# Supplementary material for: Decoding lymphomyeloid divergence and immune hyporesponsiveness in G-CSF-primed human bone marrow by single-cell RNA-seq
Source: Cell Discov. 2022 Jun 22;8:59. doi: 10.1038/s41421-022-00417-y (PMC9217915; doi:10.1038/s41421-022-00417-y)
Supplement: Supplementary file 2 — Supplementary Table S1 [file 41421_2022_417_MOESM2_ESM.xlsx]

## Sheet: degs_all_group
Supplementary Table S1. Differentially expressed genes (DEGs) between pre- and post-G-CSF of all hematopoietic cells in human bone marrow.
gene	p_val	avg_logFC	pct.1	pct.2	p_val_adj	cluster	gene
GNLY	0	1.22778	0.471	0.161	0	Pre	GNLY
IL32	0	1.14891	0.785	0.245	0	Pre	IL32
IFITM1	0	1.0842	0.811	0.318	0	Pre	IFITM1
GIMAP7	0	1.07717	0.528	0.132	0	Pre	GIMAP7
KLRB1	0	1.07057	0.373	0.108	0	Pre	KLRB1
TRBC2	0	1.06114	0.687	0.212	0	Pre	TRBC2
CD3D	0	1.05006	0.62	0.178	0	Pre	CD3D
GZMA	0	0.988668	0.473	0.159	0	Pre	GZMA
FGFBP2	0	0.976462	0.324	0.091	0	Pre	FGFBP2
TRAC	0	0.97531	0.625	0.189	0	Pre	TRAC
CCL5	0	0.956237	0.526	0.198	0	Pre	CCL5
GZMH	0	0.944773	0.369	0.12	0	Pre	GZMH
LTB	0	0.931182	0.52	0.206	0	Pre	LTB
GZMB	0	0.925496	0.364	0.127	0	Pre	GZMB
CD3E	0	0.912875	0.602	0.177	0	Pre	CD3E
PTPRCAP	0	0.902674	0.779	0.34	0	Pre	PTPRCAP
CD7	0	0.832155	0.458	0.147	0	Pre	CD7
CD52	0	0.829574	0.863	0.544	0	Pre	CD52
CD247	0	0.793814	0.381	0.109	0	Pre	CD247
LCK	0	0.743894	0.479	0.148	0	Pre	LCK
RARRES3	0	0.74098	0.538	0.258	0	Pre	RARRES3
B2M	0	0.738779	0.999	0.989	0	Pre	B2M
LIME1	0	0.712948	0.436	0.182	0	Pre	LIME1
PRF1	0	0.711692	0.361	0.135	0	Pre	PRF1
MYL12A	0	0.702365	0.916	0.746	0	Pre	MYL12A
GZMM	0	0.699922	0.35	0.107	0	Pre	GZMM
HCST	0	0.698083	0.735	0.529	0	Pre	HCST
GIMAP4	0	0.692355	0.433	0.171	0	Pre	GIMAP4
JUN	0	0.685763	0.486	0.255	0	Pre	JUN
TRAF3IP3	0	0.664619	0.425	0.199	0	Pre	TRAF3IP3
HLA-A	0	0.657068	0.945	0.795	0	Pre	HLA-A
CD2	0	0.644404	0.449	0.164	0	Pre	CD2
LAT	0	0.623211	0.327	0.094	0	Pre	LAT
EVL	0	0.6149	0.519	0.255	0	Pre	EVL
CALM1	0	0.605536	0.782	0.646	0	Pre	CALM1
RPS27	0	0.602967	0.996	0.99	0	Pre	RPS27
HLA-E	0	0.601605	0.86	0.635	0	Pre	HLA-E
IL7R	0	0.60038	0.358	0.129	0	Pre	IL7R
HLA-C	0	0.59461	0.935	0.779	0	Pre	HLA-C
RPS29	0	0.576147	0.993	0.988	0	Pre	RPS29
EIF4A2	0	0.538185	0.681	0.522	0	Pre	EIF4A2
RPS15A	0	0.522337	0.995	0.987	0	Pre	RPS15A
HLA-B	0	0.518038	0.974	0.885	0	Pre	HLA-B
IFITM2	0	0.517865	0.669	0.455	0	Pre	IFITM2
CORO1A	0	0.472163	0.725	0.529	0	Pre	CORO1A
RPS27A	0	0.445759	0.994	0.988	0	Pre	RPS27A
RPL10	0	0.407825	0.991	0.98	0	Pre	RPL10
MALAT1	0	0.391207	0.999	0.994	0	Pre	MALAT1
TMSB10	0	0.380866	0.975	0.936	0	Pre	TMSB10
RPL13A	0	0.368122	0.971	0.95	0	Pre	RPL13A
RPS25	0	0.366471	0.99	0.977	0	Pre	RPS25
RPL23A	0	0.351186	0.988	0.976	0	Pre	RPL23A
RPL30	0	0.343112	0.99	0.983	0	Pre	RPL30
RPL31	0	0.34033	0.983	0.972	0	Pre	RPL31
BTG1	0	0.332567	0.877	0.667	0	Pre	BTG1
RPL11	0	0.313096	0.99	0.981	0	Pre	RPL11
RPLP2	0	0.312062	0.998	0.994	0	Pre	RPLP2
RPL32	0	0.306431	0.993	0.989	0	Pre	RPL32
RPL34	0	0.298869	0.993	0.989	0	Pre	RPL34
RPS12	0	0.297952	0.996	0.992	0	Pre	RPS12
RPS10	0	0.294423	0.974	0.958	0	Pre	RPS10
RPL19	0	0.281874	0.987	0.976	0	Pre	RPL19
IL2RG	1.66986e-305	0.570115	0.541	0.333	4.4981e-301	Pre	IL2RG
TBC1D10C	6.03163e-289	0.586898	0.391	0.187	1.62474e-284	Pre	TBC1D10C
LINC00861	1.7881e-287	0.517201	0.209	0.043	4.81661e-283	Pre	LINC00861
ITM2B	1.1406e-278	0.39843	0.79	0.712	3.07244e-274	Pre	ITM2B
LIMD2	1.25993e-277	0.515925	0.593	0.417	3.39386e-273	Pre	LIMD2
TOMM7	1.62154e-277	0.358602	0.873	0.844	4.36794e-273	Pre	TOMM7
EMP3	8.7024e-276	0.451388	0.739	0.596	2.34417e-271	Pre	EMP3
CD27	6.19189e-274	0.518145	0.256	0.075	1.66791e-269	Pre	CD27
RPL5	9.40607e-274	0.285705	0.961	0.899	2.53371e-269	Pre	RPL5
RPS16	5.52037e-272	0.253489	0.981	0.968	1.48702e-267	Pre	RPS16
KLRD1	5.31287e-271	0.7484	0.273	0.087	1.43113e-266	Pre	KLRD1
RPS4X	7.51996e-265	0.240306	0.982	0.966	2.02565e-260	Pre	RPS4X
CLEC2D	9.49431e-264	0.55778	0.354	0.157	2.55748e-259	Pre	CLEC2D
BCL11B	1.12583e-258	0.460189	0.204	0.046	3.03265e-254	Pre	BCL11B
RPL17	2.26299e-257	0.239792	0.981	0.969	6.09581e-253	Pre	RPL17
RPS3	8.25059e-252	0.225134	0.991	0.984	2.22246e-247	Pre	RPS3
NKG7	1.19091e-249	1.03728	0.579	0.424	3.20795e-245	Pre	NKG7
ATP5E	5.35727e-247	0.320321	0.888	0.863	1.44309e-242	Pre	ATP5E
CRIP1	4.64562e-241	0.41108	0.731	0.55	1.25139e-236	Pre	CRIP1
CD3G	7.96134e-238	0.466376	0.242	0.075	2.14455e-233	Pre	CD3G
DDX5	3.92073e-234	0.339145	0.864	0.819	1.05613e-229	Pre	DDX5
RPL14	1.03747e-232	0.23517	0.977	0.953	2.79463e-228	Pre	RPL14
RPS4Y1	8.42427e-226	0.339327	0.842	0.767	2.26925e-221	Pre	RPS4Y1
RPL29	1.04714e-223	0.23919	0.976	0.94	2.82068e-219	Pre	RPL29
RPL21	1.35556e-222	0.424321	0.709	0.659	3.65147e-218	Pre	RPL21
RPL18	2.66153e-222	0.243184	0.975	0.955	7.16936e-218	Pre	RPL18
AES	4.68857e-222	0.496083	0.534	0.386	1.26296e-217	Pre	AES
PCED1B-AS1	7.32337e-220	0.400726	0.156	0.029	1.9727e-215	Pre	PCED1B-AS1
RPS7	9.14626e-219	0.224492	0.982	0.954	2.46373e-214	Pre	RPS7
HOPX	3.51713e-216	0.648536	0.293	0.124	9.47409e-212	Pre	HOPX
GLTSCR2	1.40745e-215	0.359195	0.758	0.659	3.79126e-211	Pre	GLTSCR2
TRDC	6.08911e-215	0.802627	0.206	0.06	1.64022e-210	Pre	TRDC
C12orf75	3.2008e-209	0.552691	0.362	0.19	8.622e-205	Pre	C12orf75
CTSW	1.67184e-207	0.734699	0.353	0.185	4.50343e-203	Pre	CTSW
SAMD3	8.83005e-207	0.47024	0.185	0.049	2.37855e-202	Pre	SAMD3
PVRIG	2.48639e-206	0.437936	0.218	0.07	6.69759e-202	Pre	PVRIG
FLT3LG	3.28823e-197	0.421932	0.208	0.068	8.85749e-193	Pre	FLT3LG
TCF7	1.45447e-196	0.440843	0.205	0.067	3.91791e-192	Pre	TCF7
GIMAP1	2.5092e-196	0.450031	0.222	0.08	6.75902e-192	Pre	GIMAP1
CD48	1.47824e-195	0.377818	0.634	0.472	3.98194e-191	Pre	CD48
KLRF1	7.9217e-194	0.738014	0.195	0.06	2.13387e-189	Pre	KLRF1
ISG20	1.37241e-192	0.376146	0.468	0.29	3.69687e-188	Pre	ISG20
TMSB4X	1.82409e-192	0.237611	0.993	0.962	4.91355e-188	Pre	TMSB4X
MYL12B	7.06657e-192	0.353986	0.779	0.736	1.90352e-187	Pre	MYL12B
TRAT1	7.85541e-191	0.384459	0.159	0.037	2.11601e-186	Pre	TRAT1
BIN1	7.81234e-190	0.460779	0.298	0.141	2.10441e-185	Pre	BIN1
CCR7	1.64908e-188	0.377668	0.153	0.034	4.44213e-184	Pre	CCR7
ARHGDIB	1.12136e-186	0.284105	0.881	0.797	3.0206e-182	Pre	ARHGDIB
ZAP70	1.60308e-183	0.411591	0.19	0.059	4.31822e-179	Pre	ZAP70
CD53	1.03205e-181	0.432905	0.571	0.44	2.78004e-177	Pre	CD53
RPL13AP20	8.04432e-177	0.534069	0.349	0.213	2.1669e-172	Pre	RPL13AP20
SPOCK2	1.07598e-175	0.390261	0.227	0.085	2.89837e-171	Pre	SPOCK2
AAK1	6.43743e-175	0.474722	0.374	0.228	1.73405e-170	Pre	AAK1
SIT1	1.26485e-173	0.370292	0.173	0.051	3.40713e-169	Pre	SIT1
PSMB9	1.85713e-169	0.444751	0.553	0.434	5.00256e-165	Pre	PSMB9
ID2	7.26334e-168	0.603126	0.487	0.354	1.95653e-163	Pre	ID2
CLIC3	1.38298e-167	0.592007	0.223	0.087	3.72534e-163	Pre	CLIC3
SARAF	5.18469e-167	0.340548	0.678	0.613	1.3966e-162	Pre	SARAF
SRSF5	3.21883e-162	0.345658	0.704	0.646	8.67056e-158	Pre	SRSF5
FCMR	6.49969e-161	0.386485	0.206	0.077	1.75082e-156	Pre	FCMR
RASGRP1	7.20636e-161	0.324834	0.126	0.026	1.94118e-156	Pre	RASGRP1
UBC	1.22939e-160	0.301247	0.799	0.74	3.31162e-156	Pre	UBC
SH3BGRL3	2.31315e-159	0.270658	0.887	0.787	6.23094e-155	Pre	SH3BGRL3
SH2D1A	8.09733e-159	0.374212	0.155	0.044	2.18118e-154	Pre	SH2D1A
ARL4C	7.13339e-158	0.462961	0.267	0.13	1.92152e-153	Pre	ARL4C
PTPRC	1.38882e-157	0.379165	0.587	0.453	3.74107e-153	Pre	PTPRC
HLA-F	2.80355e-157	0.458179	0.343	0.2	7.55192e-153	Pre	HLA-F
VAMP2	2.00294e-156	0.435209	0.548	0.462	5.39531e-152	Pre	VAMP2
RAC2	9.17676e-156	0.40715	0.612	0.528	2.47194e-151	Pre	RAC2
PFN1	3.3185e-155	0.274084	0.959	0.93	8.93904e-151	Pre	PFN1
HSPA8	5.07975e-153	0.282438	0.767	0.677	1.36833e-148	Pre	HSPA8
RPSA	7.56372e-152	0.224741	0.952	0.911	2.03744e-147	Pre	RPSA
TMA7	8.70689e-152	0.235097	0.912	0.895	2.34538e-147	Pre	TMA7
CD8B	5.28071e-149	0.447399	0.169	0.055	1.42246e-144	Pre	CD8B
LY6E	3.76655e-148	0.409455	0.478	0.343	1.0146e-143	Pre	LY6E
RNF213	1.88514e-146	0.485722	0.29	0.162	5.078e-142	Pre	RNF213
CD6	1.23242e-145	0.331333	0.158	0.05	3.31977e-141	Pre	CD6
SKP1	8.50404e-145	0.27146	0.764	0.732	2.29073e-140	Pre	SKP1
LBH	6.96642e-140	0.448674	0.251	0.127	1.87655e-135	Pre	LBH
RAP1B	2.10408e-137	0.456973	0.561	0.495	5.66775e-133	Pre	RAP1B
SPON2	1.26318e-132	0.553691	0.173	0.065	3.40262e-128	Pre	SPON2
KLRG1	2.61065e-129	0.443017	0.19	0.079	7.0323e-125	Pre	KLRG1
FCGR3A	1.07193e-127	0.470599	0.23	0.107	2.88746e-123	Pre	FCGR3A
CD8A	2.13998e-127	0.380865	0.168	0.061	5.76447e-123	Pre	CD8A
GPSM3	5.05928e-126	0.357605	0.559	0.457	1.36282e-121	Pre	GPSM3
DOK2	1.32618e-125	0.433146	0.257	0.139	3.57234e-121	Pre	DOK2
CD99	1.93129e-125	0.416212	0.594	0.536	5.20233e-121	Pre	CD99
KLRC3	1.09186e-123	0.453938	0.124	0.035	2.94113e-119	Pre	KLRC3
PSME1	1.12741e-123	0.320276	0.713	0.683	3.03691e-119	Pre	PSME1
GATA3	3.01164e-121	0.292303	0.117	0.032	8.11245e-117	Pre	GATA3
ITM2A	8.24156e-119	0.441793	0.331	0.215	2.22003e-114	Pre	ITM2A
DENND2D	3.46761e-118	0.373424	0.184	0.081	9.34071e-114	Pre	DENND2D
STK17A	1.07075e-117	0.474602	0.302	0.193	2.88429e-113	Pre	STK17A
IL2RB	4.36559e-114	0.340221	0.121	0.036	1.17596e-109	Pre	IL2RB
TIGIT	9.43186e-114	0.33641	0.119	0.035	2.54066e-109	Pre	TIGIT
CIRBP	2.08347e-111	0.294312	0.667	0.625	5.61225e-107	Pre	CIRBP
NCR3	1.40108e-110	0.367596	0.127	0.042	3.77408e-106	Pre	NCR3
LEF1	8.87671e-110	0.335259	0.163	0.068	2.39112e-105	Pre	LEF1
GAS5	8.71181e-106	0.269234	0.745	0.704	2.3467e-101	Pre	GAS5
ANAPC16	9.85215e-106	0.347623	0.576	0.541	2.65387e-101	Pre	ANAPC16
TC2N	1.40411e-103	0.252885	0.109	0.032	3.78226e-99	Pre	TC2N
LSP1	1.00961e-102	0.302903	0.543	0.423	2.71959e-98	Pre	LSP1
2021-09-01	1.29946e-101	0.387055	0.284	0.178	3.50035e-97	Pre	2021-09-01
BIN2	2.42889e-100	0.400211	0.32	0.216	6.54269e-96	Pre	BIN2
PRSS23	2.31767e-99	0.338986	0.103	0.03	6.24311e-95	Pre	PRSS23
S1PR5	3.28872e-99	0.350866	0.117	0.039	8.85881e-95	Pre	S1PR5
IL16	5.27489e-99	0.36922	0.216	0.118	1.4209e-94	Pre	IL16
SKAP1	5.33451e-97	0.327032	0.174	0.081	1.43696e-92	Pre	SKAP1
PRKCH	9.84213e-97	0.32539	0.188	0.092	2.65117e-92	Pre	PRKCH
FCRL6	3.67514e-95	0.322349	0.116	0.04	9.89971e-91	Pre	FCRL6
LOC374443	4.66664e-95	0.392735	0.182	0.09	1.25705e-90	Pre	LOC374443
EIF3E	4.76004e-95	0.261136	0.738	0.705	1.28221e-90	Pre	EIF3E
CLEC2B	6.42574e-95	0.42373	0.34	0.244	1.7309e-90	Pre	CLEC2B
IER2	1.35788e-93	0.461125	0.451	0.374	3.65771e-89	Pre	IER2
SLC9A3R1	2.05685e-91	0.44365	0.275	0.183	5.54054e-87	Pre	SLC9A3R1
LPAR6	3.79958e-91	0.308483	0.133	0.054	1.02349e-86	Pre	LPAR6
IRF1	1.19104e-90	0.398309	0.271	0.173	3.20832e-86	Pre	IRF1
PPP1R18	1.83072e-90	0.396232	0.323	0.226	4.9314e-86	Pre	PPP1R18
TRGC2	2.15565e-90	0.464645	0.183	0.092	5.80667e-86	Pre	TRGC2
MAL	3.29794e-89	0.272251	0.126	0.05	8.88366e-85	Pre	MAL
GZMK	5.65705e-89	0.379095	0.165	0.073	1.52384e-84	Pre	GZMK
CD40LG	6.20414e-87	0.246596	0.112	0.04	1.67121e-82	Pre	CD40LG
GRAP2	6.99479e-86	0.238437	0.104	0.035	1.88419e-81	Pre	GRAP2
XCL2	2.20857e-84	0.319572	0.108	0.038	5.94923e-80	Pre	XCL2
GPR171	2.65156e-84	0.236299	0.111	0.04	7.1425e-80	Pre	GPR171
ETS1	2.72074e-82	0.280391	0.203	0.109	7.32884e-78	Pre	ETS1
2021-09-07	1.83615e-81	0.343787	0.524	0.488	4.94603e-77	Pre	2021-09-07
GIMAP6	2.10775e-81	0.260275	0.112	0.043	5.67765e-77	Pre	GIMAP6
ITGB7	8.92007e-81	0.31731	0.182	0.097	2.4028e-76	Pre	ITGB7
RHOF	6.63811e-80	0.363137	0.202	0.118	1.78811e-75	Pre	RHOF
BTN3A2	5.4987e-79	0.386015	0.24	0.154	1.48118e-74	Pre	BTN3A2
SH2D2A	6.85215e-79	0.276197	0.113	0.044	1.84576e-74	Pre	SH2D2A
RHOH	1.26035e-78	0.336807	0.222	0.134	3.395e-74	Pre	RHOH
NMT2	2.15996e-77	0.267825	0.12	0.051	5.81829e-73	Pre	NMT2
ANXA2R	4.6719e-76	0.297241	0.17	0.09	1.25847e-71	Pre	ANXA2R
SELM	2.7731e-75	0.232426	0.126	0.055	7.46989e-71	Pre	SELM
ARL6IP5	3.19967e-75	0.346643	0.52	0.49	8.61894e-71	Pre	ARL6IP5
C1orf56	1.02799e-74	0.449227	0.239	0.155	2.7691e-70	Pre	C1orf56
C5orf56	1.29032e-74	0.363682	0.182	0.102	3.47574e-70	Pre	C5orf56
AQP3	3.90857e-74	0.297526	0.147	0.073	1.05285e-69	Pre	AQP3
C12orf57	6.30544e-73	0.377075	0.41	0.35	1.6985e-68	Pre	C12orf57
CX3CR1	2.57529e-69	0.345831	0.118	0.053	6.93705e-65	Pre	CX3CR1
PPDPF	3.21577e-68	0.293223	0.52	0.474	8.66232e-64	Pre	PPDPF
IKZF3	3.68539e-68	0.244085	0.118	0.052	9.92735e-64	Pre	IKZF3
LITAF	1.27292e-67	0.33458	0.45	0.378	3.42888e-63	Pre	LITAF
SIGIRR	1.41692e-62	0.354508	0.236	0.163	3.81675e-58	Pre	SIGIRR
OCIAD2	6.06101e-62	0.367721	0.295	0.23	1.63265e-57	Pre	OCIAD2
NOSIP	6.38145e-62	0.43608	0.367	0.322	1.71897e-57	Pre	NOSIP
HMOX2	9.21207e-62	0.331565	0.207	0.134	2.48145e-57	Pre	HMOX2
FXYD5	2.21376e-60	0.228127	0.656	0.621	5.9632e-56	Pre	FXYD5
SSR2	3.43751e-59	0.236795	0.619	0.612	9.25963e-55	Pre	SSR2
RAB29	5.22075e-59	0.259799	0.128	0.065	1.40631e-54	Pre	RAB29
GPR65	1.96297e-58	0.283768	0.178	0.107	5.28766e-54	Pre	GPR65
CST7	3.0549e-58	0.385569	0.471	0.393	8.229e-54	Pre	CST7
PTPN4	4.02258e-58	0.294327	0.118	0.058	1.08356e-53	Pre	PTPN4
SUSD3	4.1308e-57	0.224327	0.119	0.06	1.11271e-52	Pre	SUSD3
PRKCQ-AS1	1.77612e-55	0.345002	0.198	0.131	4.78432e-51	Pre	PRKCQ-AS1
LDLRAP1	2.19772e-55	0.257535	0.135	0.074	5.92e-51	Pre	LDLRAP1
2021-09-09	2.11457e-53	0.280287	0.327	0.256	5.69603e-49	Pre	2021-09-09
APOBEC3G	4.50303e-52	0.354464	0.218	0.152	1.21298e-47	Pre	APOBEC3G
C9orf142	2.19645e-49	0.377345	0.341	0.295	5.91658e-45	Pre	C9orf142
ARHGAP25	7.65048e-49	0.252699	0.111	0.058	2.06081e-44	Pre	ARHGAP25
RUNX3	1.99602e-47	0.267645	0.145	0.086	5.37668e-43	Pre	RUNX3
IL10RA	9.91872e-47	0.252454	0.192	0.127	2.67181e-42	Pre	IL10RA
CDC42SE1	9.19864e-46	0.369288	0.322	0.265	2.47784e-41	Pre	CDC42SE1
SYTL1	1.01969e-44	0.300847	0.204	0.144	2.74673e-40	Pre	SYTL1
ITGB2	2.11138e-44	0.277173	0.465	0.404	5.68744e-40	Pre	ITGB2
CD47	5.74745e-43	0.34541	0.404	0.385	1.54819e-38	Pre	CD47
ADD3	1.35074e-42	0.307111	0.254	0.199	3.6385e-38	Pre	ADD3
TNFAIP8	2.62894e-41	0.278864	0.257	0.2	7.08158e-37	Pre	TNFAIP8
ITGAL	6.64148e-41	0.2381	0.12	0.07	1.78901e-36	Pre	ITGAL
CCDC107	2.18971e-40	0.298244	0.204	0.15	5.89842e-36	Pre	CCDC107
GSTK1	1.39994e-39	0.287085	0.479	0.479	3.77101e-35	Pre	GSTK1
FYB	7.10634e-39	0.226686	0.42	0.365	1.91423e-34	Pre	FYB
CDC42SE2	3.57857e-38	0.311613	0.359	0.323	9.63958e-34	Pre	CDC42SE2
CMC1	1.17682e-37	0.643658	0.281	0.239	3.17e-33	Pre	CMC1
FYN	4.67802e-37	0.251792	0.186	0.13	1.26012e-32	Pre	FYN
ICAM3	5.71232e-36	0.245782	0.391	0.35	1.53873e-31	Pre	ICAM3
PDLIM2	8.66353e-34	0.236626	0.159	0.109	2.3337e-29	Pre	PDLIM2
TSTD1	2.24421e-32	0.307245	0.31	0.277	6.04524e-28	Pre	TSTD1
ARHGEF1	2.29199e-32	0.264872	0.217	0.168	6.17394e-28	Pre	ARHGEF1
ABI3	5.16981e-30	0.276061	0.154	0.109	1.39259e-25	Pre	ABI3
AKNA	1.35684e-28	0.248467	0.155	0.11	3.65492e-24	Pre	AKNA
SLC38A1	3.19744e-28	0.230594	0.174	0.129	8.61294e-24	Pre	SLC38A1
TTC38	3.46733e-28	0.297124	0.109	0.07	9.33994e-24	Pre	TTC38
GNG2	4.64653e-28	0.286062	0.178	0.135	1.25164e-23	Pre	GNG2
SBDS	8.14317e-28	0.309235	0.234	0.199	2.19353e-23	Pre	SBDS
ZFP36L1	1.5218e-27	0.263998	0.265	0.225	4.09929e-23	Pre	ZFP36L1
MIB2	1.76668e-27	0.247071	0.107	0.069	4.7589e-23	Pre	MIB2
HMHA1	2.1118e-27	0.262475	0.248	0.208	5.68855e-23	Pre	HMHA1
MATK	2.22658e-27	0.302996	0.163	0.121	5.99774e-23	Pre	MATK
LEPROTL1	1.09368e-26	0.237165	0.328	0.294	2.94604e-22	Pre	LEPROTL1
RPS26	1.10143e-25	0.256243	0.851	0.897	2.96693e-21	Pre	RPS26
RHOC	2.01531e-24	0.267586	0.18	0.138	5.42863e-20	Pre	RHOC
SRP9	2.77377e-24	0.232349	0.428	0.435	7.4717e-20	Pre	SRP9
ARHGAP30	5.3972e-24	0.237574	0.228	0.189	1.45384e-19	Pre	ARHGAP30
EIF3G	2.92632e-23	0.225605	0.499	0.526	7.88262e-19	Pre	EIF3G
DEF6	2.75393e-22	0.233325	0.153	0.116	7.41826e-18	Pre	DEF6
DNAJB1	5.23095e-22	0.282203	0.224	0.191	1.40906e-17	Pre	DNAJB1
PRMT2	1.91231e-21	0.29983	0.247	0.219	5.1512e-17	Pre	PRMT2
SEPW1	1.19255e-20	0.273118	0.28	0.257	3.21237e-16	Pre	SEPW1
C6orf48	1.64315e-20	0.227408	0.439	0.446	4.42615e-16	Pre	C6orf48
LYAR	1.36855e-19	0.364089	0.295	0.281	3.68646e-15	Pre	LYAR
PSMB8-AS1	8.64457e-19	0.236273	0.237	0.207	2.32859e-14	Pre	PSMB8-AS1
ATM	3.21758e-18	0.230959	0.166	0.134	8.66719e-14	Pre	ATM
APMAP	5.55694e-18	0.31602	0.229	0.203	1.49687e-13	Pre	APMAP
ZMYM6NB	6.44325e-18	0.26729	0.21	0.184	1.73562e-13	Pre	ZMYM6NB
DDX24	8.74632e-18	0.274152	0.327	0.323	2.356e-13	Pre	DDX24
ISCU	2.72125e-17	0.225899	0.413	0.43	7.33023e-13	Pre	ISCU
MPHOSPH8	1.05226e-16	0.300127	0.29	0.284	2.83448e-12	Pre	MPHOSPH8
CIB1	1.2848e-16	0.22465	0.418	0.431	3.46085e-12	Pre	CIB1
C16orf54	5.54686e-15	0.240458	0.165	0.138	1.49416e-10	Pre	C16orf54
HMGN4	8.32803e-14	0.251411	0.221	0.202	2.24332e-09	Pre	HMGN4
ICAM2	1.90005e-13	0.255293	0.214	0.196	5.11816e-09	Pre	ICAM2
MEAF6	3.63529e-12	0.254413	0.316	0.324	9.79237e-08	Pre	MEAF6
BLOC1S4	5.16193e-12	0.246469	0.17	0.151	1.39047e-07	Pre	BLOC1S4
MED10	6.06653e-12	0.260784	0.227	0.215	1.63414e-07	Pre	MED10
NDFIP1	4.8979e-11	0.237135	0.315	0.325	1.31935e-06	Pre	NDFIP1
CD300A	9.64269e-11	0.246042	0.136	0.116	2.59745e-06	Pre	CD300A
TBCC	4.37661e-10	0.241699	0.161	0.144	1.17893e-05	Pre	TBCC
CORO1B	2.42946e-09	0.233477	0.175	0.16	6.54423e-05	Pre	CORO1B
DHRS7	4.70427e-09	0.249156	0.289	0.291	0.000126719	Pre	DHRS7
MAT2B	8.29924e-08	0.234434	0.215	0.209	0.00223557	Pre	MAT2B
MBP	1.09979e-07	0.237039	0.17	0.157	0.0029625	Pre	MBP
TBCB	3.74122e-07	0.246714	0.282	0.293	0.0100777	Pre	TBCB
C1orf21	4.44121e-07	0.237864	0.108	0.093	0.0119633	Pre	C1orf21
TCF25	5.01039e-07	0.278351	0.332	0.361	0.0134965	Pre	TCF25
RASSF1	1.48147e-06	0.241687	0.149	0.138	0.0399064	Pre	RASSF1
SRSF8	1.71634e-06	0.232936	0.223	0.224	0.0462331	Pre	SRSF8
PRTN3	0	3.16088	0.534	0.015	0	Post	PRTN3
MPO	0	2.97222	0.569	0.026	0	Post	MPO
ELANE	0	2.63832	0.507	0.02	0	Post	ELANE
S100A8	0	2.30014	0.726	0.253	0	Post	S100A8
S100A9	0	2.2119	0.702	0.18	0	Post	S100A9
CTSG	0	2.09686	0.328	0.015	0	Post	CTSG
DEFA4	0	2.06202	0.215	0.01	0	Post	DEFA4
LYZ	0	1.94213	0.594	0.117	0	Post	LYZ
AZU1	0	1.92286	0.361	0.017	0	Post	AZU1
SRGN	0	1.87219	0.879	0.675	0	Post	SRGN
S100A12	0	1.49077	0.268	0.063	0	Post	S100A12
CSTA	0	1.44797	0.435	0.047	0	Post	CSTA
AREG	0	1.38894	0.356	0.016	0	Post	AREG
RETN	0	1.31554	0.236	0.017	0	Post	RETN
CEBPD	0	1.13664	0.386	0.052	0	Post	CEBPD
YBX3	0	1.11355	0.522	0.1	0	Post	YBX3
SERPINB1	0	1.05247	0.608	0.262	0	Post	SERPINB1
MNDA	0	1.02888	0.379	0.058	0	Post	MNDA
GPX1	0	0.964804	0.672	0.313	0	Post	GPX1
VCAN	0	0.954134	0.243	0.037	0	Post	VCAN
PRSS57	0	0.953404	0.268	0.035	0	Post	PRSS57
IFI30	0	0.915793	0.3	0.086	0	Post	IFI30
CST3	0	0.912874	0.486	0.132	0	Post	CST3
NUCB2	0	0.901848	0.479	0.203	0	Post	NUCB2
CA1	0	0.893544	0.368	0.129	0	Post	CA1
FCN1	0	0.885301	0.255	0.052	0	Post	FCN1
RNASE2	0	0.864926	0.257	0.017	0	Post	RNASE2
AIF1	0	0.851501	0.521	0.181	0	Post	AIF1
SAT1	0	0.843413	0.604	0.321	0	Post	SAT1
CAT	0	0.836707	0.551	0.183	0	Post	CAT
MZT2B	0	0.830585	0.7	0.279	0	Post	MZT2B
GRN	0	0.825645	0.413	0.102	0	Post	GRN
FTL	0	0.821023	0.988	0.966	0	Post	FTL
MCL1	0	0.808289	0.557	0.258	0	Post	MCL1
MS4A6A	0	0.807678	0.291	0.047	0	Post	MS4A6A
MS4A3	0	0.804072	0.178	0.005	0	Post	MS4A3
GCA	0	0.79621	0.379	0.069	0	Post	GCA
GLUL	0	0.793451	0.538	0.136	0	Post	GLUL
BLVRB	0	0.788471	0.471	0.15	0	Post	BLVRB
NAMPT	0	0.774758	0.296	0.054	0	Post	NAMPT
CD14	0	0.774049	0.197	0.032	0	Post	CD14
LST1	0	0.773173	0.441	0.135	0	Post	LST1
TUBA1B	0	0.77244	0.699	0.442	0	Post	TUBA1B
KIAA0101	0	0.770735	0.386	0.081	0	Post	KIAA0101
LOC100506844	0	0.767137	0.365	0.072	0	Post	LOC100506844
RAB32	0	0.746574	0.293	0.033	0	Post	RAB32
MT-RNR2	0	0.729007	0.975	0.898	0	Post	MT-RNR2
CLEC11A	0	0.728618	0.245	0.043	0	Post	CLEC11A
TYMP	0	0.722032	0.365	0.106	0	Post	TYMP
CEBPB	0	0.700649	0.437	0.171	0	Post	CEBPB
MGST1	0	0.698453	0.286	0.033	0	Post	MGST1
TXN	0	0.698307	0.707	0.4	0	Post	TXN
STXBP2	0	0.690441	0.442	0.156	0	Post	STXBP2
SERPINA1	0	0.683614	0.218	0.041	0	Post	SERPINA1
TNFSF13B	0	0.681218	0.35	0.061	0	Post	TNFSF13B
TSPO	0	0.677583	0.707	0.427	0	Post	TSPO
HMGB2	0	0.676977	0.706	0.429	0	Post	HMGB2
TKT	0	0.672348	0.566	0.229	0	Post	TKT
FABP5	0	0.671585	0.364	0.099	0	Post	FABP5
GLRX5	0	0.65751	0.375	0.082	0	Post	GLRX5
FOS	0	0.65306	0.666	0.424	0	Post	FOS
PGD	0	0.635795	0.39	0.075	0	Post	PGD
H1FX	0	0.634174	0.4	0.115	0	Post	H1FX
H2AFZ	0	0.611166	0.732	0.52	0	Post	H2AFZ
IRS2	0	0.60935	0.28	0.038	0	Post	IRS2
GAPDH	0	0.60214	0.908	0.837	0	Post	GAPDH
HLA-DRA	0	0.577896	0.569	0.278	0	Post	HLA-DRA
SPI1	0	0.576795	0.308	0.065	0	Post	SPI1
SRSF9	0	0.565668	0.575	0.217	0	Post	SRSF9
NPC2	0	0.564883	0.557	0.278	0	Post	NPC2
HSBP1	0	0.55864	0.513	0.195	0	Post	HSBP1
FPR1	0	0.557398	0.181	0.021	0	Post	FPR1
H2AFY	0	0.543406	0.567	0.239	0	Post	H2AFY
C14orf2	0	0.541896	0.837	0.663	0	Post	C14orf2
STMN1	0	0.539451	0.513	0.246	0	Post	STMN1
CYBB	0	0.538679	0.228	0.039	0	Post	CYBB
MT-ND1	0	0.522862	0.971	0.941	0	Post	MT-ND1
C8orf59	0	0.522126	0.537	0.202	0	Post	C8orf59
CPVL	0	0.521034	0.265	0.031	0	Post	CPVL
CTSD	0	0.515129	0.516	0.242	0	Post	CTSD
SFPQ	0	0.513873	0.425	0.122	0	Post	SFPQ
TALDO1	0	0.512084	0.607	0.299	0	Post	TALDO1
RNF130	0	0.511215	0.361	0.092	0	Post	RNF130
TFRC	0	0.510517	0.288	0.055	0	Post	TFRC
AP2S1	0	0.50337	0.649	0.334	0	Post	AP2S1
TRAPPC5	0	0.503237	0.602	0.319	0	Post	TRAPPC5
MT-RNR1	0	0.502397	0.764	0.524	0	Post	MT-RNR1
BRI3	0	0.501711	0.293	0.063	0	Post	BRI3
GSTO1	0	0.499359	0.575	0.27	0	Post	GSTO1
YWHAH	0	0.495326	0.406	0.117	0	Post	YWHAH
CFD	0	0.485302	0.275	0.062	0	Post	CFD
CD36	0	0.483662	0.279	0.055	0	Post	CD36
UQCRH	0	0.479603	0.814	0.624	0	Post	UQCRH
ATOX1	0	0.478131	0.421	0.145	0	Post	ATOX1
ZFAND5	0	0.465882	0.354	0.124	0	Post	ZFAND5
ARL4A	0	0.463524	0.365	0.103	0	Post	ARL4A
FCGRT	0	0.460667	0.356	0.109	0	Post	FCGRT
EREG	0	0.457797	0.177	0.007	0	Post	EREG
APLP2	0	0.454451	0.44	0.138	0	Post	APLP2
RAB31	0	0.453135	0.192	0.028	0	Post	RAB31
TXNL4A	0	0.448781	0.386	0.09	0	Post	TXNL4A
TYMS	0	0.44414	0.25	0.046	0	Post	TYMS
CTSB	0	0.441681	0.364	0.118	0	Post	CTSB
LYL1	0	0.438135	0.304	0.047	0	Post	LYL1
EIF4EBP1	0	0.432501	0.339	0.082	0	Post	EIF4EBP1
MRPL23	0	0.42925	0.526	0.246	0	Post	MRPL23
MYB	0	0.428331	0.225	0.032	0	Post	MYB
HNRNPU	0	0.425332	0.573	0.282	0	Post	HNRNPU
LOC284454	0	0.419302	0.222	0.043	0	Post	LOC284454
CANX	0	0.418775	0.448	0.183	0	Post	CANX
BASP1	0	0.416522	0.183	0.02	0	Post	BASP1
B4GALT5	0	0.40525	0.198	0.032	0	Post	B4GALT5
NENF	0	0.399756	0.386	0.112	0	Post	NENF
CTSZ	0	0.399076	0.259	0.049	0	Post	CTSZ
UQCRB	0	0.380176	0.915	0.8	0	Post	UQCRB
FKBP5	0	0.378496	0.364	0.117	0	Post	FKBP5
GNAQ	0	0.373081	0.266	0.059	0	Post	GNAQ
RPS24	0	0.372638	0.985	0.981	0	Post	RPS24
C20orf27	0	0.370023	0.33	0.099	0	Post	C20orf27
TUBA1C	0	0.368104	0.277	0.074	0	Post	TUBA1C
RPS2	0	0.367785	0.98	0.977	0	Post	RPS2
CREG1	0	0.365624	0.275	0.053	0	Post	CREG1
MGST2	0	0.360064	0.273	0.052	0	Post	MGST2
HMGB3	0	0.353739	0.246	0.043	0	Post	HMGB3
HDGF	0	0.347933	0.29	0.07	0	Post	HDGF
CENPW	0	0.343618	0.251	0.049	0	Post	CENPW
LGALS9	0	0.335704	0.32	0.09	0	Post	LGALS9
SYK	0	0.334583	0.228	0.046	0	Post	SYK
MPST	0	0.326642	0.295	0.083	0	Post	MPST
CHPT1	0	0.326207	0.234	0.024	0	Post	CHPT1
MSRB2	0	0.32366	0.222	0.031	0	Post	MSRB2
ETS2	0	0.30627	0.198	0.03	0	Post	ETS2
MPP1	0	0.305173	0.273	0.069	0	Post	MPP1
IMPA2	0	0.297775	0.212	0.014	0	Post	IMPA2
NFE2	0	0.295132	0.233	0.045	0	Post	NFE2
RAB13	0	0.279969	0.205	0.026	0	Post	RAB13
LMO2	0	0.268554	0.195	0.028	0	Post	LMO2
RABL6	0	0.263532	0.233	0.044	0	Post	RABL6
TSR3	0	0.250347	0.217	0.041	0	Post	TSR3
CCDC88A	0	0.236976	0.19	0.028	0	Post	CCDC88A
LTA4H	5.05689e-308	0.444134	0.374	0.138	1.36218e-303	Post	LTA4H
PLSCR1	7.80897e-307	0.301788	0.244	0.056	2.1035e-302	Post	PLSCR1
KLF4	6.77982e-303	0.416105	0.184	0.027	1.82628e-298	Post	KLF4
CDK6	1.39581e-302	0.375661	0.251	0.062	3.75989e-298	Post	CDK6
TFDP1	4.22823e-302	0.344492	0.274	0.077	1.13896e-297	Post	TFDP1
MT-CO3	3.62349e-300	0.298347	0.992	0.996	9.7606e-296	Post	MT-CO3
CDT1	1.40213e-299	0.269194	0.181	0.027	3.77691e-295	Post	CDT1
COX7B	3.89761e-298	0.464991	0.719	0.454	1.0499e-293	Post	COX7B
TIMM13	4.00905e-297	0.469945	0.493	0.231	1.07992e-292	Post	TIMM13
CLU	1.53162e-295	0.356983	0.155	0.015	4.12573e-291	Post	CLU
TOP2A	2.16635e-295	0.453139	0.204	0.039	5.83551e-291	Post	TOP2A
PTTG1	1.01467e-294	0.426604	0.309	0.099	2.73322e-290	Post	PTTG1
GADD45A	1.99821e-293	0.289427	0.202	0.037	5.38257e-289	Post	GADD45A
AHSP	6.15196e-292	0.726305	0.372	0.144	1.65715e-287	Post	AHSP
UBE2S	6.75997e-292	0.309171	0.208	0.041	1.82093e-287	Post	UBE2S
PPP1R14B	5.2346e-291	0.266499	0.189	0.032	1.41004e-286	Post	PPP1R14B
MAT2A	1.61511e-290	0.336741	0.307	0.097	4.35062e-286	Post	MAT2A
SNF8	2.64375e-290	0.269873	0.346	0.117	7.12146e-286	Post	SNF8
RNASEH2C	8.75969e-289	0.4426	0.471	0.211	2.3596e-284	Post	RNASEH2C
THBS1	1.04461e-288	0.551099	0.129	0.006	2.81387e-284	Post	THBS1
PLIN3	1.08641e-288	0.260185	0.253	0.065	2.92645e-284	Post	PLIN3
PSAP	6.72995e-288	0.504351	0.578	0.307	1.81285e-283	Post	PSAP
EIF3A	2.99009e-287	0.415141	0.428	0.181	8.05441e-283	Post	EIF3A
HNRNPAB	3.15558e-287	0.347205	0.335	0.116	8.50018e-283	Post	HNRNPAB
MAP2K2	3.47896e-285	0.282191	0.214	0.045	9.37127e-281	Post	MAP2K2
MTDH	6.50659e-284	0.479566	0.605	0.334	1.75268e-279	Post	MTDH
FCGR1A	7.37481e-284	0.328357	0.128	0.006	1.98655e-279	Post	FCGR1A
TESC	5.79093e-283	0.326629	0.287	0.087	1.5599e-278	Post	TESC
CENPF	2.11357e-282	0.346883	0.202	0.04	5.69333e-278	Post	CENPF
RPN1	3.3972e-282	0.356411	0.351	0.127	9.15104e-278	Post	RPN1
SULT1A1	1.43761e-281	0.341373	0.202	0.04	3.87248e-277	Post	SULT1A1
SAP30	6.51919e-281	0.271149	0.148	0.015	1.75607e-276	Post	SAP30
HEBP1	2.74819e-280	0.318958	0.256	0.071	7.40281e-276	Post	HEBP1
PRAM1	4.32351e-280	0.309891	0.155	0.018	1.16462e-275	Post	PRAM1
STT3B	4.8442e-278	0.290032	0.232	0.057	1.30488e-273	Post	STT3B
ALDH2	2.90193e-276	0.330185	0.165	0.023	7.81693e-272	Post	ALDH2
SSR3	4.12635e-276	0.376904	0.459	0.204	1.11151e-271	Post	SSR3
GGH	1.51031e-275	0.235329	0.183	0.032	4.06833e-271	Post	GGH
YWHAE	2.46437e-275	0.369102	0.45	0.201	6.63826e-271	Post	YWHAE
BIRC5	4.07511e-275	0.304774	0.19	0.036	1.09771e-270	Post	BIRC5
FES	5.97892e-275	0.246576	0.172	0.026	1.61054e-270	Post	FES
MKI67	7.83103e-275	0.373629	0.199	0.041	2.10944e-270	Post	MKI67
CKS2	1.52228e-274	0.371136	0.338	0.123	4.10056e-270	Post	CKS2
PRDX3	1.15561e-273	0.309777	0.391	0.154	3.11287e-269	Post	PRDX3
MTHFD2	1.35054e-273	0.258539	0.252	0.068	3.63796e-269	Post	MTHFD2
SCPEP1	5.9891e-273	0.267078	0.251	0.068	1.61328e-268	Post	SCPEP1
CSF3R	3.38016e-272	0.337993	0.156	0.02	9.10513e-268	Post	CSF3R
IRAK3	6.23441e-272	0.312496	0.149	0.017	1.67936e-267	Post	IRAK3
MFSD1	1.88365e-270	0.319285	0.241	0.064	5.07399e-266	Post	MFSD1
HMGN2	4.07233e-270	0.526947	0.775	0.586	1.09696e-265	Post	HMGN2
HMGA1	3.43853e-268	0.470114	0.377	0.163	9.26235e-264	Post	HMGA1
HSP90B1	6.80477e-268	0.721117	0.572	0.323	1.833e-263	Post	HSP90B1
GSTP1	2.41755e-267	0.446688	0.689	0.457	6.51215e-263	Post	GSTP1
RPN2	6.40594e-267	0.441288	0.459	0.21	1.72557e-262	Post	RPN2
TMEM167A	1.12185e-265	0.350218	0.417	0.177	3.02192e-261	Post	TMEM167A
CAPG	2.5708e-265	0.414944	0.266	0.083	6.92495e-261	Post	CAPG
KCTD12	7.05175e-265	0.386575	0.164	0.025	1.89953e-260	Post	KCTD12
RAC1	1.15783e-262	0.41242	0.665	0.407	3.11884e-258	Post	RAC1
NAPRT	1.23462e-262	0.225097	0.22	0.053	3.32569e-258	Post	NAPRT
CLTC	1.29999e-260	0.270062	0.245	0.068	3.5018e-256	Post	CLTC
UBE2C	2.13345e-260	0.435334	0.195	0.041	5.74689e-256	Post	UBE2C
SIAH2	3.3687e-260	0.256931	0.251	0.07	9.07427e-256	Post	SIAH2
NUP214	3.74864e-260	0.379275	0.22	0.056	1.00977e-255	Post	NUP214
GNB4	1.61157e-259	0.26468	0.148	0.018	4.34108e-255	Post	GNB4
TXNDC17	1.9589e-258	0.322249	0.395	0.162	5.2767e-254	Post	TXNDC17
DHFR	8.67594e-258	0.268202	0.205	0.047	2.33704e-253	Post	DHFR
MMP24-AS1	3.51309e-257	0.238392	0.262	0.077	9.4632e-253	Post	MMP24-AS1
CNIH4	1.87916e-256	0.434706	0.336	0.129	5.06189e-252	Post	CNIH4
H2AFJ	9.37749e-256	0.308656	0.369	0.146	2.52601e-251	Post	H2AFJ
C4orf48	3.50274e-255	0.519964	0.423	0.201	9.43533e-251	Post	C4orf48
SNRPE	3.17408e-254	0.462794	0.658	0.432	8.55003e-250	Post	SNRPE
UBE2J1	5.1858e-254	0.291578	0.31	0.108	1.3969e-249	Post	UBE2J1
ATP6V0B	1.88703e-252	0.371525	0.574	0.306	5.08309e-248	Post	ATP6V0B
RNASE6	9.55175e-252	0.403478	0.218	0.056	2.57296e-247	Post	RNASE6
MBOAT7	2.73012e-250	0.252495	0.173	0.032	7.35412e-246	Post	MBOAT7
SMAP2	1.68489e-249	0.307956	0.329	0.122	4.53858e-245	Post	SMAP2
DAZAP1	2.37003e-248	0.240227	0.266	0.082	6.38414e-244	Post	DAZAP1
BLVRA	3.28329e-248	0.245653	0.26	0.079	8.84418e-244	Post	BLVRA
ACSL1	5.03806e-248	0.295802	0.134	0.014	1.3571e-243	Post	ACSL1
CLEC12A	2.13205e-247	0.322316	0.173	0.032	5.7431e-243	Post	CLEC12A
VMA21	2.19036e-247	0.303019	0.3	0.105	5.90016e-243	Post	VMA21
HEBP2	4.08435e-247	0.244709	0.244	0.07	1.1002e-242	Post	HEBP2
RAD23B	1.09176e-246	0.223671	0.269	0.084	2.94087e-242	Post	RAD23B
HSPA5	1.28573e-246	0.667658	0.502	0.264	3.46338e-242	Post	HSPA5
CEACAM4	1.28848e-246	0.276966	0.115	0.006	3.47078e-242	Post	CEACAM4
CHID1	3.02462e-246	0.242449	0.259	0.08	8.14741e-242	Post	CHID1
SLC25A5	3.61566e-246	0.406772	0.659	0.437	9.7395e-242	Post	SLC25A5
IGHG1	1.1493e-245	0.762346	0.394	0.165	3.09588e-241	Post	IGHG1
LEPROT	1.23455e-245	0.245696	0.308	0.108	3.3255e-241	Post	LEPROT
DUT	1.14795e-244	0.463974	0.492	0.265	3.09224e-240	Post	DUT
TK1	1.95483e-244	0.242226	0.165	0.03	5.26574e-240	Post	TK1
LRRC75A-AS1	4.40272e-244	0.503416	0.848	0.746	1.18596e-239	Post	LRRC75A-AS1
MCEMP1	6.18254e-242	0.407279	0.119	0.009	1.66539e-237	Post	MCEMP1
UQCRC1	4.66782e-241	0.268176	0.373	0.151	1.25737e-236	Post	UQCRC1
CRTAP	3.72991e-239	0.244122	0.244	0.072	1.00473e-234	Post	CRTAP
STUB1	4.45175e-239	0.254767	0.373	0.151	1.19917e-234	Post	STUB1
PPT1	3.65784e-238	0.287846	0.341	0.133	9.85312e-234	Post	PPT1
CD68	2.69714e-237	0.354234	0.173	0.035	7.26528e-233	Post	CD68
GNG5	2.89656e-237	0.376309	0.669	0.399	7.80247e-233	Post	GNG5
MRPL12	3.6479e-237	0.272359	0.3	0.107	9.82635e-233	Post	MRPL12
MXD1	3.15933e-236	0.260248	0.154	0.025	8.51027e-232	Post	MXD1
SLIRP	3.67902e-236	0.421082	0.535	0.291	9.91016e-232	Post	SLIRP
THEMIS2	1.4553e-235	0.238494	0.205	0.051	3.92015e-231	Post	THEMIS2
NUDT1	2.10326e-235	0.251635	0.332	0.127	5.66555e-231	Post	NUDT1
TMEM14C	2.78824e-235	0.460086	0.373	0.168	7.51069e-231	Post	TMEM14C
FOSB	5.36513e-235	0.328092	0.232	0.068	1.44521e-230	Post	FOSB
NME1	2.51257e-234	0.340585	0.323	0.126	6.7681e-230	Post	NME1
TIMM8B	3.85558e-234	0.326277	0.441	0.205	1.03858e-229	Post	TIMM8B
NCF2	3.0609e-231	0.349684	0.159	0.029	8.24514e-227	Post	NCF2
ANP32B	6.08617e-231	0.392812	0.661	0.451	1.63943e-226	Post	ANP32B
LGALS3	1.14571e-229	0.381485	0.296	0.109	3.0862e-225	Post	LGALS3
LYN	2.73103e-229	0.28345	0.26	0.085	7.35659e-225	Post	LYN
PSMB5	2.77218e-229	0.228937	0.305	0.111	7.46743e-225	Post	PSMB5
SOD2	1.62872e-228	0.353501	0.262	0.088	4.38729e-224	Post	SOD2
PGLS	7.38518e-228	0.296933	0.441	0.207	1.98935e-223	Post	PGLS
NAA38	4.99218e-227	0.397581	0.549	0.304	1.34474e-222	Post	NAA38
ENY2	1.32759e-226	0.321065	0.529	0.271	3.57612e-222	Post	ENY2
RPL22L1	1.39608e-226	0.463611	0.485	0.26	3.76062e-222	Post	RPL22L1
SLC44A1	1.59294e-226	0.319209	0.169	0.035	4.2909e-222	Post	SLC44A1
KHDRBS1	5.74689e-226	0.294716	0.429	0.197	1.54804e-221	Post	KHDRBS1
CDK2AP1	8.17753e-226	0.226702	0.182	0.042	2.20278e-221	Post	CDK2AP1
SKAP2	1.84235e-225	0.235124	0.265	0.088	4.96273e-221	Post	SKAP2
NEAT1	1.042e-224	0.687174	0.714	0.489	2.80683e-220	Post	NEAT1
TMPO	5.59031e-224	0.246389	0.294	0.107	1.50586e-219	Post	TMPO
H2AFV	7.97127e-223	0.377023	0.58	0.337	2.14722e-218	Post	H2AFV
CA2	1.51994e-222	0.58788	0.225	0.069	4.09427e-218	Post	CA2
CDKN3	1.54178e-222	0.232316	0.169	0.036	4.15309e-218	Post	CDKN3
GNAS	1.81319e-222	0.279259	0.492	0.242	4.8842e-218	Post	GNAS
UQCRQ	2.30621e-222	0.47968	0.707	0.48	6.21224e-218	Post	UQCRQ
P4HB	6.17727e-222	0.418067	0.512	0.27	1.66397e-217	Post	P4HB
DDX21	1.31082e-221	0.335947	0.405	0.187	3.53095e-217	Post	DDX21
IFNGR2	4.10777e-221	0.236208	0.207	0.057	1.10651e-216	Post	IFNGR2
SNRPD1	4.21977e-221	0.404691	0.541	0.309	1.13668e-216	Post	SNRPD1
CDK1	6.15698e-221	0.242328	0.164	0.033	1.6585e-216	Post	CDK1
OAZ1	3.4579e-220	0.363251	0.95	0.903	9.31455e-216	Post	OAZ1
MRPL51	1.26024e-219	0.402581	0.529	0.286	3.3947e-215	Post	MRPL51
UROD	4.10088e-219	0.355343	0.303	0.12	1.10465e-214	Post	UROD
SPCS3	4.80199e-219	0.314907	0.369	0.159	1.29351e-214	Post	SPCS3
KIAA0930	6.12279e-219	0.253298	0.155	0.029	1.64929e-214	Post	KIAA0930
SLC25A3	1.70971e-218	0.356564	0.687	0.475	4.60545e-214	Post	SLC25A3
TSC22D1	2.59809e-218	0.267977	0.167	0.036	6.99846e-214	Post	TSC22D1
LYST	3.19251e-218	0.321531	0.271	0.095	8.59965e-214	Post	LYST
LY86	8.76252e-217	0.312306	0.2	0.054	2.36036e-212	Post	LY86
FAM96A	6.52578e-216	0.228125	0.362	0.152	1.75785e-211	Post	FAM96A
ROMO1	5.63637e-215	0.393288	0.548	0.298	1.51827e-210	Post	ROMO1
NME4	1.87021e-214	0.327342	0.3	0.118	5.03779e-210	Post	NME4
ALDH1A1	2.02884e-214	0.241	0.136	0.021	5.46508e-210	Post	ALDH1A1
PABPC1	3.0643e-214	0.303289	0.919	0.805	8.2543e-210	Post	PABPC1
PDIA6	9.51755e-214	0.397803	0.478	0.246	2.56374e-209	Post	PDIA6
TIMP2	4.74239e-213	0.265131	0.133	0.02	1.27746e-208	Post	TIMP2
SNHG19	5.25891e-213	0.29825	0.241	0.079	1.41659e-208	Post	SNHG19
EAF2	1.43611e-212	0.245342	0.201	0.055	3.86845e-208	Post	EAF2
SPINT2	4.71751e-212	0.228964	0.302	0.116	1.27076e-207	Post	SPINT2
PFDN4	6.238e-212	0.284235	0.392	0.176	1.68033e-207	Post	PFDN4
UBAC1	1.19204e-211	0.251854	0.199	0.056	3.21101e-207	Post	UBAC1
IGFBP7	5.68373e-211	0.234285	0.25	0.083	1.53103e-206	Post	IGFBP7
PLAUR	8.45959e-211	0.349676	0.135	0.022	2.27876e-206	Post	PLAUR
FCER1G	1.52327e-210	0.534127	0.45	0.241	4.10324e-206	Post	FCER1G
GSN	1.83388e-210	0.274483	0.159	0.033	4.93991e-206	Post	GSN
GRINA	3.62104e-210	0.275657	0.203	0.058	9.754e-206	Post	GRINA
PCNA	5.56142e-210	0.347387	0.297	0.118	1.49808e-205	Post	PCNA
MPEG1	6.31309e-210	0.321795	0.171	0.04	1.70056e-205	Post	MPEG1
COX5A	1.40736e-208	0.345127	0.587	0.355	3.79101e-204	Post	COX5A
NUSAP1	1.74466e-208	0.263013	0.18	0.045	4.6996e-204	Post	NUSAP1
HCK	1.98321e-208	0.28444	0.156	0.032	5.34217e-204	Post	HCK
PHC2	8.5608e-208	0.235875	0.13	0.019	2.30602e-203	Post	PHC2
RGS18	4.63345e-207	0.268713	0.135	0.022	1.24811e-202	Post	RGS18
SRM	2.42691e-206	0.233924	0.247	0.084	6.53736e-202	Post	SRM
ETFB	8.26672e-206	0.267218	0.399	0.184	2.22681e-201	Post	ETFB
PYCARD	1.99133e-205	0.417169	0.456	0.25	5.36405e-201	Post	PYCARD
NCF4	3.02158e-205	0.230763	0.191	0.052	8.13923e-201	Post	NCF4
LGALS2	6.15558e-205	0.567579	0.136	0.023	1.65813e-200	Post	LGALS2
LAMP2	1.53022e-204	0.247963	0.234	0.077	4.12196e-200	Post	LAMP2
MARCKS	7.86339e-204	0.369826	0.143	0.027	2.11816e-199	Post	MARCKS
TUBB4B	2.26798e-203	0.349502	0.33	0.143	6.10925e-199	Post	TUBB4B
ATG3	1.09649e-202	0.224556	0.371	0.163	2.95362e-198	Post	ATG3
RTN3	2.06259e-202	0.22331	0.303	0.119	5.55601e-198	Post	RTN3
PRKDC	2.21758e-202	0.246837	0.26	0.093	5.97349e-198	Post	PRKDC
SLC25A37	7.30916e-202	0.336131	0.225	0.073	1.96887e-197	Post	SLC25A37
AK2	5.34964e-201	0.225402	0.291	0.112	1.44103e-196	Post	AK2
CD93	1.27086e-200	0.289608	0.116	0.014	3.42332e-196	Post	CD93
MS4A4A	1.93233e-200	0.241761	0.111	0.012	5.20511e-196	Post	MS4A4A
CFP	8.27839e-200	0.387845	0.187	0.052	2.22995e-195	Post	CFP
SNCA	1.21407e-199	0.247332	0.23	0.075	3.27035e-195	Post	SNCA
H1F0	1.97249e-199	0.231014	0.17	0.041	5.3133e-195	Post	H1F0
FKBP1A	6.6473e-199	0.334238	0.622	0.386	1.79058e-194	Post	FKBP1A
UBE2R2	5.53523e-198	0.235391	0.235	0.079	1.49103e-193	Post	UBE2R2
CLTA	1.98999e-197	0.276637	0.482	0.249	5.36043e-193	Post	CLTA
ZNF593	4.04829e-197	0.226374	0.231	0.077	1.09049e-192	Post	ZNF593
CNPY3	7.15355e-197	0.258152	0.404	0.191	1.92695e-192	Post	CNPY3
NCOA4	6.5692e-196	0.224508	0.331	0.139	1.76954e-191	Post	NCOA4
KLF1	9.66435e-195	0.32309	0.173	0.046	2.60329e-190	Post	KLF1
C5AR1	1.2935e-194	0.376452	0.111	0.013	3.48431e-190	Post	C5AR1
CHCHD2	2.47742e-194	0.298993	0.866	0.746	6.67342e-190	Post	CHCHD2
SMIM3	2.76511e-194	0.332455	0.158	0.036	7.44837e-190	Post	SMIM3
SMIM24	1.09294e-193	0.289212	0.121	0.018	2.94407e-189	Post	SMIM24
TCEB2	1.65037e-192	0.413762	0.845	0.676	4.4456e-188	Post	TCEB2
VAMP8	3.85647e-192	0.497022	0.726	0.547	1.03882e-187	Post	VAMP8
MKKS	6.69559e-192	0.269944	0.311	0.129	1.80359e-187	Post	MKKS
PTP4A2	1.03483e-191	0.277469	0.47	0.238	2.78753e-187	Post	PTP4A2
NDUFC2	3.05019e-191	0.385482	0.617	0.377	8.21629e-187	Post	NDUFC2
LINC00657	1.79604e-190	0.237166	0.244	0.087	4.83798e-186	Post	LINC00657
RRM2	7.92083e-190	0.236664	0.152	0.034	2.13363e-185	Post	RRM2
MSRB1	8.36225e-190	0.284762	0.18	0.05	2.25254e-185	Post	MSRB1
GABARAP	4.40866e-189	0.474581	0.823	0.671	1.18756e-184	Post	GABARAP
ACTR2	1.46256e-188	0.318703	0.475	0.253	3.93971e-184	Post	ACTR2
G0S2	1.56651e-188	0.461861	0.119	0.018	4.21972e-184	Post	G0S2
CTSA	1.83003e-188	0.239124	0.279	0.109	4.92956e-184	Post	CTSA
TPP1	1.34473e-186	0.241124	0.296	0.12	3.62231e-182	Post	TPP1
RPA3	2.19342e-186	0.327703	0.34	0.154	5.90842e-182	Post	RPA3
SRP72	3.78678e-186	0.228176	0.367	0.167	1.02004e-181	Post	SRP72
PDIA4	3.90414e-186	0.348731	0.297	0.125	1.05166e-181	Post	PDIA4
JUND	4.30052e-186	0.365732	0.439	0.231	1.15843e-181	Post	JUND
HSPD1	5.96791e-186	0.35495	0.38	0.193	1.60758e-181	Post	HSPD1
CYSTM1	6.41524e-186	0.303521	0.152	0.035	1.72807e-181	Post	CYSTM1
HLA-DMA	1.19506e-184	0.289344	0.329	0.147	3.21913e-180	Post	HLA-DMA
SMIM1	3.09604e-184	0.27501	0.176	0.05	8.3398e-180	Post	SMIM1
IDH2	4.31864e-184	0.271851	0.395	0.194	1.16331e-179	Post	IDH2
TRIB1	5.20888e-184	0.257291	0.117	0.018	1.40312e-179	Post	TRIB1
PLBD1	4.57803e-183	0.280872	0.12	0.019	1.23318e-178	Post	PLBD1
DUSP6	2.22092e-182	0.313445	0.165	0.043	5.98248e-178	Post	DUSP6
KCNH2	4.1354e-181	0.25925	0.112	0.016	1.11395e-176	Post	KCNH2
CKS1B	6.60406e-181	0.272615	0.293	0.124	1.77894e-176	Post	CKS1B
APOC1	3.29547e-180	0.36657	0.117	0.018	8.87702e-176	Post	APOC1
CHP1	6.14618e-180	0.228104	0.25	0.094	1.6556e-175	Post	CHP1
PSMB3	7.94869e-180	0.343984	0.648	0.406	2.14114e-175	Post	PSMB3
EBPL	9.37393e-180	0.293423	0.346	0.162	2.52506e-175	Post	EBPL
SDF2L1	5.69914e-179	0.528569	0.385	0.197	1.53518e-174	Post	SDF2L1
IMPDH2	2.44095e-178	0.29272	0.324	0.149	6.57518e-174	Post	IMPDH2
HMGB1	3.65816e-178	0.398778	0.85	0.761	9.85398e-174	Post	HMGB1
SYNGR1	1.82019e-177	0.281098	0.264	0.105	4.90304e-173	Post	SYNGR1
ASGR1	2.35869e-177	0.240345	0.118	0.02	6.35361e-173	Post	ASGR1
SERP1	3.64892e-177	0.342987	0.699	0.482	9.8291e-173	Post	SERP1
ZFP36	7.74846e-177	0.561462	0.564	0.381	2.0872e-172	Post	ZFP36
ATP5B	1.13874e-176	0.291717	0.592	0.37	3.06743e-172	Post	ATP5B
SSR1	8.74043e-176	0.277819	0.394	0.192	2.35441e-171	Post	SSR1
KPNA2	1.02787e-175	0.233893	0.194	0.061	2.76877e-171	Post	KPNA2
IGSF6	4.73949e-175	0.274598	0.118	0.02	1.27668e-170	Post	IGSF6
UQCC2	6.31423e-175	0.227923	0.317	0.138	1.70087e-170	Post	UQCC2
PLIN2	7.57247e-175	0.242464	0.236	0.086	2.0398e-170	Post	PLIN2
SMC4	3.03063e-174	0.226571	0.267	0.106	8.1636e-170	Post	SMC4
IRF2BP2	9.47616e-174	0.245697	0.333	0.15	2.55259e-169	Post	IRF2BP2
SMCO4	1.15003e-173	0.24918	0.167	0.047	3.09784e-169	Post	SMCO4
HNRNPD	1.6818e-173	0.259035	0.391	0.191	4.53026e-169	Post	HNRNPD
MAFB	3.59321e-171	0.411455	0.113	0.019	9.67903e-167	Post	MAFB
APEX1	1.79268e-170	0.298414	0.419	0.222	4.82894e-166	Post	APEX1
AGTRAP	9.3879e-170	0.232331	0.286	0.12	2.52882e-165	Post	AGTRAP
SEC61B	2.17903e-169	0.368715	0.693	0.474	5.86964e-165	Post	SEC61B
PLAC8	2.7646e-169	0.50284	0.637	0.464	7.447e-165	Post	PLAC8
ENO1	6.232e-169	0.400335	0.7	0.531	1.67871e-164	Post	ENO1
FGL2	7.58972e-169	0.32945	0.2	0.068	2.04444e-164	Post	FGL2
GPI	1.96385e-168	0.280827	0.259	0.105	5.29003e-164	Post	GPI
FAM178B	9.38016e-168	0.291259	0.103	0.015	2.52673e-163	Post	FAM178B
FAM26F	1.4339e-167	0.239226	0.236	0.09	3.86249e-163	Post	FAM26F
UQCRFS1	1.87496e-167	0.287725	0.526	0.299	5.05058e-163	Post	UQCRFS1
PECAM1	2.19908e-167	0.228176	0.178	0.054	5.92365e-163	Post	PECAM1
BAZ1A	5.0492e-167	0.23439	0.397	0.197	1.3601e-162	Post	BAZ1A
RHOB	2.25902e-166	0.411564	0.177	0.056	6.08513e-162	Post	RHOB
CLEC7A	6.32901e-166	0.306879	0.123	0.025	1.70485e-161	Post	CLEC7A
CYBA	1.11921e-165	0.442528	0.844	0.812	3.01482e-161	Post	CYBA
ATP6V0C	2.31598e-165	0.267096	0.617	0.375	6.23854e-161	Post	ATP6V0C
GNS	2.44442e-165	0.22774	0.139	0.033	6.58453e-161	Post	GNS
NAPSB	1.91931e-163	0.295798	0.138	0.033	5.17004e-159	Post	NAPSB
LINC01272	1.16652e-162	0.308187	0.129	0.028	3.14226e-158	Post	LINC01272
ATP5G1	3.25453e-161	0.322968	0.45	0.256	8.76672e-157	Post	ATP5G1
SNHG8	1.08608e-160	0.347216	0.557	0.351	2.92557e-156	Post	SNHG8
CCT6A	1.47197e-159	0.2454	0.387	0.197	3.96504e-155	Post	CCT6A
LAMTOR2	4.54328e-159	0.228899	0.449	0.238	1.22382e-154	Post	LAMTOR2
SHOC2	9.87751e-159	0.224164	0.234	0.091	2.6607e-154	Post	SHOC2
PHPT1	1.35582e-158	0.227896	0.433	0.225	3.65217e-154	Post	PHPT1
TUBB	4.24858e-158	0.54873	0.561	0.394	1.14444e-153	Post	TUBB
ENTPD1	5.68038e-157	0.234893	0.102	0.016	1.53012e-152	Post	ENTPD1
CTSS	2.97372e-155	0.658525	0.466	0.295	8.01032e-151	Post	CTSS
HMBS	4.61914e-155	0.275289	0.211	0.079	1.24426e-150	Post	HMBS
APP	1.03577e-154	0.229743	0.137	0.035	2.79005e-150	Post	APP
SNRPF	1.75378e-154	0.356653	0.596	0.396	4.72416e-150	Post	SNRPF
DDT	3.95446e-154	0.249941	0.543	0.32	1.06521e-149	Post	DDT
MRPL52	9.66303e-153	0.228831	0.456	0.247	2.60293e-148	Post	MRPL52
CTSH	1.2145e-152	0.254886	0.163	0.051	3.2715e-148	Post	CTSH
LY96	3.28711e-152	0.306922	0.173	0.057	8.8545e-148	Post	LY96
NDUFAB1	6.1595e-152	0.261455	0.498	0.282	1.65919e-147	Post	NDUFAB1
HIST1H4C	1.24179e-151	0.834535	0.462	0.297	3.34502e-147	Post	HIST1H4C
SOCS3	6.13101e-151	0.295427	0.159	0.049	1.65151e-146	Post	SOCS3
SERF2	9.17847e-151	0.260143	0.975	0.955	2.4724e-146	Post	SERF2
SNRPG	1.46756e-149	0.368357	0.655	0.459	3.95317e-145	Post	SNRPG
CALR	4.60914e-149	0.507688	0.576	0.369	1.24157e-144	Post	CALR
NGFRAP1	7.854e-149	0.320271	0.259	0.115	2.11563e-144	Post	NGFRAP1
CMTM6	1.65816e-147	0.254925	0.347	0.175	4.46658e-143	Post	CMTM6
IGHA1	1.94987e-147	0.611726	0.538	0.314	5.25235e-143	Post	IGHA1
SNHG5	6.2441e-146	0.529291	0.744	0.616	1.68197e-141	Post	SNHG5
IGLL1	6.58201e-146	0.258218	0.171	0.056	1.773e-141	Post	IGLL1
NDUFA13	8.41609e-146	0.391379	0.775	0.584	2.26704e-141	Post	NDUFA13
TGFBI	1.21929e-145	0.231041	0.119	0.027	3.28441e-141	Post	TGFBI
ATP5A1	2.86574e-142	0.26773	0.618	0.419	7.71944e-138	Post	ATP5A1
NDUFS6	1.72213e-141	0.250362	0.558	0.336	4.6389e-137	Post	NDUFS6
USMG5	1.41077e-140	0.378438	0.77	0.587	3.8002e-136	Post	USMG5
BLOC1S1	5.5859e-139	0.278141	0.604	0.385	1.50467e-134	Post	BLOC1S1
MT2A	9.00621e-139	0.623474	0.563	0.38	2.426e-134	Post	MT2A
HERPUD1	1.11098e-138	0.333957	0.299	0.146	2.99264e-134	Post	HERPUD1
POMP	9.8442e-137	0.280257	0.686	0.472	2.65173e-132	Post	POMP
MZT2A	3.80344e-136	0.275216	0.482	0.284	1.02453e-131	Post	MZT2A
ATP5I	5.17267e-136	0.449525	0.799	0.645	1.39336e-131	Post	ATP5I
EDEM1	4.20834e-135	0.320494	0.143	0.044	1.1336e-130	Post	EDEM1
IGHG4	8.24912e-134	0.466036	0.355	0.181	2.22207e-129	Post	IGHG4
GYG1	1.81263e-133	0.236028	0.238	0.103	4.88268e-129	Post	GYG1
TPI1	2.79887e-133	0.259989	0.667	0.48	7.5393e-129	Post	TPI1
VIM	6.91806e-133	0.693619	0.678	0.634	1.86352e-128	Post	VIM
IGHG3	1.0115e-131	0.599653	0.189	0.071	2.72468e-127	Post	IGHG3
SET	5.27839e-129	0.25826	0.586	0.387	1.42184e-124	Post	SET
ACTN1	1.28785e-127	0.250092	0.18	0.069	3.46909e-123	Post	ACTN1
RANBP1	2.22198e-126	0.281304	0.493	0.312	5.98534e-122	Post	RANBP1
ZFP36L2	2.02419e-124	0.363952	0.78	0.695	5.45256e-120	Post	ZFP36L2
EIF1AX	8.99606e-123	0.231418	0.424	0.24	2.42327e-118	Post	EIF1AX
ATP5D	2.27295e-122	0.253525	0.717	0.518	6.12265e-118	Post	ATP5D
YBX1	4.90664e-122	0.28234	0.861	0.801	1.3217e-117	Post	YBX1
ALAS2	5.67156e-122	0.350663	0.166	0.061	1.52775e-117	Post	ALAS2
AP1S2	5.61056e-121	0.235044	0.348	0.193	1.51132e-116	Post	AP1S2
IRF8	8.80495e-120	0.278996	0.133	0.041	2.37179e-115	Post	IRF8
HEMGN	1.82137e-119	0.371684	0.168	0.064	4.90621e-115	Post	HEMGN
TMEM258	5.85848e-119	0.415828	0.746	0.582	1.5781e-114	Post	TMEM258
NDUFB1	1.61235e-117	0.283532	0.707	0.513	4.34319e-113	Post	NDUFB1
PKM	2.21121e-117	0.329239	0.499	0.341	5.95633e-113	Post	PKM
HNRNPA3	1.08796e-116	0.245011	0.622	0.413	2.93063e-112	Post	HNRNPA3
NDUFB11	2.59164e-116	0.291819	0.669	0.482	6.9811e-112	Post	NDUFB11
SHFM1	2.0089e-113	0.283759	0.603	0.402	5.41137e-109	Post	SHFM1
MINOS1	1.05947e-112	0.298673	0.644	0.457	2.85388e-108	Post	MINOS1
MRPL20	5.07505e-110	0.229795	0.516	0.322	1.36707e-105	Post	MRPL20
FTH1	5.31408e-110	0.69388	0.92	0.977	1.43145e-105	Post	FTH1
SLC2A3	2.43526e-107	0.239744	0.143	0.052	6.55986e-103	Post	SLC2A3
SERBP1	1.38674e-102	0.246961	0.578	0.407	3.73547e-98	Post	SERBP1
POLR2L	2.79064e-101	0.286496	0.766	0.609	7.51715e-97	Post	POLR2L
GYPA	3.50371e-101	0.317851	0.161	0.066	9.43793e-97	Post	GYPA
GYPB	5.82061e-100	0.271383	0.148	0.057	1.5679e-95	Post	GYPB
RAN	9.30108e-100	0.257419	0.666	0.527	2.50543e-95	Post	RAN
RGS2	2.62988e-98	0.339612	0.266	0.145	7.08411e-94	Post	RGS2
RBX1	2.44097e-97	0.224383	0.688	0.498	6.57525e-93	Post	RBX1
GLRX	3.85561e-96	0.223485	0.54	0.363	1.03859e-91	Post	GLRX
HBB	7.44223e-95	0.548706	0.981	0.957	2.00471e-90	Post	HBB
COX8A	2.6105e-94	0.226191	0.699	0.53	7.03191e-90	Post	COX8A
HLA-DRB1	3.31397e-93	0.342248	0.484	0.322	8.92683e-89	Post	HLA-DRB1
SEC61G	5.70972e-93	0.378011	0.731	0.563	1.53803e-88	Post	SEC61G
TMEM14B	2.48449e-92	0.229152	0.443	0.288	6.69248e-88	Post	TMEM14B
LGALS1	3.52479e-92	0.738987	0.586	0.482	9.49473e-88	Post	LGALS1
CD24	7.72157e-92	0.516585	0.134	0.053	2.07996e-87	Post	CD24
NDUFB9	8.48209e-91	0.23108	0.62	0.445	2.28482e-86	Post	NDUFB9
NFKBIA	5.21304e-90	0.347164	0.509	0.343	1.40424e-85	Post	NFKBIA
LAMTOR4	3.83197e-89	0.258154	0.685	0.518	1.03222e-84	Post	LAMTOR4
LSM5	2.70407e-88	0.242219	0.529	0.356	7.28395e-84	Post	LSM5
RGCC	3.348e-88	0.319123	0.308	0.185	9.01851e-84	Post	RGCC
TYROBP	2.99788e-86	0.345388	0.49	0.344	8.07539e-82	Post	TYROBP
HLA-DQB1	3.52845e-86	0.243196	0.257	0.14	9.50458e-82	Post	HLA-DQB1
IFITM3	1.20245e-84	0.271437	0.162	0.073	3.23903e-80	Post	IFITM3
CD74	8.04876e-84	0.487058	0.69	0.584	2.16809e-79	Post	CD74
HBD	1.90985e-83	0.473327	0.392	0.262	5.14458e-79	Post	HBD
NCL	4.60978e-83	0.224744	0.549	0.393	1.24174e-78	Post	NCL
EIF5A	2.83388e-82	0.240355	0.516	0.358	7.63363e-78	Post	EIF5A
COTL1	4.10283e-81	0.440074	0.477	0.368	1.10518e-76	Post	COTL1
MT1X	1.96384e-79	0.381995	0.335	0.205	5.29001e-75	Post	MT1X
SLC4A1	6.39655e-79	0.373344	0.134	0.057	1.72304e-74	Post	SLC4A1
TSC22D3	3.17131e-76	0.350441	0.757	0.669	8.54255e-72	Post	TSC22D3
LSM7	1.30476e-75	0.25131	0.563	0.403	3.51463e-71	Post	LSM7
HSP90AB1	1.86205e-75	0.280746	0.616	0.505	5.0158e-71	Post	HSP90AB1
IGKC	1.87316e-73	0.474823	0.904	0.739	5.04573e-69	Post	IGKC
ITM2C	3.93606e-73	0.229169	0.192	0.101	1.06026e-68	Post	ITM2C
ATPIF1	9.58291e-72	0.292891	0.616	0.47	2.58135e-67	Post	ATPIF1
KLF6	1.17337e-68	0.249078	0.604	0.45	3.16071e-64	Post	KLF6
GYPC	4.39995e-68	0.265881	0.525	0.409	1.18521e-63	Post	GYPC
MZB1	5.53741e-67	0.235143	0.145	0.07	1.49161e-62	Post	MZB1
HBA1	3.93323e-56	0.674022	0.86	0.805	1.05949e-51	Post	HBA1
CXCR4	1.29514e-55	0.427688	0.643	0.576	3.48871e-51	Post	CXCR4
HLA-DPA1	1.73246e-49	0.309872	0.454	0.331	4.66672e-45	Post	HLA-DPA1
HBM	2.46922e-48	0.418689	0.234	0.149	6.65133e-44	Post	HBM
DUSP1	4.47243e-47	0.291615	0.781	0.697	1.20474e-42	Post	DUSP1
MYC	9.37608e-34	0.22994	0.235	0.167	2.52563e-29	Post	MYC
IGLC3	5.72212e-29	0.556994	0.175	0.115	1.54137e-24	Post	IGLC3
PRDX2	1.26107e-26	0.448779	0.464	0.388	3.39693e-22	Post	PRDX2
MIF	1.45206e-13	0.305989	0.778	0.756	3.91142e-09	Post	MIF
IGLC2	5.32404e-09	0.437588	0.123	0.095	0.000143414	Post	IGLC2
