# Supplementary material for: Decoding lymphomyeloid divergence and immune hyporesponsiveness in G-CSF-primed human bone marrow by single-cell RNA-seq
Source: Cell Discov. 2022 Jun 22;8:59. doi: 10.1038/s41421-022-00417-y (PMC9217915; doi:10.1038/s41421-022-00417-y)
Supplement: Supplementary file 3 — Supplementary Table S2 [file 41421_2022_417_MOESM3_ESM.xlsx]

## Sheet: degs_prog_Cluster
Supplementary Table S2. DEGs among different subclusters in hematopoietic stem/progenitor cells (HSPCs).
gene	p_val	avg_logFC	pct.1	pct.2	p_val_adj	cluster
EMCN	3.43162e-57	0.624853	0.333	0.009	9.24377e-53	HSC
AVP	1.4576e-52	1.63782	0.819	0.158	3.92634e-48	HSC
CLEC3B	4.38018e-51	0.734213	0.361	0.016	1.17989e-46	HSC
CRHBP	1.35654e-41	1.31163	0.75	0.157	3.65412e-37	HSC
SELM	4.58976e-40	0.661001	0.306	0.016	1.23634e-35	HSC
DLK1	3.59432e-35	0.553725	0.403	0.043	9.68202e-31	HSC
BST2	1.28845e-34	1.0846	0.958	0.631	3.47069e-30	HSC
MEG3	6.67623e-32	0.437155	0.236	0.012	1.79838e-27	HSC
CLEC9A	1.7601e-26	0.536169	0.361	0.047	4.74117e-22	HSC
MLLT3	1.23698e-24	1.06701	0.736	0.298	3.33204e-20	HSC
RPL31	1.0403e-23	0.447043	1	0.999	2.80224e-19	HSC
TM4SF1	4.48136e-23	0.962447	0.569	0.155	1.20714e-18	HSC
HOPX	2.15054e-22	0.881525	0.708	0.252	5.79291e-18	HSC
TPT1	7.68253e-22	0.439582	1	1	2.06944e-17	HSC
RBPMS	1.31201e-21	0.50749	0.444	0.094	3.53416e-17	HSC
LRRC70	4.16509e-20	0.587157	0.597	0.19	1.12195e-15	HSC
FOS	7.35537e-19	1.35518	0.931	0.752	1.98132e-14	HSC
MT-ND2	2.89555e-18	0.463498	1	0.96	7.79974e-14	HSC
DUSP1	3.40606e-18	0.916769	0.958	0.864	9.17489e-14	HSC
COL6A2	4.37969e-18	0.629996	0.167	0.013	1.17976e-13	HSC
GIMAP7	2.09827e-17	0.446801	0.444	0.111	5.65211e-13	HSC
LOC284454	4.69221e-17	1.0133	0.694	0.337	1.26394e-12	HSC
AMICA1	1.94171e-16	0.422107	0.333	0.066	5.23038e-12	HSC
RHOC	2.09365e-16	0.577039	0.472	0.142	5.63968e-12	HSC
BEX2	8.45816e-16	0.682546	0.667	0.307	2.27837e-11	HSC
GAS5	2.48049e-15	0.506204	0.972	0.958	6.68171e-11	HSC
ICAM3	2.52236e-15	0.693629	0.806	0.531	6.79449e-11	HSC
MCL1	2.7832e-15	0.858005	0.833	0.529	7.49709e-11	HSC
SEPP1	5.07785e-15	1.01632	0.514	0.185	1.36782e-10	HSC
IFITM3	7.09259e-15	1.532	0.708	0.347	1.91053e-10	HSC
MYCT1	2.5291e-14	0.558801	0.472	0.163	6.81264e-10	HSC
TSC22D3	4.05085e-14	0.811037	0.931	0.798	1.09118e-09	HSC
FXYD5	4.40164e-14	0.569484	0.917	0.851	1.18567e-09	HSC
GLTSCR2	4.62208e-14	0.506077	0.917	0.92	1.24505e-09	HSC
ATF3	5.67498e-14	0.562595	0.236	0.04	1.52867e-09	HSC
SOCS3	5.67946e-14	1.34653	0.556	0.227	1.52988e-09	HSC
SPINK2	6.49378e-14	0.670725	0.847	0.441	1.74923e-09	HSC
HLA-E	7.34338e-14	0.594289	0.944	0.793	1.97809e-09	HSC
H1F0	1.08551e-13	0.772261	0.639	0.307	2.92405e-09	HSC
EVI2B	1.15724e-13	0.624603	0.639	0.302	3.11725e-09	HSC
SDPR	1.49842e-13	0.945864	0.583	0.266	4.0363e-09	HSC
CEBPB	1.92551e-13	0.954914	0.653	0.364	5.18675e-09	HSC
CD164	1.95703e-13	0.656129	0.847	0.637	5.27165e-09	HSC
MDK	2.02251e-13	0.786342	0.639	0.278	5.44804e-09	HSC
COMMD6	3.84655e-13	0.433463	0.958	0.933	1.03615e-08	HSC
CD52	4.32319e-13	0.748229	0.861	0.558	1.16454e-08	HSC
ZFP36	7.72236e-13	1.51697	0.722	0.433	2.08017e-08	HSC
EIF3E	8.43956e-13	0.409741	0.972	0.955	2.27336e-08	HSC
CD44	9.17773e-13	0.725163	0.792	0.524	2.4722e-08	HSC
TSC22D1	1.61763e-12	1.11512	0.792	0.491	4.3574e-08	HSC
VIM	2.83606e-12	0.724556	0.958	0.756	7.63949e-08	HSC
ITM2B	4.47024e-12	0.521706	0.931	0.837	1.20415e-07	HSC
SYPL1	5.2642e-12	0.556898	0.861	0.664	1.41802e-07	HSC
PTPRC	1.25609e-11	0.603884	0.667	0.388	3.38353e-07	HSC
LAPTM4B	1.62076e-11	0.512453	0.708	0.436	4.36584e-07	HSC
PTGER4	1.65118e-11	0.481155	0.361	0.112	4.44779e-07	HSC
KIAA0125	2.06514e-11	0.649764	0.764	0.519	5.56287e-07	HSC
FTH1	2.67267e-11	0.524203	1	0.962	7.19938e-07	HSC
GLIPR1	3.60195e-11	0.508894	0.597	0.269	9.70257e-07	HSC
EIF4A2	3.72483e-11	0.571406	0.889	0.821	1.00336e-06	HSC
SELL	3.80262e-11	0.65586	0.778	0.466	1.02431e-06	HSC
CIRBP	7.02561e-11	0.470162	0.944	0.858	1.89249e-06	HSC
CD37	9.13932e-11	0.557405	0.847	0.736	2.46186e-06	HSC
LST1	1.56066e-10	0.689823	0.708	0.432	4.20396e-06	HSC
CTSF	1.72525e-10	0.467776	0.403	0.152	4.64731e-06	HSC
ALDH1A1	2.7176e-10	0.448847	0.667	0.35	7.3204e-06	HSC
HLA-DQB1	3.32709e-10	0.60168	0.694	0.415	8.96218e-06	HSC
SNHG7	4.10261e-10	0.535235	0.875	0.776	1.10512e-05	HSC
CFH	4.28521e-10	0.416189	0.25	0.063	1.15431e-05	HSC
HSPB1	5.75497e-10	0.606505	0.903	0.668	1.55022e-05	HSC
GUCY1A3	1.02363e-09	0.424632	0.514	0.245	2.75735e-05	HSC
JUN	1.13124e-09	1.50848	0.681	0.4	3.04722e-05	HSC
GGTA1P	1.45461e-09	0.498388	0.389	0.148	3.91829e-05	HSC
EMP1	3.56699e-09	0.499953	0.222	0.055	9.6084e-05	HSC
CLEC2B	5.23822e-09	0.536858	0.667	0.419	0.000141102	HSC
AKR1C3	5.53086e-09	0.504266	0.722	0.514	0.000148985	HSC
TNFSF10	9.06652e-09	0.549054	0.361	0.14	0.000244225	HSC
FOSB	1.05496e-08	0.888822	0.542	0.307	0.000284176	HSC
CLU	1.48277e-08	0.626984	0.556	0.317	0.000399415	HSC
AIF1	1.88122e-08	0.433679	0.889	0.757	0.000506743	HSC
MMP2	3.04933e-08	0.474284	0.222	0.06	0.000821399	HSC
PPP1R15A	4.25656e-08	0.476195	0.708	0.519	0.00114659	HSC
HNMT	4.394e-08	0.455021	0.167	0.035	0.00118361	HSC
TNFAIP3	5.3658e-08	0.601925	0.347	0.135	0.00144539	HSC
LAPTM4A	5.38426e-08	0.608995	0.819	0.641	0.00145036	HSC
HLA-DRB1	1.02409e-07	0.588936	0.875	0.76	0.0027586	HSC
AREG	1.51241e-07	1.02247	0.667	0.425	0.00407398	HSC
TUBA1A	1.69254e-07	0.703516	0.736	0.537	0.00455919	HSC
DUSP6	3.26944e-07	0.432378	0.431	0.207	0.00880689	HSC
RARRES2	3.43203e-07	0.435361	0.111	0.018	0.00924487	HSC
MBOAT7	6.63242e-07	0.408541	0.597	0.371	0.0178658	HSC
HOXB-AS3	7.76187e-07	0.422418	0.167	0.042	0.0209081	HSC
BIRC3	8.69782e-07	0.440217	0.292	0.115	0.0234293	HSC
CRHBP1	7.40087e-37	0.691758	0.67	0.151	1.99357e-32	MPP
SPINK21	2.3447e-35	0.891265	0.979	0.42	6.31591e-31	MPP
AVP1	2.88983e-35	0.982636	0.67	0.156	7.78434e-31	MPP
ZFAS1	1.05874e-32	0.634505	1	0.935	2.85193e-28	MPP
CD521	2.98098e-32	0.974785	0.959	0.542	8.02986e-28	MPP
HOPX1	6.11484e-32	0.752659	0.773	0.236	1.64716e-27	MPP
GAS51	3.5291e-31	0.600638	1	0.955	9.50634e-27	MPP
CD441	4.00796e-30	0.862553	0.887	0.509	1.07962e-25	MPP
TSPAN2	1.1836e-29	0.470301	0.361	0.051	3.18827e-25	MPP
HEMGN	1.69036e-27	0.588945	0.67	0.201	4.55331e-23	MPP
SELL1	1.47559e-25	0.743565	0.928	0.445	3.9748e-21	MPP
GBP2	1.41461e-24	0.538281	0.474	0.115	3.81054e-20	MPP
MBOAT71	4.27206e-23	0.61189	0.763	0.351	1.15076e-18	MPP
PTMS	1.67394e-22	0.626878	0.711	0.315	4.50909e-18	MPP
ICAM31	4.33983e-22	0.60455	0.887	0.518	1.16902e-17	MPP
KIAA01251	1.45114e-21	0.744759	0.845	0.506	3.90894e-17	MPP
ANXA1	4.22475e-20	1.04584	0.887	0.602	1.13802e-15	MPP
VIM1	5.68632e-20	1.23465	0.928	0.754	1.53172e-15	MPP
PTPRCAP	2.81124e-19	0.537286	0.897	0.54	7.57264e-15	MPP
PTPRC1	3.01898e-19	0.609943	0.732	0.375	8.13222e-15	MPP
TM4SF11	5.57365e-19	0.443763	0.495	0.152	1.50137e-14	MPP
EIF3E1	4.52547e-18	0.426672	1	0.953	1.21903e-13	MPP
FHL1	1.82049e-17	0.837147	0.649	0.318	4.90385e-13	MPP
NFKBIA	5.88746e-17	0.583006	0.907	0.626	1.58591e-12	MPP
LOC100131564	3.56861e-16	0.446252	0.691	0.336	9.61275e-12	MPP
CD371	4.14214e-15	0.460343	0.948	0.724	1.11577e-10	MPP
S100A10	5.98492e-15	1.28545	0.577	0.316	1.61216e-10	MPP
TAGLN2	6.19679e-15	0.727442	0.918	0.717	1.66923e-10	MPP
SNHG71	6.83226e-15	0.455228	0.948	0.767	1.8404e-10	MPP
CDK6	1.76873e-14	0.506139	0.887	0.703	4.76444e-10	MPP
BST21	2.22411e-14	0.523695	0.876	0.631	5.9911e-10	MPP
NPDC1	3.39196e-14	0.510158	0.629	0.296	9.13692e-10	MPP
CD69	4.07612e-14	0.614259	0.835	0.543	1.09798e-09	MPP
BAALC	8.25315e-14	0.47432	0.536	0.229	2.22315e-09	MPP
RAB13	2.71718e-13	0.484337	0.732	0.445	7.31928e-09	MPP
ZFP36L2	3.75229e-13	0.419672	1	0.919	1.01075e-08	MPP
SMIM24	5.89253e-13	0.413058	0.856	0.455	1.58727e-08	MPP
TSC22D11	7.49488e-13	0.432645	0.804	0.483	2.0189e-08	MPP
EGFL7	1.85198e-11	0.416881	0.876	0.673	4.98867e-07	MPP
CEBPB1	2.37365e-11	0.61345	0.608	0.361	6.39389e-07	MPP
CLEC2B1	2.81786e-11	0.406931	0.67	0.412	7.59047e-07	MPP
CRIP1	4.78577e-11	0.986592	0.577	0.33	1.28914e-06	MPP
MLLT31	1.54176e-10	0.452953	0.557	0.304	4.15303e-06	MPP
RGS10	2.22465e-10	0.411082	0.691	0.418	5.99254e-06	MPP
CASP4	2.69997e-10	0.451018	0.732	0.557	7.27291e-06	MPP
NPR3	4.63388e-10	0.410351	0.464	0.238	1.24823e-05	MPP
ATP2B1	7.64293e-10	0.475283	0.443	0.219	2.05877e-05	MPP
FAM117A	9.69875e-10	0.433147	0.546	0.318	2.61255e-05	MPP
AKR1C31	5.05724e-08	0.428992	0.68	0.513	0.00136227	MPP
ANXA2	1.38589e-07	0.470575	0.351	0.17	0.00373317	MPP
SPINK22	6.41454e-64	1.08292	1	0.39	1.72789e-59	LMPP
HOPX2	3.05861e-62	0.641828	0.884	0.193	8.23899e-58	LMPP
C1QTNF4	1.10107e-52	0.843783	0.823	0.232	2.96595e-48	LMPP
SELL2	8.83619e-42	0.730333	0.959	0.417	2.38021e-37	LMPP
NPDC11	1.40877e-39	0.506742	0.796	0.256	3.79479e-35	LMPP
ICAM32	6.0142e-33	0.571345	0.939	0.492	1.62005e-28	LMPP
SMIM241	1.23238e-31	0.575187	0.932	0.425	3.31966e-27	LMPP
IFITM11	3.57811e-29	0.4218	0.728	0.263	9.63837e-25	LMPP
NAP1L1	9.00339e-28	0.42622	0.993	0.907	2.42524e-23	LMPP
LOC101927497	8.86627e-27	0.605886	0.776	0.368	2.38831e-22	LMPP
TPM4	6.55694e-25	0.450343	0.85	0.392	1.76624e-20	LMPP
KIAA01252	2.36823e-24	0.52774	0.905	0.48	6.37931e-20	LMPP
AREG1	6.8848e-16	0.572438	0.748	0.396	1.85456e-11	LMPP
VPREB1	9.48621e-42	0.889223	0.976	0.239	2.5553e-37	CLP
LTB	7.28671e-41	1.46543	0.8	0.202	1.96282e-36	CLP
CD79A	4.54515e-38	0.982417	0.824	0.195	1.22433e-33	CLP
TMSB4X	3.74991e-36	1.12013	1	0.998	1.01011e-31	CLP
DNTT	3.92781e-34	1.18827	0.929	0.313	1.05803e-29	CLP
CYGB	4.15762e-29	0.741565	0.435	0.065	1.11994e-24	CLP
PLK2	4.50055e-29	0.700886	0.282	0.026	1.21231e-24	CLP
PAG1	2.78179e-28	0.764853	0.6	0.139	7.4933e-24	CLP
EBF1	1.33919e-26	0.695952	0.506	0.098	3.60737e-22	CLP
TMSB10	1.56161e-26	0.682266	1	0.997	4.20652e-22	CLP
UHRF1	1.93439e-26	1.14109	0.741	0.307	5.21067e-22	CLP
RCSD1	4.04463e-26	0.963066	0.882	0.461	1.0895e-21	CLP
PSMA6	1.22689e-25	0.888239	0.953	0.829	3.30489e-21	CLP
ISG20	5.2415e-23	0.614824	0.706	0.231	1.4119e-18	CLP
ACTG1	7.03416e-23	0.725983	1	0.971	1.89479e-18	CLP
CTGF	1.09729e-21	0.746135	0.318	0.049	2.95578e-17	CLP
ADA	2.77053e-21	0.788486	0.812	0.438	7.46298e-17	CLP
ZCCHC7	3.89788e-21	0.833656	0.694	0.294	1.04997e-16	CLP
HLA-DRA	1.30031e-20	0.560563	1	0.9	3.50265e-16	CLP
CD74	7.2483e-20	0.62257	0.988	0.915	1.95247e-15	CLP
PPP1R18	6.53054e-19	0.566228	0.706	0.297	1.75913e-14	CLP
CXCR4	8.24458e-19	0.70695	0.929	0.668	2.22084e-14	CLP
RASD1	3.70261e-17	0.412711	0.329	0.064	9.97372e-13	CLP
ACY3	5.98041e-17	0.419615	0.176	0.018	1.61094e-12	CLP
JCHAIN	6.81663e-17	1.00922	0.459	0.146	1.8362e-12	CLP
CD24	9.8945e-17	1.26518	0.553	0.201	2.66528e-12	CLP
GLRX	1.00396e-16	0.743482	0.871	0.687	2.70437e-12	CLP
LAT2	2.56697e-15	0.710668	0.765	0.459	6.91466e-11	CLP
PTMA	4.63744e-15	0.465012	1	1	1.24919e-10	CLP
GCSAM	8.50488e-15	0.486377	0.247	0.045	2.29096e-10	CLP
IGLL1	8.7446e-15	0.710038	0.871	0.634	2.35553e-10	CLP
LAPTM5	1.98218e-14	0.6438	0.918	0.861	5.3394e-10	CLP
CD53	2.13238e-14	0.588192	0.824	0.576	5.744e-10	CLP
MEF2C	5.37302e-14	0.705011	0.753	0.473	1.44733e-09	CLP
CD79B	5.9288e-14	0.565942	0.718	0.346	1.59704e-09	CLP
TLE4	6.18999e-14	0.52297	0.565	0.24	1.6674e-09	CLP
AKAP12	8.34296e-14	0.51398	0.412	0.112	2.24734e-09	CLP
CCND3	1.38927e-13	0.661653	0.741	0.443	3.74227e-09	CLP
LINC01013	2.15204e-13	0.484784	0.318	0.074	5.79694e-09	CLP
CD522	3.63286e-13	0.583183	0.847	0.555	9.78584e-09	CLP
DDX5	9.60078e-13	0.4762	0.988	0.921	2.58616e-08	CLP
SOCS2	1.87164e-12	0.692482	0.741	0.452	5.04165e-08	CLP
HMGB1	2.33869e-12	0.71205	1	0.974	6.29974e-08	CLP
CORO1A	5.361e-12	0.534096	0.729	0.462	1.44409e-07	CLP
LST11	7.58042e-12	0.761565	0.694	0.43	2.04194e-07	CLP
IGHM	1.11514e-11	0.438105	0.459	0.18	3.00384e-07	CLP
SLC38A1	1.18143e-11	0.474001	0.529	0.244	3.18241e-07	CLP
PAIP2	1.58298e-11	0.499065	0.859	0.738	4.26407e-07	CLP
C5orf56	1.94682e-11	0.470563	0.518	0.223	5.24416e-07	CLP
MZB1	2.15317e-11	0.551683	0.694	0.392	5.8e-07	CLP
CMTM8	2.92439e-11	0.823018	0.376	0.135	7.87744e-07	CLP
CD99	3.83111e-11	0.574421	0.882	0.829	1.03198e-06	CLP
BTG1	5.33968e-11	0.518385	0.847	0.759	1.43835e-06	CLP
2021-09-09	7.62063e-11	0.487741	0.612	0.327	2.05277e-06	CLP
FHIT	7.67115e-11	0.645258	0.529	0.257	2.06638e-06	CLP
TXNIP	1.44013e-10	0.626965	0.835	0.666	3.87929e-06	CLP
TMEM263	1.79097e-10	0.554408	0.435	0.186	4.82435e-06	CLP
BCL11A	1.88191e-10	0.605809	0.706	0.526	5.0693e-06	CLP
PRDX1	2.36076e-10	0.665719	0.859	0.827	6.35918e-06	CLP
STMN1	5.18545e-10	0.529545	0.976	0.902	1.3968e-05	CLP
DDIT4	1.1692e-09	0.585681	0.624	0.372	3.14948e-05	CLP
SH3KBP1	1.65853e-09	0.563468	0.588	0.37	4.46757e-05	CLP
PSMB9	1.96051e-09	0.470715	0.741	0.534	5.28103e-05	CLP
ANAPC16	3.78003e-09	0.45165	0.859	0.732	0.000101823	CLP
CLEC2D	6.09025e-09	0.442984	0.365	0.146	0.000164053	CLP
HNRNPK	7.4069e-09	0.443283	0.965	0.924	0.00019952	CLP
FLJ10038	9.2695e-09	0.451316	0.706	0.536	0.000249692	CLP
PSME1	1.36249e-08	0.455319	0.918	0.89	0.000367014	CLP
FBXW7	1.89527e-08	0.421873	0.294	0.106	0.000510529	CLP
HLA-DRB5	4.80475e-08	0.528226	0.541	0.283	0.00129426	CLP
TMEM243	5.10903e-08	0.423301	0.506	0.27	0.00137622	CLP
PMAIP1	5.49267e-08	0.465704	0.459	0.235	0.00147956	CLP
AGPS	5.85111e-08	0.41193	0.412	0.206	0.00157611	CLP
WASF2	7.44469e-08	0.444468	0.718	0.599	0.00200538	CLP
TP53INP1	8.55181e-08	0.426884	0.4	0.185	0.0023036	CLP
QRSL1	1.36115e-07	0.421162	0.412	0.192	0.00366652	CLP
IRF1	3.48763e-07	0.41106	0.482	0.271	0.00939463	CLP
SMIM3	3.51905e-07	0.42479	0.671	0.517	0.00947926	CLP
HMGN2	5.30458e-07	0.705055	0.965	0.903	0.0142889	CLP
PSMB8	5.4253e-07	0.460735	0.824	0.721	0.0146141	CLP
APBB1IP	6.50084e-07	0.452701	0.541	0.364	0.0175113	CLP
LRRFIP1	8.3002e-07	0.467639	0.741	0.694	0.0223582	CLP
TRBC2	1.23642e-06	0.415726	0.388	0.2	0.0333054	CLP
HMCES	1.82276e-06	0.442854	0.353	0.176	0.0490996	CLP
TOP2B	1.84575e-06	0.446175	0.624	0.495	0.049719	CLP
VPREB3	1.07985e-177	2.72661	0.949	0.067	2.9088e-173	Pro-B
VPREB11	2.51344e-148	2.46391	0.99	0.154	6.77045e-144	Pro-B
CD9	5.03718e-145	2.629	0.877	0.097	1.35686e-140	Pro-B
CD79B1	2.52638e-129	2.49674	0.995	0.249	6.80532e-125	Pro-B
DNTT1	6.84554e-129	2.37743	0.995	0.231	1.84398e-124	Pro-B
CD79A1	3.23821e-105	1.7417	0.81	0.127	8.72278e-101	Pro-B
CD241	1.47498e-95	1.72761	0.764	0.119	3.97316e-91	Pro-B
AKAP121	4.57716e-95	1.47674	0.59	0.043	1.23295e-90	Pro-B
ARPP21	2.06695e-91	1.36035	0.528	0.031	5.56775e-87	Pro-B
HLA-DRA1	3.04884e-91	1.70084	1	0.888	8.21267e-87	Pro-B
LAPTM51	2.40176e-89	1.82064	0.99	0.84	6.46962e-85	Pro-B
CD741	6.99694e-87	1.57252	1	0.905	1.88477e-82	Pro-B
HMHB1	2.20743e-82	1.24926	0.462	0.023	5.94615e-78	Pro-B
LCN6	1.96256e-81	1.30262	0.508	0.037	5.28654e-77	Pro-B
SOCS21	1.14363e-78	1.69247	0.887	0.39	3.0806e-74	Pro-B
RPS4Y2	1.76066e-77	1.31832	0.359	0.004	4.7427e-73	Pro-B
MT1X	2.10887e-75	2.36762	0.872	0.394	5.68066e-71	Pro-B
C10orf10	2.86642e-72	1.33436	0.492	0.046	7.72129e-68	Pro-B
EBF11	8.48939e-68	1.0025	0.503	0.052	2.28679e-63	Pro-B
HLA-B	1.84211e-67	1.07862	0.995	0.98	4.9621e-63	Pro-B
TMSB4X1	3.4114e-65	0.965564	1	0.998	9.1893e-61	Pro-B
LINC010131	7.11533e-65	1.03182	0.41	0.028	1.91666e-60	Pro-B
MALAT1	9.49113e-65	1.11884	1	0.978	2.55663e-60	Pro-B
MME	5.43278e-61	0.977627	0.41	0.035	1.46343e-56	Pro-B
HLA-DPB1	5.24127e-60	1.28355	0.979	0.807	1.41184e-55	Pro-B
B2M	3.15421e-59	0.638971	1	0.998	8.49648e-55	Pro-B
ISG201	5.44548e-59	1.33627	0.667	0.185	1.46685e-54	Pro-B
PAX5	1.39662e-58	0.869159	0.385	0.029	3.76208e-54	Pro-B
CXCR41	1.25009e-56	1.44127	0.913	0.641	3.36737e-52	Pro-B
LTB1	1.99844e-55	1.30671	0.651	0.164	5.3832e-51	Pro-B
IGLL11	1.33443e-54	1.5483	0.897	0.601	3.59455e-50	Pro-B
RAG2	7.39046e-54	0.844864	0.349	0.025	1.99077e-49	Pro-B
BTG11	5.39259e-50	1.47428	0.877	0.743	1.4526e-45	Pro-B
SMIM31	2.60316e-49	1.68741	0.785	0.477	7.01214e-45	Pro-B
RCSD11	4.33366e-49	1.11992	0.795	0.431	1.16736e-44	Pro-B
CD991	7.40042e-48	1.00229	0.923	0.815	1.99345e-43	Pro-B
ARHGDIB	1.67812e-47	0.723141	0.969	0.978	4.52035e-43	Pro-B
XBP1	4.30772e-46	1.12227	0.887	0.739	1.16037e-41	Pro-B
TMSB101	5.33701e-46	0.624729	1	0.997	1.43763e-41	Pro-B
H3F3B	2.70518e-44	0.695871	1	0.988	7.28694e-40	Pro-B
PTPRE	1.46678e-42	1.05087	0.564	0.175	3.95107e-38	Pro-B
POU2AF1	1.13085e-41	0.70637	0.313	0.032	3.04618e-37	Pro-B
DDX51	4.90363e-41	0.780484	0.938	0.923	1.32089e-36	Pro-B
STAG3	1.22971e-40	0.770259	0.277	0.023	3.31247e-36	Pro-B
CYGB1	1.60557e-40	0.702905	0.344	0.042	4.32492e-36	Pro-B
HLA-A	3.31924e-39	0.965672	0.944	0.919	8.94104e-35	Pro-B
HLA-DPA1	8.63985e-39	0.885711	0.923	0.735	2.32732e-34	Pro-B
PAG11	1.72148e-38	0.873726	0.467	0.114	4.63715e-34	Pro-B
NEIL1	3.60108e-38	0.761667	0.231	0.013	9.70023e-34	Pro-B
CD531	4.64997e-38	1.21193	0.764	0.559	1.25256e-33	Pro-B
GNG7	1.10851e-36	1.03011	0.538	0.191	2.98598e-32	Pro-B
NPY	1.23269e-36	0.5728	0.231	0.014	3.32049e-32	Pro-B
FHIT1	4.14163e-36	1.06993	0.569	0.218	1.11563e-31	Pro-B
MZB11	4.58648e-36	1.16598	0.697	0.358	1.23546e-31	Pro-B
DUSP26	5.10593e-36	0.536209	0.169	0.002	1.37539e-31	Pro-B
SRP14	1.02399e-35	0.503896	0.969	0.983	2.75833e-31	Pro-B
SH3BGRL3	4.04848e-34	0.933218	0.928	0.901	1.09054e-29	Pro-B
SLC8A1-AS1	6.41968e-34	0.597886	0.195	0.009	1.72927e-29	Pro-B
TMEM2431	1.24397e-33	1.04891	0.564	0.232	3.35088e-29	Pro-B
LEF1	1.95441e-32	0.795843	0.374	0.081	5.2646e-28	Pro-B
UBC	2.38496e-31	0.873661	0.846	0.849	6.42438e-27	Pro-B
C5orf561	3.4682e-31	0.927735	0.513	0.191	9.3423e-27	Pro-B
HLA-C	6.81496e-31	0.780025	0.877	0.879	1.83575e-26	Pro-B
CCDC81	1.04594e-30	0.5762	0.231	0.023	2.81744e-26	Pro-B
FAM43A	2.22953e-30	0.759043	0.333	0.065	6.00568e-26	Pro-B
QRSL11	4.42078e-30	0.971854	0.462	0.158	1.19083e-25	Pro-B
CTGF1	8.14876e-30	0.617221	0.256	0.031	2.19503e-25	Pro-B
PPP3CC	9.42158e-30	0.962604	0.436	0.137	2.53789e-25	Pro-B
LINC00114	2.23893e-29	0.5164	0.174	0.009	6.03099e-25	Pro-B
BACH2	5.26938e-29	0.561593	0.251	0.034	1.41941e-24	Pro-B
FAM26F	4.91218e-28	1.09219	0.728	0.565	1.32319e-23	Pro-B
TCF4	9.60758e-28	1.09374	0.662	0.436	2.58799e-23	Pro-B
FCMR	1.70794e-27	0.877174	0.297	0.057	4.60067e-23	Pro-B
YBX3	2.44482e-27	1.17115	0.831	0.821	6.5856e-23	Pro-B
SH3TC1	4.03816e-27	0.73842	0.272	0.046	1.08776e-22	Pro-B
CD72	6.04164e-27	0.57959	0.277	0.048	1.62744e-22	Pro-B
SRSF5	8.65747e-27	0.673889	0.933	0.898	2.33206e-22	Pro-B
GLRX1	2.44235e-26	0.872376	0.754	0.69	6.57895e-22	Pro-B
P2RY14	3.8449e-26	0.66071	0.174	0.013	1.0357e-21	Pro-B
SH2D4B	1.37884e-25	0.408648	0.133	0.004	3.71419e-21	Pro-B
1991-09-01	1.8891e-25	0.981613	0.569	0.303	5.08866e-21	Pro-B
MDM4	3.57376e-25	1.08766	0.667	0.468	9.62664e-21	Pro-B
YWHAQ1	3.87289e-25	0.809043	0.764	0.786	1.04324e-20	Pro-B
FLJ100381	4.42022e-25	1.15841	0.677	0.523	1.19067e-20	Pro-B
GNG11	1.01132e-24	0.887859	0.41	0.138	2.72418e-20	Pro-B
CD19	1.18346e-24	0.468364	0.195	0.022	3.1879e-20	Pro-B
HLA-DRB51	1.30545e-24	0.942115	0.538	0.254	3.5165e-20	Pro-B
ZCCHC71	1.61531e-24	0.966428	0.549	0.278	4.35117e-20	Pro-B
P4HA2	1.71973e-24	0.581607	0.159	0.011	4.63244e-20	Pro-B
TOP2B1	1.80528e-24	1.03764	0.646	0.476	4.86287e-20	Pro-B
SMAD1	2.50657e-24	1.06543	0.4	0.138	6.75195e-20	Pro-B
SSBP21	4.35279e-24	0.977473	0.621	0.412	1.17251e-19	Pro-B
HIST1H1C	5.06209e-24	1.00835	0.462	0.189	1.36358e-19	Pro-B
HLA-DMA	1.39191e-23	0.898328	0.759	0.672	3.74938e-19	Pro-B
PNPLA7	1.57141e-23	0.433347	0.133	0.006	4.2329e-19	Pro-B
RAG1	2.31165e-23	0.607013	0.174	0.017	6.22689e-19	Pro-B
BTG2	4.15071e-23	1.03618	0.477	0.211	1.11808e-18	Pro-B
ITM2B1	4.18894e-23	0.723742	0.841	0.843	1.12838e-18	Pro-B
CSRNP1	9.01949e-23	0.860849	0.405	0.149	2.42958e-18	Pro-B
NR3C1	1.09785e-22	1.03535	0.564	0.343	2.95727e-18	Pro-B
PTMA1	1.22547e-22	0.547477	1	1	3.30104e-18	Pro-B
OAZ1	1.46528e-22	0.452416	0.995	0.988	3.94702e-18	Pro-B
GMFG	1.87362e-22	0.46042	0.897	0.961	5.04698e-18	Pro-B
HNRNPK1	2.78617e-22	0.518519	0.877	0.938	7.5051e-18	Pro-B
CMTM7	2.9176e-22	0.951532	0.579	0.369	7.85914e-18	Pro-B
SNX21	6.20922e-22	0.932085	0.646	0.481	1.67258e-17	Pro-B
CCNI	6.68796e-22	0.522668	0.867	0.903	1.80154e-17	Pro-B
EZR	1.16065e-21	1.04613	0.559	0.344	3.12645e-17	Pro-B
SLC44A1	1.81266e-21	0.885142	0.492	0.235	4.88275e-17	Pro-B
SOX4	1.88343e-21	0.881616	0.846	0.796	5.07341e-17	Pro-B
ID3	2.95268e-21	0.504466	0.179	0.022	7.95362e-17	Pro-B
HMGB2	6.88748e-21	1.0713	0.821	0.872	1.85528e-16	Pro-B
P2RX5	1.28288e-20	1.07473	0.421	0.181	3.4557e-16	Pro-B
PSMA61	2.56544e-20	0.653589	0.759	0.853	6.91054e-16	Pro-B
UBB	5.11287e-20	0.491377	0.954	0.989	1.37725e-15	Pro-B
HBA2	5.11895e-20	0.641011	0.923	0.959	1.37889e-15	Pro-B
MLXIP	6.78659e-20	0.99839	0.554	0.363	1.8281e-15	Pro-B
PSMB91	1.21898e-19	0.886802	0.641	0.531	3.28358e-15	Pro-B
TSPAN14	2.80307e-19	0.871057	0.421	0.188	7.55064e-15	Pro-B
DCK	3.343e-19	0.838881	0.605	0.459	9.00503e-15	Pro-B
CCND31	4.36247e-19	0.993551	0.595	0.439	1.17512e-14	Pro-B
MEF2C1	5.23969e-19	0.917938	0.626	0.467	1.41141e-14	Pro-B
MAP1LC3B	8.45182e-19	0.960279	0.605	0.45	2.27667e-14	Pro-B
ATP6V1G1	4.60849e-18	0.606478	0.821	0.87	1.24139e-13	Pro-B
RASD11	6.46225e-18	0.53719	0.236	0.053	1.74074e-13	Pro-B
NEAT11	1.05564e-17	0.830437	0.836	0.792	2.84357e-13	Pro-B
MXD3	1.12796e-17	0.639654	0.318	0.109	3.03838e-13	Pro-B
PXDN	1.15319e-17	0.501171	0.19	0.034	3.10635e-13	Pro-B
IGKC	1.46811e-17	0.490745	0.892	0.927	3.95466e-13	Pro-B
LAT21	1.80579e-17	0.872834	0.6	0.458	4.86425e-13	Pro-B
IGHD	2.04509e-17	0.513355	0.236	0.056	5.50885e-13	Pro-B
LEF1-AS1	2.3862e-17	0.424315	0.164	0.025	6.4277e-13	Pro-B
LIMD2	4.00008e-17	0.948646	0.687	0.672	1.0775e-12	Pro-B
2021-09-15	5.26635e-17	0.780473	0.723	0.768	1.4186e-12	Pro-B
H1FX	3.65034e-16	1.1926	0.651	0.598	9.83293e-12	Pro-B
CALM2	8.55521e-16	0.496658	0.877	0.942	2.30452e-11	Pro-B
TXNIP1	1.39592e-15	0.807977	0.754	0.663	3.7602e-11	Pro-B
BLNK	2.01619e-15	0.405939	0.221	0.054	5.431e-11	Pro-B
HLA-DRB6	2.17073e-15	0.774338	0.395	0.192	5.84728e-11	Pro-B
MPPED2	4.76383e-15	0.509807	0.205	0.05	1.28323e-10	Pro-B
SIAH2	4.8694e-15	1.21831	0.564	0.438	1.31167e-10	Pro-B
HLA-DRB11	9.04279e-15	0.60609	0.8	0.76	2.43586e-10	Pro-B
PPP1R181	1.19257e-14	0.821606	0.482	0.295	3.21244e-10	Pro-B
TUBA4A	1.29036e-14	0.602982	0.328	0.135	3.47584e-10	Pro-B
IGHM1	1.31361e-14	0.685417	0.369	0.167	3.53846e-10	Pro-B
TLE1	1.92523e-14	0.600825	0.19	0.045	5.186e-10	Pro-B
HPS4	2.14233e-14	0.766278	0.379	0.19	5.7708e-10	Pro-B
HIST1H2BK	3.5019e-14	1.13031	0.518	0.362	9.43306e-10	Pro-B
HBA1	3.53507e-14	0.656361	0.862	0.918	9.52242e-10	Pro-B
VDAC1	5.34496e-14	0.782326	0.677	0.731	1.43977e-09	Pro-B
PIK3AP1	6.53424e-14	0.645084	0.297	0.115	1.76013e-09	Pro-B
MYLK	7.19896e-14	0.454315	0.185	0.043	1.93918e-09	Pro-B
PSME11	7.61127e-14	0.440405	0.795	0.911	2.05025e-09	Pro-B
CSGALNACT1	1.02245e-13	0.466748	0.174	0.039	2.75418e-09	Pro-B
GABARAP	2.46765e-13	0.439599	0.805	0.932	6.6471e-09	Pro-B
UBE2D2	2.95401e-13	0.607422	0.677	0.744	7.95721e-09	Pro-B
HLA-E1	3.1212e-13	0.621618	0.779	0.807	8.40757e-09	Pro-B
HCP5	3.88949e-13	0.536914	0.2	0.055	1.04771e-08	Pro-B
UCP2	9.38758e-13	0.770881	0.61	0.548	2.52873e-08	Pro-B
AHDC1	1.1566e-12	0.515413	0.267	0.099	3.11554e-08	Pro-B
KIAA0226L	1.35064e-12	0.466439	0.149	0.031	3.63823e-08	Pro-B
EVL	1.91759e-12	0.798849	0.451	0.292	5.16541e-08	Pro-B
HNRNPA0	2.17458e-12	0.451219	0.738	0.853	5.85767e-08	Pro-B
TLE41	2.43779e-12	0.792484	0.405	0.236	6.56666e-08	Pro-B
ATP1B3	4.31385e-12	0.817814	0.615	0.596	1.16202e-07	Pro-B
PRKCB	4.61999e-12	0.829919	0.467	0.315	1.24449e-07	Pro-B
TKT	4.66329e-12	0.445013	0.831	0.906	1.25615e-07	Pro-B
POLA2	8.11215e-12	0.79572	0.297	0.133	2.18517e-07	Pro-B
RBM38	8.16149e-12	0.579154	0.297	0.131	2.19846e-07	Pro-B
PNISR	8.18965e-12	0.597205	0.795	0.817	2.20604e-07	Pro-B
PSMB8-AS1	9.68727e-12	0.757527	0.456	0.304	2.60946e-07	Pro-B
ALOX5AP	1.10153e-11	0.584301	0.262	0.1	2.96719e-07	Pro-B
BCL11A1	1.32066e-11	0.806814	0.579	0.531	3.55745e-07	Pro-B
RHOA	1.35135e-11	0.47106	0.718	0.881	3.64013e-07	Pro-B
ZNF22	1.85096e-11	0.680488	0.672	0.734	4.98594e-07	Pro-B
HHIP-AS1	2.68458e-11	0.513979	0.205	0.066	7.23145e-07	Pro-B
NINJ1	2.87184e-11	0.486273	0.277	0.115	7.73587e-07	Pro-B
HMCES1	3.27266e-11	0.551057	0.328	0.161	8.81557e-07	Pro-B
TP53INP11	4.29018e-11	0.727777	0.338	0.173	1.15565e-06	Pro-B
XXYLT1-AS2	5.84969e-11	0.420137	0.236	0.085	1.57573e-06	Pro-B
CYFIP2	6.33567e-11	0.551626	0.349	0.184	1.70664e-06	Pro-B
TCF3	7.4292e-11	0.721186	0.364	0.208	2.0012e-06	Pro-B
MYBL2	8.67482e-11	0.517489	0.297	0.136	2.33674e-06	Pro-B
KLF10	8.89857e-11	0.691184	0.39	0.233	2.39701e-06	Pro-B
ARID5B	1.11128e-10	0.498217	0.251	0.098	2.99345e-06	Pro-B
SLC38A11	1.18324e-10	0.726821	0.395	0.239	3.1873e-06	Pro-B
SRP9	1.64501e-10	0.457189	0.677	0.81	4.43117e-06	Pro-B
LHPP	1.84332e-10	0.753476	0.272	0.124	4.96534e-06	Pro-B
MPP1	2.61299e-10	0.691552	0.605	0.581	7.03861e-06	Pro-B
LRRFIP11	2.98464e-10	0.60384	0.651	0.707	8.03973e-06	Pro-B
ELK3	3.20566e-10	0.665843	0.297	0.145	8.63509e-06	Pro-B
WASF21	3.73556e-10	0.720257	0.6	0.609	1.00625e-05	Pro-B
UBXN1	3.9459e-10	0.590162	0.682	0.763	1.06291e-05	Pro-B
2021-09-07	4.44065e-10	0.556826	0.662	0.735	1.19618e-05	Pro-B
CMTM81	6.44978e-10	0.521236	0.282	0.127	1.73738e-05	Pro-B
SUN2	7.77314e-10	0.656691	0.369	0.222	2.09385e-05	Pro-B
CARHSP1	1.19405e-09	0.748416	0.497	0.438	3.21641e-05	Pro-B
CD691	1.47014e-09	0.674158	0.646	0.551	3.96012e-05	Pro-B
HNRNPA3	1.50319e-09	0.485652	0.687	0.859	4.04914e-05	Pro-B
SON	3.14352e-09	0.549007	0.703	0.766	8.46769e-05	Pro-B
SUSD3	3.15792e-09	0.581296	0.262	0.121	8.50648e-05	Pro-B
ADA1	3.49625e-09	0.562349	0.533	0.452	9.41784e-05	Pro-B
TMEM2631	3.91013e-09	0.523788	0.328	0.179	0.000105327	Pro-B
HLA-F	5.22027e-09	0.500644	0.287	0.149	0.000140619	Pro-B
TRAM1	5.23079e-09	0.639439	0.585	0.588	0.000140902	Pro-B
CDKN2D	7.87743e-09	0.540453	0.282	0.141	0.000212194	Pro-B
UHRF11	8.22403e-09	0.83495	0.436	0.319	0.000221531	Pro-B
TBC1D10C	8.94706e-09	0.603825	0.379	0.249	0.000241007	Pro-B
IRF11	1.0357e-08	0.640503	0.395	0.264	0.000278986	Pro-B
JUP	1.07753e-08	0.608683	0.297	0.161	0.000290254	Pro-B
VAMP2	1.98184e-08	0.674944	0.631	0.664	0.000533849	Pro-B
AK1	2.77215e-08	0.601393	0.2	0.083	0.000746733	Pro-B
DBN1	4.17219e-08	0.507535	0.241	0.114	0.00112386	Pro-B
PPP1CA	6.17628e-08	0.571486	0.636	0.767	0.0016637	Pro-B
PRDX11	6.28892e-08	0.554032	0.687	0.858	0.00169405	Pro-B
CLN8	6.55821e-08	0.827621	0.323	0.202	0.00176659	Pro-B
CRIP11	7.91632e-08	0.751376	0.446	0.331	0.00213242	Pro-B
ESD	9.56317e-08	0.462123	0.687	0.826	0.00257603	Pro-B
CDKN1B	9.60807e-08	0.535475	0.287	0.163	0.00258813	Pro-B
HLA-DQB11	1.07266e-07	0.685739	0.503	0.418	0.00288941	Pro-B
SMC4	1.12023e-07	0.842661	0.508	0.511	0.00301756	Pro-B
CCDC107	1.14008e-07	0.553664	0.303	0.175	0.00307104	Pro-B
SERINC5	1.23441e-07	0.655287	0.262	0.14	0.00332514	Pro-B
ADD3	1.4993e-07	0.589001	0.369	0.252	0.00403866	Pro-B
ERGIC11	1.5256e-07	0.664588	0.456	0.391	0.00410952	Pro-B
SPCS2	1.52939e-07	0.454293	0.641	0.759	0.00411972	Pro-B
MAD2L2	1.56951e-07	0.744182	0.446	0.389	0.0042278	Pro-B
RRM2	1.79619e-07	0.602289	0.287	0.164	0.00483841	Pro-B
MKI67	2.3935e-07	0.817472	0.318	0.199	0.00644736	Pro-B
AES1	3.41592e-07	0.58839	0.544	0.549	0.00920146	Pro-B
RCN2	3.52346e-07	0.600116	0.508	0.502	0.00949115	Pro-B
ARID5A	3.58823e-07	0.723556	0.369	0.265	0.00966562	Pro-B
YPEL5	5.81036e-07	0.668676	0.482	0.428	0.0156514	Pro-B
MDM2	5.89746e-07	0.50166	0.221	0.11	0.015886	Pro-B
HNRNPA2B11	6.47238e-07	0.412788	0.774	0.94	0.0174347	Pro-B
CALCOCO2	7.4441e-07	0.642619	0.405	0.317	0.0200522	Pro-B
A1BG	8.73321e-07	0.581882	0.338	0.232	0.0235247	Pro-B
RBM39	9.71809e-07	0.555347	0.61	0.71	0.0261776	Pro-B
ANAPC161	1.52757e-06	0.518851	0.641	0.761	0.0411481	Pro-B
ARPC5	1.79849e-06	0.476889	0.621	0.732	0.048446	Pro-B
CSTA	1.04287e-158	1.52942	0.793	0.046	2.80918e-154	GMP
RNASE2	3.51427e-153	1.65228	0.793	0.054	9.46639e-149	GMP
CST7	1.54985e-149	2.57457	0.889	0.144	4.17484e-145	GMP
CTSG	1.76688e-145	3.64563	0.889	0.146	4.75944e-141	GMP
MS4A3	3.32837e-139	1.50399	0.723	0.038	8.96563e-135	GMP
AZU1	6.67896e-134	3.11729	0.845	0.146	1.79911e-129	GMP
MPO	1.56428e-131	3.62063	0.959	0.372	4.21371e-127	GMP
CALR	6.645e-118	1.95857	0.993	0.702	1.78996e-113	GMP
PLAC8	6.9516e-114	1.4421	0.993	0.749	1.87255e-109	GMP
ELANE	3.44828e-112	4.30876	0.878	0.286	9.28863e-108	GMP
RNASE3	3.50212e-110	0.961152	0.509	0.004	9.43365e-106	GMP
VAMP8	2.78969e-107	1.13613	0.985	0.833	7.51458e-103	GMP
PRTN3	4.8756e-104	4.5475	0.889	0.323	1.31334e-99	GMP
RAB32	1.16337e-103	1.1397	0.812	0.208	3.13377e-99	GMP
CEBPD	1.26107e-102	0.947123	0.686	0.088	3.39695e-98	GMP
SRGN	3.66927e-99	2.92551	0.978	0.763	9.88393e-95	GMP
PRSS57	1.42788e-97	1.56915	0.926	0.612	3.84628e-93	GMP
SDF2L1	8.13316e-97	1.48038	0.867	0.308	2.19083e-92	GMP
TMEM258	3.02098e-95	0.922447	0.982	0.853	8.13763e-91	GMP
MNDA	4.52606e-90	0.815372	0.502	0.027	1.21919e-85	GMP
RGCC	9.10734e-90	1.03902	0.609	0.079	2.45324e-85	GMP
P4HB	1.85444e-89	1.29756	0.952	0.596	4.9953e-85	GMP
NUCB2	6.29547e-87	1.10914	0.978	0.782	1.69581e-82	GMP
MGST1	3.27762e-86	1.26457	0.849	0.35	8.82893e-82	GMP
HSPA5	7.33149e-85	1.36731	0.923	0.474	1.97488e-80	GMP
HSP90B1	1.68965e-84	1.28866	0.919	0.58	4.55142e-80	GMP
HGF	2.66916e-82	0.535092	0.424	0.012	7.18993e-78	GMP
PPIB	2.5799e-80	1.12524	0.948	0.757	6.94948e-76	GMP
SLPI	4.23792e-75	0.609816	0.399	0.013	1.14157e-70	GMP
IGFBP2	1.06036e-74	0.581223	0.413	0.018	2.85629e-70	GMP
MIF	5.3057e-74	0.944558	0.996	0.896	1.4292e-69	GMP
GSTP1	2.39623e-71	0.790982	0.985	0.824	6.45474e-67	GMP
SEC61B	4.79549e-70	0.769593	0.967	0.822	1.29176e-65	GMP
CNIH4	3.46333e-69	0.946485	0.708	0.216	9.32916e-65	GMP
MANF	5.3792e-68	0.974218	0.834	0.378	1.449e-63	GMP
CYBA	1.23313e-67	0.918997	0.952	0.82	3.32168e-63	GMP
FABP5	1.77213e-67	0.930458	0.937	0.63	4.77359e-63	GMP
CFD	1.85438e-67	0.766626	0.583	0.117	4.99514e-63	GMP
SSR4	1.64351e-66	0.885426	0.956	0.8	4.42713e-62	GMP
PDIA4	9.76124e-66	0.810349	0.779	0.288	2.62939e-61	GMP
CEACAM4	8.46694e-65	0.552843	0.513	0.076	2.28074e-60	GMP
CLEC12A	3.83906e-63	0.407201	0.395	0.029	1.03413e-58	GMP
SERF2	5.23218e-63	0.639388	0.996	0.983	1.40939e-58	GMP
CEBPA	1.97008e-61	0.454638	0.461	0.058	5.30682e-57	GMP
SEC61G	3.71022e-61	0.807791	0.959	0.849	9.99423e-57	GMP
FYB	8.81106e-60	0.582549	0.594	0.134	2.37344e-55	GMP
MT2A1	1.12505e-59	0.842842	0.911	0.567	3.03054e-55	GMP
CYSTM1	4.45643e-59	0.543531	0.443	0.054	1.20043e-54	GMP
SNRPG	1.53265e-58	0.741665	0.956	0.778	4.1285e-54	GMP
SERPINB1	5.17813e-58	1.01043	0.963	0.791	1.39483e-53	GMP
UQCRQ	9.4693e-58	0.835179	0.937	0.774	2.55074e-53	GMP
NPW	2.09755e-56	0.837284	0.679	0.238	5.65016e-52	GMP
PDIA3	5.44248e-55	0.821478	0.915	0.622	1.46604e-50	GMP
MYDGF	2.06927e-54	0.781548	0.86	0.516	5.57399e-50	GMP
TRAPPC5	3.90656e-54	0.848563	0.852	0.597	1.05231e-49	GMP
ATP5I	2.09054e-53	0.727613	0.967	0.852	5.63127e-49	GMP
PDIA6	5.33262e-53	0.755713	0.923	0.676	1.43645e-48	GMP
POLR2L	5.88572e-53	0.791562	0.945	0.759	1.58544e-48	GMP
NKG7	4.18426e-52	0.818116	0.705	0.251	1.12711e-47	GMP
USMG5	4.99971e-52	0.664839	0.941	0.853	1.34677e-47	GMP
NDUFB9	9.43112e-52	0.769792	0.915	0.704	2.54046e-47	GMP
LYST	1.07548e-51	0.47773	0.458	0.079	2.89702e-47	GMP
UQCR11	1.23537e-51	0.702784	0.963	0.839	3.3277e-47	GMP
SSR3	1.71393e-51	0.730492	0.889	0.579	4.61681e-47	GMP
TESC	3.97573e-51	0.612206	0.554	0.144	1.07094e-46	GMP
SLIRP	4.67855e-50	0.760741	0.904	0.65	1.26026e-45	GMP
ANXA3	7.09287e-50	0.465748	0.347	0.033	1.91061e-45	GMP
MINOS1	7.98054e-50	0.728917	0.893	0.63	2.14972e-45	GMP
CTSD	1.45271e-49	0.788178	0.797	0.398	3.91318e-45	GMP
PHPT1	3.64537e-49	0.678076	0.834	0.476	9.81953e-45	GMP
SPCS3	1.08554e-48	0.680243	0.731	0.337	2.92412e-44	GMP
H2AFZ	1.60917e-47	0.663447	0.985	0.866	4.33462e-43	GMP
RNASEH2C	1.73124e-47	0.712115	0.871	0.559	4.66345e-43	GMP
ENO1	2.11975e-47	0.621802	0.993	0.869	5.70996e-43	GMP
FKBP11	3.00593e-47	0.687566	0.649	0.239	8.09706e-43	GMP
LYZ	6.06647e-47	0.888665	0.786	0.41	1.63413e-42	GMP
B4GALT5	1.51783e-46	0.418055	0.469	0.097	4.08859e-42	GMP
C4orf48	1.60539e-46	0.65787	0.705	0.281	4.32444e-42	GMP
PKM	4.20949e-46	0.757377	0.926	0.512	1.13391e-41	GMP
CSF3R	2.01659e-45	0.479278	0.498	0.119	5.43208e-41	GMP
CRELD2	9.21036e-45	0.545282	0.546	0.151	2.48099e-40	GMP
AGTRAP	1.51648e-44	0.535886	0.554	0.158	4.08494e-40	GMP
CHCHD2	2.28057e-44	0.446226	0.982	0.958	6.14318e-40	GMP
NDUFB2	3.01218e-44	0.637126	0.911	0.684	8.11391e-40	GMP
FTL	4.18837e-44	0.601564	1	0.981	1.12822e-39	GMP
GSDMD	6.06842e-44	0.720227	0.812	0.461	1.63465e-39	GMP
GCA	1.18969e-43	0.737398	0.72	0.328	3.20466e-39	GMP
ATP5J2	4.35618e-43	0.573512	0.948	0.833	1.17342e-38	GMP
MTDH	4.77618e-43	0.608529	0.923	0.761	1.28656e-38	GMP
NDUFA13	1.24608e-42	0.635279	0.948	0.836	3.35655e-38	GMP
NME1	8.97637e-41	0.712027	0.867	0.59	2.41797e-36	GMP
MRPL51	1.20112e-40	0.658239	0.911	0.683	3.23545e-36	GMP
TMED10	1.41842e-40	0.572899	0.801	0.448	3.82081e-36	GMP
FKBP2	3.02915e-40	0.664124	0.797	0.47	8.15962e-36	GMP
VAT1	3.5786e-40	0.46258	0.491	0.13	9.63966e-36	GMP
PSMB3	8.2768e-40	0.62078	0.897	0.71	2.22952e-35	GMP
GPI	1.38799e-39	0.652081	0.69	0.344	3.73884e-35	GMP
MRPL23	2.58315e-39	0.617617	0.878	0.644	6.95824e-35	GMP
MFSD10	2.74344e-39	0.542989	0.668	0.281	7.39e-35	GMP
TXN	3.06467e-39	0.551644	0.974	0.862	8.2553e-35	GMP
RPN1	4.35968e-39	0.59459	0.753	0.393	1.17437e-34	GMP
NDUFA1	1.3557e-38	0.552092	0.93	0.806	3.65184e-34	GMP
GAPDH	1.83085e-38	0.473118	1	0.99	4.93175e-34	GMP
COX7B	1.91676e-38	0.614916	0.908	0.779	5.16319e-34	GMP
NDUFC2	2.14526e-38	0.578969	0.897	0.762	5.77868e-34	GMP
ROMO1	5.76617e-38	0.667513	0.849	0.597	1.55323e-33	GMP
SEC11C	7.03019e-38	0.519133	0.697	0.314	1.89372e-33	GMP
ATOX1	1.55798e-37	0.609699	0.786	0.456	4.19674e-33	GMP
RPN2	1.71317e-37	0.628502	0.834	0.604	4.61476e-33	GMP
GYPC	9.09215e-37	0.610303	0.956	0.836	2.44915e-32	GMP
UBL5	9.55354e-37	0.549489	0.945	0.884	2.57344e-32	GMP
MRPL41	1.08334e-36	0.582274	0.742	0.41	2.91818e-32	GMP
TCEB2	1.67927e-36	0.56977	0.952	0.853	4.52346e-32	GMP
TPI1	9.02436e-36	0.511227	0.937	0.791	2.43089e-31	GMP
PFN1	9.89993e-36	0.44994	0.996	0.937	2.66674e-31	GMP
C14orf2	1.01566e-35	0.513859	0.963	0.907	2.73589e-31	GMP
CANX	1.20229e-35	0.597441	0.852	0.607	3.23861e-31	GMP
CDK2AP2	1.40143e-35	0.529959	0.661	0.274	3.77503e-31	GMP
SF3B5	2.22246e-35	0.534975	0.908	0.742	5.98665e-31	GMP
CTSA	2.42904e-35	0.502683	0.62	0.262	6.54311e-31	GMP
RPA3	2.43624e-35	0.519827	0.734	0.37	6.5625e-31	GMP
ATP5G1	6.69745e-35	0.611792	0.878	0.61	1.80409e-30	GMP
NDUFS6	1.28542e-34	0.541284	0.889	0.667	3.46254e-30	GMP
NDUFS5	2.5956e-34	0.528076	0.948	0.783	6.99178e-30	GMP
SNRPF	3.11575e-34	0.459637	0.948	0.82	8.39289e-30	GMP
S100P	3.68428e-34	0.542968	0.196	0.009	9.92433e-30	GMP
PRDX5	7.0733e-34	0.64644	0.9	0.689	1.90533e-29	GMP
KRTCAP2	1.18507e-33	0.516789	0.908	0.781	3.19222e-29	GMP
SSR1	1.56858e-33	0.583278	0.775	0.477	4.22527e-29	GMP
COX6B1	1.82561e-33	0.439563	0.974	0.922	4.91765e-29	GMP
S100A11	5.9447e-33	0.593517	0.712	0.346	1.60132e-28	GMP
MRPS12	9.14231e-33	0.477999	0.72	0.383	2.46267e-28	GMP
MRPS34	1.43213e-32	0.526034	0.782	0.488	3.85773e-28	GMP
COX7A2	2.0259e-32	0.442997	0.941	0.906	5.45716e-28	GMP
CTSC	2.24268e-32	0.496244	0.738	0.426	6.04112e-28	GMP
ATP6V0B	2.79456e-32	0.473062	0.845	0.594	7.5277e-28	GMP
TUBA1B1	3.26219e-32	0.409126	0.967	0.831	8.78735e-28	GMP
LRRC59	5.00619e-32	0.545564	0.672	0.337	1.34852e-27	GMP
SMIM242	6.12816e-32	0.524396	0.786	0.399	1.65074e-27	GMP
ANAPC11	1.17277e-31	0.538981	0.83	0.562	3.1591e-27	GMP
HSPB11	1.80946e-31	0.619139	0.841	0.634	4.87414e-27	GMP
RAN	3.18317e-31	0.441116	0.963	0.846	8.5745e-27	GMP
DNAJB11	3.23454e-31	0.522962	0.642	0.3	8.71287e-27	GMP
NPM3	3.99986e-31	0.569412	0.753	0.496	1.07744e-26	GMP
LAMTOR2	4.06465e-31	0.549146	0.797	0.516	1.09489e-26	GMP
MZT2B	5.94361e-31	0.438404	0.956	0.83	1.60103e-26	GMP
MRPL12	1.43955e-30	0.488734	0.771	0.454	3.87773e-26	GMP
HERPUD1	1.58973e-30	0.414317	0.509	0.184	4.28224e-26	GMP
MKKS	2.03497e-30	0.463136	0.727	0.392	5.48161e-26	GMP
TMEM147	2.77084e-30	0.515323	0.753	0.501	7.4638e-26	GMP
AP2S1	3.54425e-30	0.54503	0.852	0.654	9.54715e-26	GMP
TNFSF13B	4.18911e-30	0.542368	0.657	0.337	1.12842e-25	GMP
DPM3	5.68059e-30	0.50924	0.779	0.469	1.53018e-25	GMP
DDX21	7.10359e-30	0.598064	0.793	0.559	1.91349e-25	GMP
GADD45GIP1	7.35244e-30	0.53572	0.845	0.596	1.98053e-25	GMP
NANS	8.74357e-30	0.442414	0.653	0.336	2.35526e-25	GMP
COX5B	1.01673e-29	0.491977	0.952	0.858	2.73877e-25	GMP
CLEC11A	1.28319e-29	1.09653	0.664	0.418	3.45653e-25	GMP
NDUFA11	1.4591e-29	0.47033	0.911	0.803	3.93038e-25	GMP
ATP5D	1.98285e-29	0.443643	0.9	0.828	5.34121e-25	GMP
CAT	3.8733e-29	0.520725	0.934	0.757	1.04335e-24	GMP
COX8A	4.53518e-29	0.458765	0.934	0.772	1.22164e-24	GMP
CHID1	6.2054e-29	0.475913	0.675	0.357	1.67155e-24	GMP
NDUFB11	1.39357e-28	0.459378	0.915	0.806	3.75385e-24	GMP
GGH	1.55408e-28	0.420216	0.583	0.249	4.18622e-24	GMP
TXNDC17	1.60248e-28	0.509254	0.76	0.472	4.31659e-24	GMP
CBWD5	1.84542e-28	0.501608	0.668	0.364	4.971e-24	GMP
NCOA7	4.12385e-28	0.527054	0.616	0.294	1.11084e-23	GMP
PSMA7	5.69276e-28	0.416259	0.926	0.812	1.53346e-23	GMP
TIMM8B	9.3921e-28	0.514207	0.801	0.556	2.52995e-23	GMP
COX17	1.27201e-27	0.461544	0.745	0.463	3.42641e-23	GMP
SNRPD1	1.44667e-27	0.43773	0.923	0.807	3.89689e-23	GMP
LGALS11	2.31736e-27	0.733932	0.613	0.28	6.24228e-23	GMP
EIF4EBP1	2.33072e-27	0.519688	0.771	0.489	6.27825e-23	GMP
MYEOV2	2.38542e-27	0.460095	0.875	0.679	6.4256e-23	GMP
UQCC2	2.84954e-27	0.448872	0.72	0.427	7.67582e-23	GMP
HSPE1	2.93819e-27	0.508129	0.886	0.711	7.9146e-23	GMP
RANBP1	4.04566e-27	0.459948	0.926	0.732	1.08978e-22	GMP
ZNF593	6.6756e-27	0.428912	0.631	0.336	1.79821e-22	GMP
FARSA	8.60733e-27	0.415916	0.661	0.378	2.31856e-22	GMP
TIMM13	9.37438e-27	0.470006	0.875	0.729	2.52518e-22	GMP
BEX1	1.70714e-26	0.678804	0.295	0.063	4.59853e-22	GMP
DBI	6.4701e-26	0.462667	0.852	0.639	1.74285e-21	GMP
NDUFS7	6.95359e-26	0.475244	0.797	0.563	1.87309e-21	GMP
TOMM5	8.23925e-26	0.46516	0.827	0.646	2.21941e-21	GMP
GSTO1	9.23395e-26	0.525994	0.871	0.724	2.48735e-21	GMP
SPI1	9.46799e-26	0.42939	0.653	0.33	2.55039e-21	GMP
CIB1	1.16006e-25	0.411383	0.727	0.437	3.12486e-21	GMP
SURF4	1.3645e-25	0.418672	0.539	0.243	3.67556e-21	GMP
SHFM1	5.59081e-25	0.440326	0.889	0.802	1.506e-20	GMP
TRAPPC2L	1.02996e-24	0.41596	0.601	0.293	2.77441e-20	GMP
MZT2A	1.53994e-24	0.451373	0.878	0.71	4.14815e-20	GMP
MLEC	1.65174e-24	0.45821	0.705	0.457	4.44928e-20	GMP
UQCR10	2.05284e-24	0.479705	0.904	0.822	5.52974e-20	GMP
KDELR2	2.11605e-24	0.494324	0.738	0.476	5.69999e-20	GMP
MRPL33	2.25435e-24	0.453684	0.79	0.601	6.07254e-20	GMP
HSBP1	2.39915e-24	0.446144	0.867	0.672	6.4626e-20	GMP
NDUFB8	3.85972e-24	0.428714	0.886	0.726	1.03969e-19	GMP
TMED3	4.86939e-24	0.431572	0.779	0.509	1.31167e-19	GMP
LMAN2	1.05932e-23	0.463674	0.786	0.549	2.8535e-19	GMP
MRPL20	1.95901e-23	0.465815	0.815	0.638	5.277e-19	GMP
RPL22L1	2.13972e-23	0.539389	0.915	0.738	5.76376e-19	GMP
ARPC1B	2.42655e-22	0.452762	0.882	0.724	6.53639e-18	GMP
IGFBP71	3.48654e-22	0.440481	0.819	0.661	9.39169e-18	GMP
HMGB3	3.71876e-22	0.467542	0.638	0.357	1.00172e-17	GMP
NGFRAP1	4.2285e-22	0.50185	0.856	0.679	1.13903e-17	GMP
SRM	7.37635e-22	0.520968	0.683	0.437	1.98697e-17	GMP
NDUFAB1	8.8452e-22	0.429881	0.841	0.669	2.38263e-17	GMP
EAF2	4.02668e-21	0.446651	0.657	0.381	1.08467e-16	GMP
C19orf24	6.99916e-21	0.406469	0.624	0.371	1.88536e-16	GMP
AURKAIP1	7.25836e-21	0.422704	0.79	0.587	1.95518e-16	GMP
C17orf89	1.81543e-20	0.4335	0.734	0.51	4.89022e-16	GMP
RNF181	2.36156e-20	0.471314	0.76	0.562	6.36134e-16	GMP
AREG2	6.79625e-20	0.634341	0.649	0.377	1.83071e-15	GMP
MCL11	1.91113e-19	0.432371	0.727	0.493	5.148e-15	GMP
ABRACL	3.10564e-19	0.410956	0.875	0.718	8.36567e-15	GMP
TSPO	2.84076e-18	0.524527	0.893	0.71	7.65215e-14	GMP
PET100	4.68182e-18	0.408767	0.83	0.68	1.26114e-13	GMP
DEFA4	6.14529e-17	2.1674	0.295	0.102	1.65536e-12	GMP
EREG	1.48724e-15	0.488404	0.491	0.283	4.00618e-11	GMP
SNHG19	2.28605e-14	0.411021	0.712	0.516	6.15794e-10	GMP
SNHG5	1.60418e-09	0.480923	0.897	0.877	4.32118e-05	GMP
PLD4	5.01542e-07	0.406977	0.166	0.069	0.01351	GMP
FCER1A	9.70681e-52	1.53999	0.913	0.132	2.61472e-47	MEP
HPGDS	1.93904e-25	0.790041	0.652	0.138	5.2232e-21	MEP
STXBP6	1.57391e-20	0.646435	0.37	0.045	4.23964e-16	MEP
PLEK	9.11834e-19	1.03166	0.761	0.262	2.45621e-14	MEP
GATA2	2.03939e-17	0.863518	0.761	0.271	5.49351e-13	MEP
CPPED1	8.9696e-17	0.538899	0.587	0.162	2.41614e-12	MEP
SLC40A1	1.30706e-16	0.675461	0.848	0.336	3.52082e-12	MEP
DEPTOR	2.12597e-15	0.585803	0.5	0.125	5.72673e-11	MEP
CYTL1	2.52378e-15	0.820801	0.935	0.508	6.7983e-11	MEP
SVOPL	7.27079e-14	0.460883	0.391	0.082	1.95853e-09	MEP
CTNNBL1	8.98023e-14	0.623188	0.826	0.379	2.419e-09	MEP
GAS52	1.08159e-13	0.569953	1	0.957	2.91349e-09	MEP
CPA3	1.5492e-13	0.547733	0.587	0.173	4.17308e-09	MEP
TESPA1	7.0185e-13	0.515408	0.565	0.188	1.89057e-08	MEP
PHTF1	7.3239e-13	0.746406	0.587	0.197	1.97284e-08	MEP
PKIG	9.07961e-13	0.660699	0.783	0.345	2.44577e-08	MEP
FTH11	9.15461e-13	0.540679	1	0.963	2.46598e-08	MEP
RNF130	1.44226e-12	0.648845	0.913	0.557	3.88502e-08	MEP
HEMGN1	5.07934e-12	0.604346	0.63	0.224	1.36822e-07	MEP
CD373	5.32578e-12	0.579414	0.978	0.733	1.43461e-07	MEP
TAGLN21	7.30663e-12	0.653573	1	0.723	1.96819e-07	MEP
LOC100506844	1.25405e-11	0.573228	1	0.753	3.37805e-07	MEP
IL1B	1.41303e-11	0.637232	0.761	0.354	3.80627e-07	MEP
KCNQ1OT1	3.14384e-11	0.511956	0.522	0.164	8.46857e-07	MEP
BEX21	5.9944e-11	0.532958	0.717	0.313	1.61471e-06	MEP
EIF3E2	1.62157e-10	0.407778	1	0.955	4.36802e-06	MEP
PTPN6	1.63093e-10	0.622212	0.674	0.332	4.39324e-06	MEP
CNRIP1	2.49686e-10	0.518882	0.609	0.21	6.72579e-06	MEP
SERPINB11	2.57463e-10	0.576678	1	0.824	6.93527e-06	MEP
ZFAS11	2.94613e-10	0.468497	1	0.938	7.936e-06	MEP
SOD2	1.00831e-09	0.558368	0.761	0.426	2.71609e-05	MEP
EEF2	1.26593e-09	0.410666	1	0.974	3.41004e-05	MEP
FXYD51	4.84559e-09	0.426562	1	0.849	0.000130526	MEP
LAPTM4B1	7.68948e-09	0.495699	0.761	0.44	0.000207132	MEP
CRHBP2	8.86111e-09	0.451687	0.522	0.18	0.000238692	MEP
DDAH2	1.55465e-08	0.556912	0.848	0.591	0.000418775	MEP
MINPP1	1.80138e-08	0.504623	0.522	0.216	0.000485238	MEP
LIMS1	3.09278e-08	0.624438	0.804	0.527	0.000833101	MEP
PDZD8	5.11261e-08	0.486867	0.652	0.3	0.00137718	MEP
S100A4	5.60126e-08	0.499804	1	0.748	0.00150881	MEP
EMP3	6.82228e-08	0.474336	0.848	0.477	0.00183772	MEP
TPM1	1.44455e-07	0.467666	0.587	0.282	0.00389118	MEP
TSC22D31	1.74283e-07	0.637461	0.891	0.803	0.00469466	MEP
MPP11	2.58272e-07	0.414271	0.826	0.575	0.00695708	MEP
CCNG1	4.82094e-07	0.414011	0.913	0.635	0.0129862	MEP
MARCKSL1	7.73606e-07	0.448406	0.804	0.476	0.0208386	MEP
DAD1	9.59807e-07	0.469861	0.913	0.745	0.0258543	MEP
FAM117A1	1.03493e-06	0.442796	0.609	0.326	0.0278779	MEP
C6orf48	1.58441e-06	0.432523	0.957	0.845	0.0426791	MEP
PDLIM1	1.60339e-06	0.419196	0.609	0.318	0.0431905	MEP
APOC1	5.52991e-182	1.80312	0.86	0.035	1.48959e-177	ErP
CNRIP11	2.54731e-166	1.06127	0.904	0.062	6.86169e-162	ErP
KLF1	2.2454e-155	1.11892	0.917	0.1	6.04842e-151	ErP
GATA1	1.22658e-146	0.792277	0.868	0.07	3.30403e-142	ErP
SMIM1	3.60948e-127	0.811123	0.803	0.082	9.72286e-123	ErP
FAM178B	3.66488e-124	0.80229	0.649	0.028	9.87208e-120	ErP
TRIB2	3.49923e-121	0.483186	0.592	0.014	9.42588e-117	ErP
PVT1	6.80905e-119	0.629034	0.605	0.022	1.83415e-114	ErP
NECAB1	1.22547e-118	0.471922	0.548	0.006	3.30104e-114	ErP
ANK1	5.85993e-117	0.4486	0.561	0.012	1.57849e-112	ErP
KCNH2	8.39449e-114	0.594147	0.614	0.031	2.26122e-109	ErP
BLVRB	4.0618e-110	1.49239	0.93	0.309	1.09413e-105	ErP
ITGA2B	9.00964e-110	0.571239	0.667	0.045	2.42693e-105	ErP
CSF1	1.16467e-108	0.599163	0.575	0.023	3.13727e-104	ErP
TFR2	4.29026e-103	0.461925	0.61	0.039	1.15567e-98	ErP
S100A6	5.37977e-103	1.4077	0.996	0.655	1.44915e-98	ErP
PPP1R14A	4.36361e-100	0.542369	0.605	0.041	1.17543e-95	ErP
TMEM14C	3.31109e-97	1.0941	0.991	0.591	8.91909e-93	ErP
CD36	2.66915e-96	0.523232	0.623	0.052	7.18988e-92	ErP
PLIN2	1.40104e-93	0.822262	0.807	0.164	3.77398e-89	ErP
FHL2	1.06485e-89	0.476826	0.671	0.078	2.86839e-85	ErP
MPC2	7.26396e-85	0.968532	0.978	0.579	1.95669e-80	ErP
CASP3	5.46275e-83	0.63069	0.741	0.135	1.4715e-78	ErP
EPCAM	2.47255e-82	0.617313	0.57	0.063	6.66031e-78	ErP
NFIA	3.81333e-82	0.613162	0.711	0.122	1.0272e-77	ErP
TPM11	8.14814e-82	0.596286	0.811	0.169	2.19487e-77	ErP
LINC00152	5.78314e-81	0.819739	0.943	0.379	1.55781e-76	ErP
SMIM10	6.93485e-81	0.573797	0.746	0.145	1.86804e-76	ErP
EEF1B2	1.77905e-79	0.609494	1	0.94	4.79223e-75	ErP
S100A41	2.78126e-75	1.09193	0.996	0.701	7.49189e-71	ErP
RPL4	5.05563e-74	0.499744	1	0.993	1.36184e-69	ErP
MIR4435-2HG	3.48858e-73	0.538897	0.754	0.166	9.39718e-69	ErP
EMP31	1.52427e-72	0.782617	0.952	0.381	4.10591e-68	ErP
MYC	2.06763e-72	1.18136	0.947	0.48	5.56957e-68	ErP
PRKAR2B	3.93893e-71	0.416238	0.557	0.069	1.06103e-66	ErP
HDAC7	8.23763e-70	0.476849	0.741	0.157	2.21897e-65	ErP
STRADB	3.67954e-68	0.51901	0.728	0.172	9.91158e-64	ErP
FTH12	2.49546e-67	0.64998	1	0.955	6.72201e-63	ErP
MPST	5.4951e-67	0.756446	0.917	0.452	1.48021e-62	ErP
HDHD3	5.7931e-67	0.460782	0.64	0.121	1.56049e-62	ErP
ALDH1A12	1.3443e-66	0.675804	0.846	0.255	3.62115e-62	ErP
CYTL11	2.65684e-66	0.740586	0.943	0.424	7.15673e-62	ErP
MINPP11	9.05053e-66	0.456323	0.658	0.124	2.43794e-61	ErP
SLC40A11	2.21418e-63	0.536009	0.838	0.24	5.96434e-59	ErP
FCGRT1	3.20217e-63	0.509898	0.803	0.223	8.62567e-59	ErP
MARCKSL11	4.07526e-63	0.679013	0.925	0.383	1.09775e-58	ErP
LOC1005068441	5.1267e-63	0.750659	0.996	0.706	1.38098e-58	ErP
CST3	1.45375e-62	0.68629	0.939	0.439	3.91597e-58	ErP
CA2	7.75551e-62	0.532219	0.605	0.108	2.0891e-57	ErP
CA1	2.8923e-60	1.38942	0.746	0.273	7.79098e-56	ErP
HBD1	3.60761e-60	1.42333	0.851	0.407	9.71781e-56	ErP
PDZD81	1.00877e-58	0.623567	0.746	0.209	2.71731e-54	ErP
PKIG1	6.56621e-58	0.472813	0.833	0.248	1.76874e-53	ErP
PDCD4	3.76282e-57	0.641765	0.904	0.379	1.01359e-52	ErP
LRRC75A-AS1	1.08885e-56	0.495267	1	0.98	2.93303e-52	ErP
SERPINE2	1.11111e-56	0.473614	0.768	0.222	2.99299e-52	ErP
RNF1301	3.75557e-54	0.652609	0.947	0.48	1.01164e-49	ErP
LXN	5.13114e-52	0.475836	0.715	0.204	1.38217e-47	ErP
TMEM14B	2.56277e-51	0.603325	0.969	0.65	6.90334e-47	ErP
PHTF11	3.4729e-51	0.459781	0.575	0.125	9.35496e-47	ErP
FBXO7	1.53786e-49	0.552877	0.877	0.418	4.14253e-45	ErP
SLC39A8	2.01586e-49	0.493249	0.741	0.251	5.43011e-45	ErP
MT-CO1	6.04168e-49	0.418468	1	0.971	1.62745e-44	ErP
UROD	2.20408e-47	0.552289	0.882	0.421	5.93712e-43	ErP
MAP7	3.20024e-46	0.463788	0.746	0.263	8.62049e-42	ErP
TIMP1	6.76357e-46	0.41996	0.715	0.226	1.8219e-41	ErP
ZFP36L1	2.80309e-45	0.422946	0.728	0.212	7.55069e-41	ErP
REXO2	3.56945e-42	0.543172	0.873	0.474	9.61503e-38	ErP
TSC22D12	2.85638e-37	0.433568	0.89	0.418	7.69423e-33	ErP
IL1B1	3.66027e-36	0.477018	0.741	0.28	9.85968e-32	ErP
HEBP1	2.8484e-34	0.410466	0.82	0.405	7.67274e-30	ErP
DNPH1	6.6792e-34	0.412873	0.855	0.42	1.79918e-29	ErP
ATPIF1	2.26198e-33	0.607229	0.952	0.735	6.09311e-29	ErP
AHSP	4.45512e-31	0.705787	0.645	0.274	1.20008e-26	ErP
NME4	1.99896e-30	0.426512	0.89	0.534	5.38461e-26	ErP
PRDX2	1.48438e-29	0.585924	0.908	0.613	3.99847e-25	ErP
EIF5A	7.76956e-22	0.429848	0.921	0.626	2.09289e-17	ErP
LTBP1	2.202e-83	0.570283	0.6	0.013	5.93152e-79	MkP
SELP	8.29075e-57	0.465969	0.367	0.006	2.23328e-52	MkP
ITPKA	1.43535e-56	0.655056	0.567	0.023	3.86639e-52	MkP
RASGRP3	3.65456e-55	0.527965	0.467	0.014	9.84428e-51	MkP
CMTM5	2.40135e-44	0.439751	0.433	0.017	6.46853e-40	MkP
TNNT1	1.8024e-37	0.489029	0.367	0.014	4.85513e-33	MkP
RGS18	1.29126e-32	1.15017	0.833	0.124	3.47826e-28	MkP
FCER1A1	7.23254e-30	1.05474	0.9	0.144	1.94823e-25	MkP
MED12L	1.72975e-28	0.826189	0.733	0.107	4.65944e-24	MkP
PBX1	5.97243e-28	0.804375	0.767	0.118	1.60879e-23	MkP
PLEK1	2.03814e-26	2.02945	0.933	0.265	5.49013e-22	MkP
ITGA2B1	2.1425e-23	1.13602	0.767	0.15	5.77126e-19	MkP
STXBP61	3.51487e-23	0.821038	0.467	0.047	9.46801e-19	MkP
MGLL	2.36509e-22	1.00926	0.867	0.233	6.37085e-18	MkP
C6orf25	7.89705e-22	0.552402	0.467	0.052	2.12723e-17	MkP
C2orf88	1.10315e-21	0.590492	0.667	0.113	2.97156e-17	MkP
PDLIM11	6.0794e-21	1.41611	0.9	0.315	1.63761e-16	MkP
NRGN	8.60235e-19	0.410801	0.467	0.06	2.31721e-14	MkP
DAD11	4.73304e-18	1.26143	1	0.745	1.27494e-13	MkP
FERMT3	7.26558e-18	1.04139	0.967	0.422	1.95713e-13	MkP
PLXDC2	1.51815e-17	0.423967	0.5	0.073	4.08943e-13	MkP
MMRN1	1.92462e-17	0.568843	0.533	0.087	5.18434e-13	MkP
HACD1	5.30568e-17	0.897202	0.9	0.315	1.42919e-12	MkP
HEMGN2	5.82475e-17	0.786138	0.833	0.224	1.56901e-12	MkP
VCL	1.64741e-16	0.601108	0.633	0.129	4.43762e-12	MkP
GATA21	3.7051e-16	1.0107	0.867	0.275	9.98041e-12	MkP
DTD1	6.89612e-16	0.792778	0.9	0.356	1.85761e-11	MkP
RNF1302	3.68167e-15	0.905466	0.967	0.561	9.91732e-11	MkP
TPM12	4.30593e-15	0.742837	0.867	0.279	1.15989e-10	MkP
ILK	5.90372e-15	0.791789	0.833	0.287	1.59028e-10	MkP
GMPR	9.6248e-15	0.691029	0.733	0.209	2.59263e-10	MkP
RAMP1	1.51212e-14	0.79838	0.7	0.204	4.0732e-10	MkP
SOS1	2.03347e-14	0.499037	0.533	0.11	5.47755e-10	MkP
FLI1	4.15935e-14	0.737125	0.833	0.302	1.1204e-09	MkP
RUFY1	8.05358e-14	0.603951	0.767	0.234	2.16939e-09	MkP
PDIA5	9.95399e-14	0.435647	0.5	0.097	2.68131e-09	MkP
SDPR1	1.02083e-13	0.739573	0.8	0.272	2.74981e-09	MkP
LIMS11	1.07883e-13	0.895434	0.933	0.528	2.90606e-09	MkP
IL1B2	1.24762e-13	0.967141	0.867	0.357	3.36071e-09	MkP
RAP1B	4.02659e-13	1.13373	0.967	0.69	1.08464e-08	MkP
TLN1	1.60179e-12	0.619051	0.9	0.394	4.31473e-08	MkP
ANGPT1	2.22115e-12	0.476378	0.467	0.089	5.98311e-08	MkP
TGFB1	2.77118e-12	0.690071	0.733	0.266	7.46474e-08	MkP
PTGS1	6.01948e-12	0.5194	0.467	0.096	1.62147e-07	MkP
BIN2	6.5631e-12	0.526881	0.767	0.271	1.7679e-07	MkP
PTRF	6.68468e-12	0.502402	0.633	0.179	1.80065e-07	MkP
TAGLN22	1.28684e-11	0.824324	0.967	0.727	3.46635e-07	MkP
CD1641	1.6472e-11	0.900801	0.967	0.642	4.43705e-07	MkP
PSTPIP2	2.21451e-11	0.506966	0.667	0.211	5.96523e-07	MkP
SOD21	2.82094e-11	0.724835	0.9	0.427	7.59877e-07	MkP
MPL	3.21105e-11	0.543213	0.533	0.131	8.64961e-07	MkP
GATA11	3.67656e-11	0.705459	0.7	0.213	9.90355e-07	MkP
STOM	1.14821e-10	0.581161	0.767	0.295	3.09293e-06	MkP
GSN1	3.5258e-10	0.570515	0.767	0.293	9.49746e-06	MkP
TPST2	3.57961e-10	0.488707	0.667	0.234	9.64239e-06	MkP
CD84	6.52097e-10	0.469246	0.633	0.216	1.75655e-05	MkP
CLIC1	8.49056e-10	0.56961	1	0.897	2.2871e-05	MkP
SLC44A11	9.08307e-10	0.643799	0.733	0.266	2.44671e-05	MkP
PKIG2	1.46849e-09	0.700568	0.8	0.351	3.95567e-05	MkP
ZMYND8	2.49619e-09	0.587738	0.7	0.275	6.72398e-05	MkP
NRIP1	9.85071e-09	0.510633	0.667	0.243	0.000265348	MkP
HNRNPA1	1.15651e-08	0.420558	1	0.987	0.000311528	MkP
LCP2	1.46107e-08	0.413248	0.567	0.195	0.000393568	MkP
S100A42	2.18579e-08	0.655681	0.967	0.753	0.000588786	MkP
KCNQ1OT11	2.46871e-08	0.45647	0.533	0.168	0.000664995	MkP
CLU1	3.37851e-08	0.544829	0.733	0.321	0.000910069	MkP
CST31	3.64359e-08	0.642258	0.9	0.527	0.000981473	MkP
ACTN1	4.0411e-08	0.421789	0.733	0.318	0.00108855	MkP
MEST	8.13666e-08	0.62708	0.767	0.408	0.00219177	MkP
CITED2	9.53478e-08	0.796291	0.9	0.612	0.00256838	MkP
UBE2F	9.66743e-08	0.45886	0.733	0.357	0.00260412	MkP
LINC001521	1.38523e-07	0.641256	0.867	0.479	0.0037314	MkP
NAA38	1.8025e-07	0.543182	0.967	0.754	0.00485539	MkP
SUPT4H1	2.87951e-07	0.489885	0.967	0.651	0.00775654	MkP
GFI1B	3.26002e-07	0.453379	0.5	0.172	0.00878152	MkP
MAX	3.38482e-07	0.510527	0.733	0.405	0.0091177	MkP
HERC2P2	3.55467e-07	0.426546	0.5	0.178	0.00957522	MkP
GPX1	4.23387e-07	0.496186	0.967	0.89	0.0114048	MkP
TALDO1	4.57418e-07	0.509411	0.967	0.848	0.0123215	MkP
MEF2C2	4.83811e-07	0.451305	0.833	0.485	0.0130324	MkP
GNAQ	5.07497e-07	0.506242	0.767	0.42	0.0136704	MkP
KIF2A	5.38236e-07	0.511276	0.6	0.252	0.0144985	MkP
MYCT11	5.48156e-07	0.437374	0.5	0.174	0.0147657	MkP
RSU1	5.6722e-07	0.460798	0.733	0.368	0.0152792	MkP
ATP6V0A2	6.19379e-07	0.529663	0.5	0.181	0.0166842	MkP
PRKAR2B1	6.24485e-07	0.463346	0.467	0.156	0.0168217	MkP
SERPINB12	7.3753e-07	0.517118	0.967	0.827	0.0198668	MkP
TSPAN32	8.89976e-07	0.413674	0.533	0.199	0.0239733	MkP
ZFAND6	1.09862e-06	0.416078	0.767	0.411	0.0295936	MkP
