# Supplementary material for: Decoding lymphomyeloid divergence and immune hyporesponsiveness in G-CSF-primed human bone marrow by single-cell RNA-seq
Source: Cell Discov. 2022 Jun 22;8:59. doi: 10.1038/s41421-022-00417-y (PMC9217915; doi:10.1038/s41421-022-00417-y)
Supplement: Supplementary file 4 — Supplementary Table S3 [file 41421_2022_417_MOESM4_ESM.xlsx]

## Sheet: Sheet1
Supplementary Table S3. Cell type-specific marker genes for subclusters identification in T and NK cells.
Cell type	Marker genes
NK	CD3D-FCGR3A+GNLY+
gamma delta T(γδT)	CD3D+TRGC1
ILC1	XCL1+KLRC1
ILC3-like	RORC+IL1R1
naive CD4+ T cells	CD4+CCR7+
regulatory T (Treg)	CD4+FOXP3+IL2RA+
naive CD8+ T cells	CD8A+CCR7+
CD8+ effector Tcells	CD8A+CCR7-
