# Supplementary material for: Decoding lymphomyeloid divergence and immune hyporesponsiveness in G-CSF-primed human bone marrow by single-cell RNA-seq
Source: Cell Discov. 2022 Jun 22;8:59. doi: 10.1038/s41421-022-00417-y (PMC9217915; doi:10.1038/s41421-022-00417-y)
Supplement: Supplementary file 5 — Supplementary Table S4 [file 41421_2022_417_MOESM5_ESM.xlsx]

## Sheet: degs_nkt_Cluster
Supplementary Table S4. DEGs among subclusters in lymphoid cells.
gene	p_val	avg_logFC	pct.1	pct.2	p_val_adj	cluster
CCR7	0	0.926714	0.573	0.124	0	CD4_naive1
RPS13	0	0.591515	1	0.995	0	CD4_naive1
RPL32	0	0.515321	1	1	0	CD4_naive1
RPL34	0	0.507056	1	1	0	CD4_naive1
RPS3A	0	0.497273	1	1	0	CD4_naive1
RPL9	0	0.477294	1	0.997	0	CD4_naive1
RPS23	0	0.464219	1	0.998	0	CD4_naive1
RPS25	0	0.460001	1	0.999	0	CD4_naive1
RPS6	0	0.454008	1	1	0	CD4_naive1
RPS12	0	0.448767	1	1	0	CD4_naive1
RPL11	0	0.446818	0.999	0.999	0	CD4_naive1
RPL39	0	0.431012	1	0.999	0	CD4_naive1
RPLP2	0	0.427231	1	1	0	CD4_naive1
RPL35A	0	0.426654	1	0.998	0	CD4_naive1
RPS14	0	0.419244	1	0.999	0	CD4_naive1
RPL30	0	0.419032	1	0.999	0	CD4_naive1
RPL13	0	0.414089	1	1	0	CD4_naive1
RPS15A	0	0.377679	1	1	0	CD4_naive1
RPS27A	0	0.373699	1	1	0	CD4_naive1
RPS27	0	0.356978	1	1	0	CD4_naive1
RPS8	1.11011e-305	0.461873	1	0.997	2.9903e-301	CD4_naive1
RPL7	5.3764e-303	0.405791	1	0.999	1.44824e-298	CD4_naive1
RPL31	1.28714e-289	0.418088	1	0.997	3.46716e-285	CD4_naive1
RPS28	6.8622e-288	0.370821	1	1	1.84847e-283	CD4_naive1
EEF1G	1.7735e-282	0.493904	1	0.971	4.77727e-278	CD4_naive1
RPS29	3.23716e-278	0.346931	1	1	8.71994e-274	CD4_naive1
RPL18A	3.90186e-278	0.400902	1	0.999	1.05105e-273	CD4_naive1
FHIT	3.50386e-277	0.617115	0.261	0.025	9.43836e-273	CD4_naive1
RPS5	7.4858e-273	0.462644	1	0.986	2.01645e-268	CD4_naive1
RPL22	2.06429e-271	0.487619	1	0.968	5.56058e-267	CD4_naive1
RPS16	5.74086e-271	0.408354	1	0.996	1.54642e-266	CD4_naive1
GAS5	5.79106e-267	0.718588	0.991	0.734	1.55994e-262	CD4_naive1
RPL19	4.39095e-256	0.34824	1	0.999	1.18279e-251	CD4_naive1
RPL10	2.56555e-253	0.302738	1	1	6.91083e-249	CD4_naive1
RPL38	2.03537e-249	0.41259	1	0.989	5.48267e-245	CD4_naive1
RPS18	8.73244e-249	0.366897	1	1	2.35226e-244	CD4_naive1
RPS20	6.4821e-240	0.381683	1	0.995	1.74608e-235	CD4_naive1
RPS4X	5.56137e-227	0.352272	1	0.998	1.49807e-222	CD4_naive1
RPL18	2.81082e-222	0.376497	0.999	0.991	7.57151e-218	CD4_naive1
SELL	3.42472e-219	0.728985	0.61	0.196	9.22516e-215	CD4_naive1
RPS9	8.32211e-217	0.357326	1	0.996	2.24173e-212	CD4_naive1
RPL37	4.27584e-209	0.329472	1	0.998	1.15178e-204	CD4_naive1
RPS10	1.06633e-208	0.356796	1	0.992	2.87237e-204	CD4_naive1
RPL36	1.21556e-207	0.355242	1	0.996	3.27435e-203	CD4_naive1
TPT1	1.03963e-204	0.37767	1	0.995	2.80046e-200	CD4_naive1
LRRC75A-AS1	1.60639e-203	0.604804	0.974	0.739	4.32713e-199	CD4_naive1
LEF1	3.729e-195	0.68092	0.468	0.133	1.00448e-190	CD4_naive1
RPS21	2.00119e-194	0.343408	0.999	0.992	5.39062e-190	CD4_naive1
RPL5	4.40702e-193	0.369157	1	0.984	1.18712e-188	CD4_naive1
RPL27A	3.21499e-190	0.268098	1	1	8.66022e-186	CD4_naive1
RPL10A	2.38081e-188	0.340913	1	0.993	6.41319e-184	CD4_naive1
EEF1B2	2.24335e-185	0.498531	0.989	0.875	6.0429e-181	CD4_naive1
RPL3	2.99685e-185	0.280532	1	1	8.07261e-181	CD4_naive1
EEF1A1	2.49197e-182	0.27642	1	1	6.71261e-178	CD4_naive1
EIF3E	4.49579e-182	0.565015	0.965	0.718	1.21103e-177	CD4_naive1
RPS17	1.68697e-181	0.311803	1	0.998	4.5442e-177	CD4_naive1
RPL12	3.37611e-174	0.322868	1	0.995	9.09423e-170	CD4_naive1
LDHB	1.16238e-171	0.551764	0.971	0.69	3.13109e-167	CD4_naive1
MAL	1.61539e-163	0.62335	0.404	0.116	4.35139e-159	CD4_naive1
RPL13A	2.89836e-162	0.30268	1	0.995	7.8073e-158	CD4_naive1
RPL4	2.09302e-159	0.3868	1	0.958	5.63796e-155	CD4_naive1
RPL29	6.9984e-157	0.314671	1	0.991	1.88516e-152	CD4_naive1
RPS15	7.9626e-156	0.257188	1	0.999	2.14489e-151	CD4_naive1
LTB	1.07698e-149	0.48633	0.931	0.517	2.90106e-145	CD4_naive1
RPL27	1.00051e-148	0.305129	1	0.993	2.69507e-144	CD4_naive1
RPLP1	4.18029e-148	0.286113	1	1	1.12605e-143	CD4_naive1
RPL37A	4.9532e-144	0.266567	1	0.998	1.33424e-139	CD4_naive1
RPL23	1.91032e-140	0.377164	0.998	0.946	5.14582e-136	CD4_naive1
RPL17	1.70619e-138	0.268766	1	0.998	4.59596e-134	CD4_naive1
RPS3	2.52958e-137	0.225143	1	1	6.81392e-133	CD4_naive1
NPM1	1.44245e-133	0.428452	0.98	0.841	3.88552e-129	CD4_naive1
RPL24	1.39022e-131	0.322246	1	0.97	3.74484e-127	CD4_naive1
AIF1	5.88094e-127	0.529138	0.342	0.098	1.58415e-122	CD4_naive1
RGS10	7.67602e-127	0.562468	0.62	0.282	2.06769e-122	CD4_naive1
NOSIP	4.85885e-126	0.593517	0.688	0.344	1.30883e-121	CD4_naive1
PRKCQ-AS1	6.31632e-126	0.606506	0.5	0.2	1.70143e-121	CD4_naive1
RPL8	6.13199e-122	0.276028	1	0.991	1.65178e-117	CD4_naive1
C6orf48	7.81856e-115	0.561598	0.715	0.386	2.10609e-110	CD4_naive1
RPL36A	7.80555e-114	0.309731	1	0.973	2.10258e-109	CD4_naive1
CD27	3.17594e-111	0.48953	0.569	0.253	8.55502e-107	CD4_naive1
TCF7	1.69828e-110	0.549139	0.481	0.201	4.57466e-106	CD4_naive1
TSHZ2	4.07753e-108	0.404527	0.18	0.034	1.09837e-103	CD4_naive1
ACTN1	4.65772e-101	0.391792	0.197	0.044	1.25465e-96	CD4_naive1
RPL14	3.64944e-99	0.231203	1	0.995	9.8305e-95	CD4_naive1
RPL21	8.7312e-98	0.424511	0.921	0.712	2.35192e-93	CD4_naive1
ADTRP	1.08015e-97	0.292163	0.105	0.011	2.90959e-93	CD4_naive1
NACA	4.1291e-96	0.281777	0.995	0.96	1.11226e-91	CD4_naive1
UBA52	5.94102e-95	0.229295	1	0.994	1.60033e-90	CD4_naive1
LRRN3	1.67152e-88	0.334862	0.157	0.031	4.50257e-84	CD4_naive1
NGFRAP1	4.99383e-87	0.418734	0.263	0.082	1.34519e-82	CD4_naive1
PABPC1	2.40825e-86	0.36039	0.962	0.806	6.48709e-82	CD4_naive1
TRABD2A	6.54651e-85	0.39614	0.248	0.076	1.76343e-80	CD4_naive1
TOMM7	1.55155e-79	0.305894	0.988	0.907	4.17941e-75	CD4_naive1
RPS11	1.453e-76	0.229648	0.997	0.987	3.91394e-72	CD4_naive1
GLTSCR2	1.36162e-75	0.347569	0.95	0.781	3.6678e-71	CD4_naive1
MYC	5.02488e-75	0.450498	0.33	0.132	1.35355e-70	CD4_naive1
RPLP0	1.17918e-69	0.25334	0.996	0.947	3.17636e-65	CD4_naive1
TCEA3	2.56502e-68	0.252664	0.11	0.02	6.90938e-64	CD4_naive1
SARAF	5.42637e-68	0.33855	0.926	0.722	1.4617e-63	CD4_naive1
GNB2L1	9.55016e-68	0.229436	0.998	0.972	2.57253e-63	CD4_naive1
EPHX2	1.73869e-65	0.257524	0.116	0.023	4.68351e-61	CD4_naive1
SH3YL1	1.27727e-61	0.378715	0.287	0.117	3.4406e-57	CD4_naive1
RGCC	1.16276e-60	0.380533	0.328	0.145	3.13214e-56	CD4_naive1
TMEM123	5.21047e-57	0.370044	0.583	0.34	1.40355e-52	CD4_naive1
SATB1	6.41347e-51	0.326485	0.243	0.097	1.7276e-46	CD4_naive1
LDLRAP1	8.46269e-48	0.336443	0.297	0.137	2.2796e-43	CD4_naive1
SUSD3	1.70215e-47	0.338642	0.248	0.106	4.58508e-43	CD4_naive1
PIK3IP1	3.5566e-47	0.365193	0.482	0.273	9.58042e-43	CD4_naive1
NDFIP1	1.50244e-46	0.341715	0.508	0.296	4.04713e-42	CD4_naive1
SNHG8	1.10429e-45	0.340063	0.569	0.344	2.97462e-41	CD4_naive1
ID3	4.34091e-45	0.226649	0.105	0.026	1.16931e-40	CD4_naive1
NAP1L1	1.78273e-44	0.327166	0.749	0.525	4.80214e-40	CD4_naive1
ZFAS1	3.19739e-43	0.32508	0.752	0.535	8.61281e-39	CD4_naive1
RPS4Y1	9.97662e-43	0.229359	0.97	0.868	2.6874e-38	CD4_naive1
TRAT1	1.57732e-40	0.348621	0.333	0.173	4.24882e-36	CD4_naive1
FOXP1	6.43161e-40	0.321132	0.462	0.27	1.73248e-35	CD4_naive1
RSL1D1	7.3667e-37	0.306527	0.456	0.271	1.98437e-32	CD4_naive1
CHMP7	8.28485e-36	0.258121	0.169	0.067	2.23169e-31	CD4_naive1
EIF3H	5.35612e-35	0.264541	0.778	0.565	1.44278e-30	CD4_naive1
C1orf162	2.52334e-34	0.249738	0.407	0.228	6.79712e-30	CD4_naive1
SNHG5	9.88718e-34	0.27778	0.812	0.611	2.66331e-29	CD4_naive1
OXNAD1	3.37909e-33	0.285563	0.269	0.136	9.10224e-29	CD4_naive1
RPS26	9.53758e-33	0.408519	0.88	0.846	2.56914e-28	CD4_naive1
FLT3LG	1.11751e-32	0.309916	0.38	0.226	3.01025e-28	CD4_naive1
MARCKSL1	3.55219e-31	0.257198	0.216	0.101	9.56853e-27	CD4_naive1
ST13	5.12895e-29	0.273913	0.578	0.397	1.38159e-24	CD4_naive1
BCL11B	1.78638e-28	0.246032	0.385	0.227	4.81198e-24	CD4_naive1
NUCB2	3.65156e-26	0.244454	0.3	0.169	9.83621e-22	CD4_naive1
UXT	5.8467e-25	0.249219	0.677	0.506	1.57493e-20	CD4_naive1
EIF2S3	1.11989e-24	0.246552	0.457	0.295	3.01664e-20	CD4_naive1
LTB1	1.88093e-258	0.842342	0.967	0.517	5.06666e-254	CD4_naive2
RPL391	2.31978e-187	0.328536	1	0.999	6.24878e-183	CD4_naive2
LDHB1	1.41664e-186	0.61159	0.978	0.693	3.816e-182	CD4_naive2
RPL111	2.71899e-170	0.30765	1	0.999	7.32415e-166	CD4_naive2
EEF1A11	1.39609e-155	0.270812	1	1	3.76065e-151	CD4_naive2
RPS81	3.74418e-149	0.322907	0.999	0.997	1.00857e-144	CD4_naive2
RPS291	3.58211e-146	0.267832	1	1	9.64912e-142	CD4_naive2
RPL361	2.09077e-144	0.307256	1	0.996	5.63191e-140	CD4_naive2
RPL131	5.00058e-138	0.271232	1	1	1.34701e-133	CD4_naive2
TPT11	9.54223e-138	0.314504	1	0.995	2.57039e-133	CD4_naive2
PASK	1.7615e-135	0.507172	0.23	0.042	4.74496e-131	CD4_naive2
RPL341	1.10761e-134	0.280759	1	1	2.98356e-130	CD4_naive2
GPR183	4.71948e-133	0.583821	0.459	0.15	1.27129e-128	CD4_naive2
RPS15A1	1.39226e-122	0.240201	1	1	3.75034e-118	CD4_naive2
RPS181	2.34135e-122	0.268261	1	1	6.30691e-118	CD4_naive2
RPL371	6.79025e-119	0.255789	1	0.998	1.82909e-114	CD4_naive2
RPL321	8.2699e-117	0.251424	1	1	2.22766e-112	CD4_naive2
RPL18A1	5.36272e-116	0.255936	1	0.999	1.44456e-111	CD4_naive2
RPLP11	2.9341e-115	0.268575	1	1	7.90358e-111	CD4_naive2
RPS121	3.3493e-115	0.262494	1	1	9.02201e-111	CD4_naive2
RPS61	5.21599e-114	0.246001	1	1	1.40503e-109	CD4_naive2
RPS251	1.72991e-113	0.262754	1	0.999	4.65987e-109	CD4_naive2
RPS201	1.07912e-112	0.268681	1	0.995	2.90684e-108	CD4_naive2
RPS3A1	6.90836e-110	0.232229	1	1	1.86091e-105	CD4_naive2
RPL301	4.58458e-109	0.243051	1	0.999	1.23495e-104	CD4_naive2
CORO1B	2.40055e-106	0.537543	0.438	0.16	6.46637e-102	CD4_naive2
RPS281	1.01997e-103	0.225384	1	1	2.74749e-99	CD4_naive2
RPS171	1.42484e-101	0.236671	1	0.998	3.8381e-97	CD4_naive2
RPL13A1	2.01032e-101	0.253382	1	0.995	5.41519e-97	CD4_naive2
RPL41	5.85004e-99	0.29771	0.999	0.959	1.57583e-94	CD4_naive2
AQP3	1.32896e-98	0.510654	0.376	0.131	3.57982e-94	CD4_naive2
RPL91	6.14971e-98	0.245592	1	0.997	1.65655e-93	CD4_naive2
RPS161	4.3921e-97	0.238437	1	0.996	1.1831e-92	CD4_naive2
MAL1	4.91236e-96	0.45291	0.363	0.124	1.32324e-91	CD4_naive2
TSHZ21	2.24216e-95	0.347928	0.181	0.036	6.03971e-91	CD4_naive2
RPS4X1	1.3343e-90	0.224818	1	0.998	3.59419e-86	CD4_naive2
TCF71	1.76222e-90	0.455851	0.487	0.203	4.74689e-86	CD4_naive2
BIRC3	1.73712e-89	0.507564	0.383	0.142	4.67927e-85	CD4_naive2
RPL381	2.25859e-88	0.245447	0.999	0.99	6.08396e-84	CD4_naive2
RPL51	3.44727e-88	0.250835	1	0.984	9.28592e-84	CD4_naive2
RPS131	7.42012e-87	0.232402	1	0.995	1.99876e-82	CD4_naive2
RPL10A1	3.45993e-86	0.229674	1	0.993	9.32002e-82	CD4_naive2
RPL36A1	2.60743e-84	0.279609	0.998	0.973	7.02362e-80	CD4_naive2
RNASET2	2.92701e-84	0.463146	0.614	0.3	7.88448e-80	CD4_naive2
TRAT11	1.2763e-82	0.419853	0.416	0.165	3.43798e-78	CD4_naive2
COTL1	1.35271e-81	0.4239	0.648	0.326	3.6438e-77	CD4_naive2
RPL221	1.54948e-81	0.260828	0.999	0.968	4.17384e-77	CD4_naive2
CD40LG	3.49898e-81	0.415954	0.33	0.115	9.42519e-77	CD4_naive2
EEF1G1	1.3189e-78	0.251305	1	0.972	3.55271e-74	CD4_naive2
CD271	5.57499e-78	0.443982	0.548	0.259	1.50173e-73	CD4_naive2
RPL81	2.20098e-77	0.227167	1	0.991	5.92877e-73	CD4_naive2
FYB	5.83504e-74	0.46229	0.733	0.443	1.57179e-69	CD4_naive2
HINT1	2.77856e-71	0.338586	0.954	0.802	7.4846e-67	CD4_naive2
IL7R	3.03216e-71	0.377463	0.735	0.415	8.16773e-67	CD4_naive2
LPAR6	7.75096e-70	0.387464	0.331	0.122	2.08788e-65	CD4_naive2
RPSA	6.81246e-68	0.226667	0.999	0.981	1.83507e-63	CD4_naive2
NGFRAP11	7.76053e-68	0.331046	0.257	0.085	2.09045e-63	CD4_naive2
TMEM1231	3.24484e-66	0.409523	0.626	0.338	8.74062e-62	CD4_naive2
LIMS1	4.66095e-66	0.380035	0.232	0.073	1.25552e-61	CD4_naive2
SELL1	2.32873e-65	0.406834	0.462	0.218	6.27289e-61	CD4_naive2
TRAC	9.90803e-61	0.324382	0.96	0.722	2.66893e-56	CD4_naive2
SUSD31	4.15093e-59	0.32226	0.279	0.104	1.11814e-54	CD4_naive2
FXYD5	2.43234e-58	0.342908	0.89	0.682	6.552e-54	CD4_naive2
EIF3E1	4.65595e-58	0.311233	0.936	0.724	1.25417e-53	CD4_naive2
PLP2	6.49615e-57	0.367048	0.546	0.288	1.74987e-52	CD4_naive2
GAS51	4.04243e-56	0.276677	0.947	0.742	1.08891e-51	CD4_naive2
NAP1L11	6.96838e-56	0.356569	0.788	0.524	1.87707e-51	CD4_naive2
SH3YL11	1.04099e-52	0.286464	0.293	0.118	2.80412e-48	CD4_naive2
RPL231	7.33701e-52	0.22979	0.996	0.947	1.97637e-47	CD4_naive2
EEF2	9.82265e-52	0.277607	0.971	0.845	2.64593e-47	CD4_naive2
LEF11	1.89814e-51	0.334337	0.338	0.151	5.11301e-47	CD4_naive2
CCR71	1.01769e-49	0.29022	0.345	0.155	2.74134e-45	CD4_naive2
PABPC11	1.07301e-49	0.264229	0.966	0.808	2.89036e-45	CD4_naive2
VIM	7.3573e-47	0.334106	0.863	0.644	1.98184e-42	CD4_naive2
CD4	8.42223e-46	0.249547	0.178	0.06	2.2687e-41	CD4_naive2
CCDC109B	8.02126e-42	0.283798	0.416	0.211	2.16069e-37	CD4_naive2
USP10	2.18635e-41	0.249784	0.162	0.054	5.88938e-37	CD4_naive2
GSTK1	2.76553e-41	0.310602	0.734	0.485	7.44949e-37	CD4_naive2
TRADD	1.55145e-38	0.283496	0.336	0.162	4.17913e-34	CD4_naive2
CRIP2	2.18847e-38	0.232174	0.144	0.047	5.89509e-34	CD4_naive2
TTC39C	4.07843e-37	0.249276	0.275	0.125	1.09861e-32	CD4_naive2
RGCC1	4.37251e-37	0.262832	0.309	0.149	1.17782e-32	CD4_naive2
NOSIP1	1.62005e-35	0.301572	0.584	0.36	4.36394e-31	CD4_naive2
MYC1	6.97795e-35	0.270094	0.288	0.139	1.87965e-30	CD4_naive2
SARAF1	5.20519e-34	0.249396	0.898	0.727	1.40212e-29	CD4_naive2
FLT3LG1	1.56368e-33	0.282929	0.403	0.225	4.21208e-29	CD4_naive2
TNFAIP8	7.32906e-33	0.233702	0.455	0.249	1.97423e-28	CD4_naive2
CCNI	2.42097e-30	0.245813	0.732	0.491	6.52136e-26	CD4_naive2
PRKCQ-AS11	7.98056e-30	0.289149	0.379	0.217	2.14972e-25	CD4_naive2
PKM	1.33869e-29	0.25249	0.542	0.335	3.60602e-25	CD4_naive2
SIT1	5.21153e-28	0.238961	0.323	0.173	1.40383e-23	CD4_naive2
RPL13AP20	6.79522e-28	0.241326	0.5	0.304	1.83043e-23	CD4_naive2
TPR	7.96677e-28	0.264435	0.324	0.175	2.14601e-23	CD4_naive2
EVI2B	2.41072e-27	0.224016	0.582	0.365	6.49375e-23	CD4_naive2
SNHG51	1.51247e-26	0.235588	0.812	0.613	4.07415e-22	CD4_naive2
JUNB	2.69581e-20	0.223991	0.842	0.701	7.2617e-16	CD4_naive2
IL7R1	9.76085e-156	0.801202	0.855	0.416	2.62928e-151	CD4_naive3
FOS	4.4278e-122	0.827593	0.754	0.388	1.19272e-117	CD4_naive3
LTB2	3.47443e-98	0.580787	0.915	0.536	9.35907e-94	CD4_naive3
MT-ND2	1.2988e-80	0.359431	1	0.993	3.49858e-76	CD4_naive3
DUSP1	7.77262e-70	0.462123	0.93	0.706	2.09371e-65	CD4_naive3
RPL362	1.55518e-59	0.230671	1	0.996	4.1892e-55	CD4_naive3
NFKBIA	1.02062e-53	0.567026	0.623	0.365	2.74925e-49	CD4_naive3
GPR1831	6.3821e-52	0.517635	0.377	0.167	1.71914e-47	CD4_naive3
KLF6	3.40675e-51	0.558941	0.722	0.461	9.17676e-47	CD4_naive3
MT-ND1	2.31825e-50	0.307396	0.994	0.946	6.24468e-46	CD4_naive3
CD69	1.57229e-48	0.419153	0.699	0.432	4.23529e-44	CD4_naive3
RPL36A2	3.63116e-48	0.23659	0.999	0.974	9.78125e-44	CD4_naive3
GZMK	2.50001e-45	0.383187	0.434	0.2	6.73427e-41	CD4_naive3
TIMP1	6.4083e-43	0.421765	0.368	0.169	1.7262e-38	CD4_naive3
RPLP01	1.61791e-40	0.268485	0.987	0.949	4.35816e-36	CD4_naive3
TRAC1	2.48809e-40	0.3093	0.954	0.73	6.70217e-36	CD4_naive3
TNFAIP3	2.00353e-38	0.406673	0.317	0.143	5.39692e-34	CD4_naive3
CD40LG1	2.12229e-38	0.420812	0.287	0.126	5.71682e-34	CD4_naive3
JUN	2.60738e-36	0.453527	0.696	0.485	7.02349e-32	CD4_naive3
CXCR3	1.76137e-35	0.342743	0.191	0.068	4.74461e-31	CD4_naive3
MT-CYB	3.9818e-35	0.236349	0.996	0.987	1.07258e-30	CD4_naive3
LINC00892	8.77861e-35	0.35784	0.146	0.046	2.3647e-30	CD4_naive3
LDHB2	3.16957e-31	0.271612	0.915	0.707	8.53788e-27	CD4_naive3
ZFP36L2	7.3443e-30	0.339172	0.903	0.761	1.97833e-25	CD4_naive3
COTL11	1.67012e-27	0.295339	0.55	0.344	4.49879e-23	CD4_naive3
PPP1R15A	2.37696e-26	0.327493	0.369	0.203	6.40283e-22	CD4_naive3
TRAT12	5.64801e-26	0.321479	0.331	0.18	1.5214e-21	CD4_naive3
VIM1	2.93922e-23	0.238926	0.825	0.654	7.91738e-19	CD4_naive3
GPR171	3.28417e-23	0.297215	0.264	0.134	8.84657e-19	CD4_naive3
CXCR4	6.78339e-21	0.263091	0.81	0.656	1.82724e-16	CD4_naive3
PLP21	6.84364e-21	0.262446	0.478	0.301	1.84347e-16	CD4_naive3
FXYD51	1.08445e-20	0.239961	0.854	0.692	2.92118e-16	CD4_naive3
AQP31	2.67603e-20	0.251595	0.271	0.147	7.20843e-16	CD4_naive3
S100A11	3.89983e-20	0.245097	0.755	0.579	1.0505e-15	CD4_naive3
TRADD1	6.98984e-20	0.296044	0.302	0.171	1.88285e-15	CD4_naive3
JUNB1	3.51685e-19	0.349695	0.827	0.707	9.47334e-15	CD4_naive3
TSC22D3	1.99394e-18	0.314889	0.88	0.77	5.37107e-14	CD4_naive3
BIRC31	2.13029e-17	0.247185	0.278	0.158	5.73837e-13	CD4_naive3
TNFSF8	4.77643e-17	0.253785	0.161	0.077	1.28663e-12	CD4_naive3
DNAJB1	2.80847e-16	0.254548	0.383	0.245	7.56517e-12	CD4_naive3
TMEM1232	4.27247e-16	0.244526	0.508	0.357	1.15088e-11	CD4_naive3
RGCC2	4.22109e-15	0.265942	0.262	0.158	1.13704e-10	CD4_naive3
PTGER4	3.17308e-14	0.227511	0.199	0.107	8.54734e-10	CD4_naive3
FUT7	7.12134e-213	0.494728	0.216	0.014	1.91827e-208	CD4_effector_CCR6
TTC39C-AS1	3.70818e-211	0.493923	0.207	0.013	9.98873e-207	CD4_effector_CCR6
LTB3	3.73548e-201	1.06544	0.976	0.537	1.00623e-196	CD4_effector_CCR6
CRIP21	1.71136e-199	0.626342	0.324	0.04	4.6099e-195	CD4_effector_CCR6
TNFRSF4	2.41275e-156	0.558127	0.289	0.041	6.49921e-152	CD4_effector_CCR6
PLP22	9.51787e-153	0.839322	0.756	0.285	2.56383e-148	CD4_effector_CCR6
CCR6	1.91824e-152	0.421832	0.2	0.019	5.16715e-148	CD4_effector_CCR6
CAPG	3.57001e-147	0.546341	0.26	0.035	9.61654e-143	CD4_effector_CCR6
AQP32	1.17314e-144	0.6888	0.513	0.133	3.16009e-140	CD4_effector_CCR6
VIM2	1.50345e-143	0.755399	0.964	0.647	4.04985e-139	CD4_effector_CCR6
LMNA	1.67922e-141	0.509255	0.231	0.028	4.52331e-137	CD4_effector_CCR6
WDR86-AS1	5.5456e-130	0.402916	0.177	0.018	1.49382e-125	CD4_effector_CCR6
CTSH	4.40008e-128	0.386976	0.185	0.02	1.18525e-123	CD4_effector_CCR6
CRIP1	3.76691e-115	0.707141	0.988	0.786	1.01469e-110	CD4_effector_CCR6
IL7R2	7.33653e-115	0.70391	0.852	0.421	1.97624e-110	CD4_effector_CCR6
EEF1A12	2.62167e-106	0.290104	1	1	7.06199e-102	CD4_effector_CCR6
TIMP11	2.75429e-98	0.631772	0.498	0.163	7.41924e-94	CD4_effector_CCR6
S100A111	7.19526e-98	0.615823	0.933	0.57	1.93819e-93	CD4_effector_CCR6
TPT12	1.03105e-95	0.338821	1	0.995	2.77734e-91	CD4_effector_CCR6
LGALS3	1.11719e-83	0.526086	0.262	0.058	3.00937e-79	CD4_effector_CCR6
S100A4	4.45809e-81	0.449382	1	0.898	1.20088e-76	CD4_effector_CCR6
RPL18A2	1.69525e-77	0.265983	1	0.999	4.56651e-73	CD4_effector_CCR6
RPSA1	4.97239e-75	0.318037	1	0.982	1.33941e-70	CD4_effector_CCR6
RPL112	2.57722e-72	0.245862	1	0.999	6.94225e-68	CD4_effector_CCR6
BIRC32	3.03764e-72	0.526084	0.427	0.15	8.1825e-68	CD4_effector_CCR6
S100A10	5.5842e-70	0.532528	0.953	0.682	1.50422e-65	CD4_effector_CCR6
RPS182	3.89802e-69	0.249827	1	1	1.05001e-64	CD4_effector_CCR6
RPL171	4.95705e-69	0.24984	1	0.998	1.33528e-64	CD4_effector_CCR6
RPLP02	8.86983e-69	0.352435	0.998	0.949	2.38927e-64	CD4_effector_CCR6
USP101	1.16836e-66	0.384604	0.228	0.055	3.14722e-62	CD4_effector_CCR6
ANXA5	4.13654e-65	0.409904	0.461	0.166	1.11426e-60	CD4_effector_CCR6
RPL132	1.8853e-63	0.230666	1	1	5.07844e-59	CD4_effector_CCR6
GSTK11	3.24982e-63	0.507862	0.85	0.488	8.75404e-59	CD4_effector_CCR6
RPL181	2.38511e-62	0.255815	1	0.991	6.42477e-58	CD4_effector_CCR6
RPL82	5.93399e-62	0.256033	1	0.992	1.59844e-57	CD4_effector_CCR6
RPL342	1.44324e-60	0.23325	1	1	3.88767e-56	CD4_effector_CCR6
RPL36A3	2.2782e-60	0.305054	0.991	0.975	6.13679e-56	CD4_effector_CCR6
RPLP12	2.27838e-60	0.249665	1	1	6.13728e-56	CD4_effector_CCR6
TNFRSF18	2.37296e-60	0.288861	0.163	0.032	6.39204e-56	CD4_effector_CCR6
CD40LG2	3.11177e-60	0.408996	0.362	0.123	8.38217e-56	CD4_effector_CCR6
LDHB3	5.70232e-60	0.40004	0.967	0.706	1.53604e-55	CD4_effector_CCR6
TRADD2	3.67433e-59	0.440665	0.431	0.164	9.89755e-55	CD4_effector_CCR6
RPL6	4.60402e-59	0.225644	1	0.995	1.24019e-54	CD4_effector_CCR6
LPAR61	1.02879e-58	0.536232	0.36	0.13	2.77126e-54	CD4_effector_CCR6
COTL12	8.80428e-58	0.455942	0.684	0.338	2.37161e-53	CD4_effector_CCR6
RPL363	2.7873e-57	0.238891	0.998	0.996	7.50815e-53	CD4_effector_CCR6
TRAT13	7.28974e-56	0.434669	0.442	0.175	1.96364e-51	CD4_effector_CCR6
TNFRSF25	7.26004e-52	0.375857	0.266	0.084	1.95564e-47	CD4_effector_CCR6
RNASET21	6.19045e-50	0.456022	0.626	0.313	1.66752e-45	CD4_effector_CCR6
RPL42	7.594e-48	0.264821	0.998	0.961	2.0456e-43	CD4_effector_CCR6
ANXA2	4.46352e-47	0.399005	0.646	0.314	1.20234e-42	CD4_effector_CCR6
FXYD52	9.498e-47	0.390129	0.917	0.69	2.55848e-42	CD4_effector_CCR6
TOB1	2.57513e-46	0.468484	0.399	0.168	6.93663e-42	CD4_effector_CCR6
GPR1832	5.52746e-46	0.384823	0.402	0.168	1.48893e-41	CD4_effector_CCR6
RPS2	7.99532e-45	0.230662	1	0.997	2.1537e-40	CD4_effector_CCR6
CD52	3.62939e-44	0.269109	1	0.908	9.7765e-40	CD4_effector_CCR6
FLT3LG2	2.44896e-43	0.38865	0.489	0.228	6.59676e-39	CD4_effector_CCR6
ITGB1	4.00694e-42	0.370387	0.567	0.277	1.07935e-37	CD4_effector_CCR6
EEF1G2	8.45665e-41	0.223737	0.998	0.973	2.27797e-36	CD4_effector_CCR6
MAL2	3.72803e-40	0.36641	0.333	0.136	1.00422e-35	CD4_effector_CCR6
GATA3	2.4687e-39	0.313946	0.33	0.13	6.64994e-35	CD4_effector_CCR6
S100A6	1.55087e-38	0.305311	0.989	0.899	4.17757e-34	CD4_effector_CCR6
HINT11	5.88999e-38	0.315728	0.959	0.809	1.58659e-33	CD4_effector_CCR6
PAG1	6.33236e-38	0.309596	0.259	0.094	1.70575e-33	CD4_effector_CCR6
FXYD1	2.99937e-37	0.250682	0.112	0.024	8.07941e-33	CD4_effector_CCR6
KLF61	8.67817e-37	0.341716	0.753	0.462	2.33764e-32	CD4_effector_CCR6
TTC39C1	5.78858e-36	0.325177	0.318	0.129	1.55927e-31	CD4_effector_CCR6
LIMS11	1.271e-35	0.281446	0.23	0.081	3.42369e-31	CD4_effector_CCR6
TMEM1233	2.28174e-35	0.327592	0.641	0.35	6.14632e-31	CD4_effector_CCR6
TNFSF10	1.79471e-34	0.320048	0.225	0.08	4.83441e-30	CD4_effector_CCR6
AMICA1	4.40648e-34	0.294012	0.239	0.089	1.18697e-29	CD4_effector_CCR6
TRAC2	3.24257e-33	0.272382	0.965	0.732	8.7345e-29	CD4_effector_CCR6
ARHGAP15	1.33999e-31	0.321249	0.452	0.225	3.60952e-27	CD4_effector_CCR6
EIF3E2	9.45598e-31	0.273051	0.93	0.734	2.54716e-26	CD4_effector_CCR6
GAS52	1.76147e-30	0.253231	0.961	0.75	4.74488e-26	CD4_effector_CCR6
EEF21	3.56973e-30	0.265285	0.959	0.851	9.61579e-26	CD4_effector_CCR6
MYC2	7.78067e-30	0.372382	0.312	0.144	2.09588e-25	CD4_effector_CCR6
ANXA1	1.5797e-29	0.321352	0.849	0.609	4.25524e-25	CD4_effector_CCR6
AHNAK	9.49443e-26	0.247376	0.44	0.226	2.55751e-21	CD4_effector_CCR6
ITM2B	1.32087e-25	0.237997	0.947	0.81	3.55802e-21	CD4_effector_CCR6
FOS1	1.94834e-24	0.303245	0.617	0.401	5.24825e-20	CD4_effector_CCR6
PBXIP1	7.38682e-24	0.268243	0.366	0.184	1.98979e-19	CD4_effector_CCR6
RGCC3	1.15948e-22	0.269516	0.313	0.156	3.12329e-18	CD4_effector_CCR6
TSPO	2.49152e-22	0.303206	0.616	0.389	6.7114e-18	CD4_effector_CCR6
CORO1B1	2.92483e-22	0.278911	0.345	0.179	7.87862e-18	CD4_effector_CCR6
NAP1L12	1.88364e-21	0.268841	0.775	0.536	5.07396e-17	CD4_effector_CCR6
LGALS1	1.89889e-21	0.224589	0.726	0.492	5.11503e-17	CD4_effector_CCR6
TXN	1.84807e-20	0.270215	0.608	0.368	4.97815e-16	CD4_effector_CCR6
LRRFIP1	9.65234e-20	0.22883	0.578	0.35	2.60005e-15	CD4_effector_CCR6
PRDX1	1.41375e-19	0.230773	0.495	0.285	3.80822e-15	CD4_effector_CCR6
TAGLN2	5.38971e-19	0.264359	0.661	0.45	1.45183e-14	CD4_effector_CCR6
LDHA	7.27771e-14	0.230824	0.651	0.447	1.9604e-09	CD4_effector_CCR6
GZMH	2.72095e-158	0.803285	0.954	0.415	7.32943e-154	CD4_effector_CCL5
CD521	3.83034e-123	0.566601	0.998	0.908	1.03178e-118	CD4_effector_CCL5
B2M	2.00479e-87	0.25362	1	1	5.40029e-83	CD4_effector_CCL5
TRGC2	1.05725e-85	0.699013	0.554	0.218	2.84793e-81	CD4_effector_CCL5
FGFBP2	3.02624e-83	0.470358	0.81	0.361	8.15178e-79	CD4_effector_CCL5
CCL5	1.20343e-81	0.526752	0.997	0.62	3.24167e-77	CD4_effector_CCL5
S100A41	1.85416e-76	0.450158	0.988	0.899	4.99455e-72	CD4_effector_CCL5
PROK2	2.51066e-74	0.371596	0.125	0.016	6.76296e-70	CD4_effector_CCL5
SH3BGRL3	3.77959e-62	0.387586	0.975	0.922	1.01811e-57	CD4_effector_CCL5
GNLY	2.37842e-60	0.360159	0.861	0.494	6.40675e-56	CD4_effector_CCL5
LGALS11	8.276e-57	0.451409	0.797	0.487	2.2293e-52	CD4_effector_CCL5
NKG7	3.74879e-56	0.369515	0.997	0.633	1.00981e-51	CD4_effector_CCL5
S100A101	3.77972e-52	0.431424	0.858	0.688	1.01814e-47	CD4_effector_CCL5
ITGB11	1.27578e-50	0.599105	0.525	0.28	3.43658e-46	CD4_effector_CCL5
HLA-DPB1	1.13263e-47	0.445287	0.717	0.435	3.05096e-43	CD4_effector_CCL5
LYAR	2.80167e-46	0.492138	0.599	0.334	7.54685e-42	CD4_effector_CCL5
CRIP11	4.44966e-43	0.372124	0.954	0.788	1.19861e-38	CD4_effector_CCL5
CD2	3.67977e-40	0.455051	0.74	0.566	9.91219e-36	CD4_effector_CCL5
KLRG1	3.73274e-35	0.432344	0.444	0.228	1.00549e-30	CD4_effector_CCL5
HLA-DRB1	2.76634e-34	0.406317	0.486	0.26	7.45169e-30	CD4_effector_CCL5
CD3D	4.30156e-34	0.331245	0.924	0.735	1.15871e-29	CD4_effector_CCL5
S100A61	2.53655e-32	0.252931	0.977	0.899	6.83269e-28	CD4_effector_CCL5
ANXA11	2.6127e-30	0.347468	0.797	0.612	7.03782e-26	CD4_effector_CCL5
C12orf75	3.09221e-30	0.368265	0.615	0.398	8.32948e-26	CD4_effector_CCL5
CD99	3.60268e-30	0.322571	0.8	0.65	9.70455e-26	CD4_effector_CCL5
HLA-DPA1	9.50917e-26	0.344912	0.494	0.295	2.56148e-21	CD4_effector_CCL5
LINC00152	2.46405e-24	0.350522	0.359	0.191	6.63741e-20	CD4_effector_CCL5
ZNF683	2.76815e-23	0.277062	0.119	0.038	7.45657e-19	CD4_effector_CCL5
YWHAQ	1.13175e-22	0.342828	0.574	0.402	3.04859e-18	CD4_effector_CCL5
MT1E	1.57371e-21	0.363313	0.163	0.065	4.2391e-17	CD4_effector_CCL5
C1orf21	4.72089e-18	0.257137	0.246	0.121	1.27167e-13	CD4_effector_CCL5
FLNA	5.1144e-18	0.322558	0.407	0.26	1.37766e-13	CD4_effector_CCL5
LITAF	5.65351e-17	0.24681	0.655	0.521	1.52289e-12	CD4_effector_CCL5
MIAT	1.94045e-16	0.307499	0.176	0.083	5.227e-12	CD4_effector_CCL5
ASCL2	5.75008e-16	0.253439	0.173	0.079	1.5489e-11	CD4_effector_CCL5
FCRL6	2.59202e-15	0.230028	0.265	0.141	6.98212e-11	CD4_effector_CCL5
CD6	8.81382e-15	0.321576	0.303	0.193	2.37418e-10	CD4_effector_CCL5
PRSS23	2.05605e-14	0.251714	0.228	0.119	5.53839e-10	CD4_effector_CCL5
PTPRC	8.9109e-14	0.242537	0.735	0.659	2.40033e-09	CD4_effector_CCL5
ZEB2	9.43622e-14	0.224813	0.155	0.072	2.54183e-09	CD4_effector_CCL5
ADRB2	6.81741e-13	0.253686	0.155	0.075	1.83641e-08	CD4_effector_CCL5
HMGB2	8.07471e-13	0.257383	0.508	0.398	2.17509e-08	CD4_effector_CCL5
GLUL	6.37206e-12	0.242432	0.189	0.103	1.71644e-07	CD4_effector_CCL5
IL10RA	3.64971e-10	0.275267	0.319	0.224	9.83123e-06	CD4_effector_CCL5
CLEC2D	5.73782e-10	0.256809	0.495	0.404	1.5456e-05	CD4_effector_CCL5
DSTN	1.03914e-09	0.259588	0.393	0.3	2.79913e-05	CD4_effector_CCL5
CD320	1.4425e-09	0.239808	0.215	0.133	3.88565e-05	CD4_effector_CCL5
MT2A	2.98573e-09	0.296112	0.546	0.438	8.04265e-05	CD4_effector_CCL5
P2RY8	8.16896e-09	0.237692	0.195	0.122	0.000220047	CD4_effector_CCL5
CD8A	4.46937e-07	0.26272	0.291	0.213	0.0120391	CD4_effector_CCL5
FANK1	0	0.702544	0.237	0.002	0	Treg
FOXP3	8.16988e-254	0.573021	0.174	0.003	2.20072e-249	Treg
IL2RA	4.46447e-192	0.715988	0.234	0.011	1.20259e-187	Treg
RTKN2	2.92965e-158	0.535994	0.178	0.007	7.89159e-154	Treg
DUSP4	2.95759e-130	0.387025	0.122	0.004	7.96687e-126	Treg
CTLA4	3.53095e-95	0.382898	0.115	0.005	9.51131e-91	Treg
CCR10	1.75998e-84	0.527783	0.125	0.008	4.74087e-80	Treg
ENTPD1	9.45511e-84	0.367476	0.118	0.007	2.54692e-79	Treg
IL32	7.345e-77	0.709632	1	0.92	1.97852e-72	Treg
CPNE2	9.14323e-74	0.492085	0.178	0.019	2.46291e-69	Treg
ICA1	9.61486e-62	0.444716	0.138	0.014	2.58995e-57	Treg
TRAC3	3.8722e-57	0.687341	0.987	0.74	1.04305e-52	Treg
COTL13	3.63677e-55	0.848562	0.704	0.349	9.79636e-51	Treg
LMNA1	7.65693e-47	0.507628	0.201	0.036	2.06255e-42	Treg
STAM	1.94061e-46	0.331469	0.125	0.015	5.22743e-42	Treg
RGS1	1.63775e-43	0.585943	0.431	0.142	4.41161e-39	Treg
TMSB10	1.02722e-39	0.412709	1	0.999	2.76701e-35	Treg
TIGIT	2.67148e-37	0.641735	0.408	0.141	7.19617e-33	Treg
CD522	3.45413e-37	0.459308	1	0.911	9.30439e-33	Treg
ICOS	4.1748e-37	0.421709	0.168	0.032	1.12456e-32	Treg
LGALS31	4.67271e-37	0.573336	0.253	0.065	1.25869e-32	Treg
HLA-DQB1	1.14234e-36	0.562787	0.299	0.086	3.07712e-32	Treg
BIRC33	3.80142e-35	0.677969	0.411	0.16	1.02399e-30	Treg
ISG20	7.162e-35	0.642482	0.78	0.515	1.92923e-30	Treg
S100A102	8.78746e-33	0.57815	0.868	0.693	2.36708e-28	Treg
TBC1D4	4.27358e-32	0.473996	0.168	0.036	1.15117e-27	Treg
S100A42	1.50495e-31	0.431269	0.984	0.902	4.05388e-27	Treg
LTB4	2.05699e-31	0.580127	0.882	0.554	5.54091e-27	Treg
LINC001521	2.28276e-31	0.620435	0.464	0.194	6.14906e-27	Treg
CORO1B2	4.05639e-31	0.626761	0.431	0.182	1.09267e-26	Treg
ARHGDIB	9.17977e-31	0.443408	0.974	0.934	2.47275e-26	Treg
ACTB	1.9665e-30	0.353351	0.997	0.996	5.29716e-26	Treg
HLA-DRB11	4.48509e-30	0.614164	0.553	0.266	1.20815e-25	Treg
TTC39C2	6.93302e-30	0.521186	0.355	0.134	1.86755e-25	Treg
LDHB4	1.43794e-28	0.450015	0.914	0.717	3.87339e-24	Treg
PMAIP1	3.87574e-28	0.538193	0.237	0.07	1.04401e-23	Treg
TMSB4X	6.17982e-28	0.249924	1	1	1.66466e-23	Treg
CD3D1	9.38108e-28	0.425722	0.934	0.741	2.52698e-23	Treg
NCF4	9.52581e-28	0.311065	0.122	0.022	2.56597e-23	Treg
FAS	2.85284e-27	0.375141	0.174	0.042	7.68469e-23	Treg
CD272	5.75125e-26	0.612744	0.523	0.282	1.54921e-21	Treg
MIR4435-2HG	6.11033e-26	0.427466	0.201	0.055	1.64594e-21	Treg
PTTG1	3.02171e-25	0.44662	0.197	0.055	8.13957e-21	Treg
ANXA21	7.26417e-25	0.56013	0.572	0.328	1.95675e-20	Treg
TRBC2	1.71039e-23	0.489682	0.908	0.81	4.60727e-19	Treg
CD28	1.88945e-23	0.417591	0.197	0.059	5.08961e-19	Treg
ACTG1	3.16517e-22	0.521621	0.944	0.888	8.52602e-18	Treg
GBP2	4.33828e-22	0.580627	0.418	0.206	1.1686e-17	Treg
DNPH1	1.13575e-21	0.469379	0.25	0.094	3.05936e-17	Treg
CLDND1	2.13969e-21	0.492718	0.286	0.113	5.76369e-17	Treg
APOLD1	2.61441e-21	0.381307	0.178	0.053	7.04245e-17	Treg
TRAF3IP3	5.13624e-21	0.478192	0.681	0.465	1.38355e-16	Treg
GMFG	9.56984e-21	0.410951	0.855	0.74	2.57783e-16	Treg
SELL2	1.04995e-20	0.544301	0.451	0.237	2.82826e-16	Treg
LIME1	1.10117e-20	0.510286	0.707	0.504	2.96623e-16	Treg
GPR82	1.81312e-20	0.300064	0.132	0.033	4.88401e-16	Treg
SIT11	1.87029e-20	0.528072	0.375	0.183	5.03799e-16	Treg
TNFRSF1B	1.88021e-20	0.459429	0.322	0.134	5.06471e-16	Treg
ARPC1B	2.28421e-20	0.475968	0.799	0.641	6.15298e-16	Treg
GSTK12	2.52825e-20	0.518885	0.688	0.505	6.81035e-16	Treg
PBXIP11	2.86571e-20	0.466406	0.388	0.19	7.71938e-16	Treg
ANXA51	3.7327e-20	0.50281	0.375	0.179	1.00548e-15	Treg
HLA-DRA	5.20159e-20	0.568463	0.385	0.183	1.40115e-15	Treg
ID31	9.42558e-20	0.336508	0.128	0.032	2.53897e-15	Treg
HLA-A	1.08842e-19	0.262976	0.997	0.994	2.93187e-15	Treg
CRIP12	9.95495e-19	0.445355	0.895	0.796	2.68156e-14	Treg
DOK2	1.42043e-18	0.45061	0.513	0.285	3.8262e-14	Treg
VIM3	2.23355e-18	0.477485	0.826	0.661	6.01652e-14	Treg
YWHAB	2.89683e-18	0.408741	0.734	0.567	7.80319e-14	Treg
ELOVL5	7.28393e-18	0.408778	0.293	0.127	1.96207e-13	Treg
CCR61	1.15555e-17	0.246219	0.112	0.028	3.11271e-13	Treg
CMTM7	2.15391e-17	0.40143	0.283	0.123	5.80199e-13	Treg
AES	2.17392e-17	0.447424	0.757	0.601	5.8559e-13	Treg
LEF12	5.54586e-17	0.465693	0.336	0.166	1.49389e-12	Treg
FUT71	7.33004e-17	0.259298	0.102	0.024	1.97449e-12	Treg
ADK	1.47451e-16	0.280438	0.141	0.042	3.97188e-12	Treg
EZR	2.16951e-16	0.44397	0.365	0.186	5.84402e-12	Treg
OCIAD2	2.97182e-16	0.450955	0.507	0.311	8.00519e-12	Treg
FTH1	6.05226e-16	0.252218	0.987	0.979	1.6303e-11	Treg
SUSD32	7.57562e-16	0.392815	0.263	0.118	2.04064e-11	Treg
ITGB12	8.2951e-16	0.468389	0.49	0.289	2.23445e-11	Treg
HERPUD1	8.79048e-16	0.454551	0.303	0.139	2.36789e-11	Treg
HAPLN3	8.8211e-16	0.254623	0.122	0.034	2.37614e-11	Treg
HLA-DMA	1.10426e-15	0.312002	0.204	0.076	2.97455e-11	Treg
FAM46C	1.26546e-15	0.233532	0.118	0.032	3.40876e-11	Treg
S1PR4	1.39729e-15	0.447032	0.447	0.26	3.76389e-11	Treg
CD44	1.85265e-15	0.468209	0.559	0.389	4.99049e-11	Treg
SOD1	1.88675e-15	0.40776	0.757	0.597	5.08233e-11	Treg
SHMT2	1.96486e-15	0.285652	0.145	0.046	5.29275e-11	Treg
BTG3	3.23915e-15	0.261104	0.128	0.038	8.7253e-11	Treg
MPRIP	1.10503e-14	0.336469	0.161	0.056	2.97661e-10	Treg
GLRX	1.28721e-14	0.430775	0.52	0.336	3.46735e-10	Treg
ARID5B	1.42166e-14	0.402806	0.293	0.139	3.82952e-10	Treg
GBP1	1.8985e-14	0.33152	0.207	0.083	5.114e-10	Treg
AQP33	2.55989e-14	0.428251	0.303	0.152	6.89559e-10	Treg
PRDX11	2.82771e-14	0.458253	0.467	0.293	7.61699e-10	Treg
EVL	4.01067e-14	0.365723	0.75	0.604	1.08035e-09	Treg
GBP5	5.92378e-14	0.356683	0.188	0.072	1.59569e-09	Treg
GATA31	7.50189e-14	0.42196	0.283	0.138	2.02079e-09	Treg
R3HDM4	8.40169e-14	0.381053	0.224	0.097	2.26316e-09	Treg
FXYD53	8.7264e-14	0.315583	0.829	0.7	2.35063e-09	Treg
RNF214	1.00666e-13	0.271689	0.115	0.034	2.71165e-09	Treg
KIAA0101	1.10712e-13	0.326586	0.109	0.031	2.98225e-09	Treg
OPTN	1.19284e-13	0.359648	0.352	0.183	3.21316e-09	Treg
FAM129A	1.71176e-13	0.330492	0.155	0.055	4.61096e-09	Treg
OAS1	1.81139e-13	0.266783	0.102	0.028	4.87934e-09	Treg
UBL3	2.29484e-13	0.316451	0.204	0.084	6.18162e-09	Treg
TSPO1	2.51065e-13	0.387623	0.582	0.398	6.76294e-09	Treg
HPGD	2.64204e-13	0.316659	0.141	0.048	7.11686e-09	Treg
CD79B	2.68025e-13	0.302068	0.211	0.088	7.21979e-09	Treg
RILPL2	4.09833e-13	0.30194	0.22	0.094	1.10397e-08	Treg
UBE2D2	4.89341e-13	0.34035	0.599	0.431	1.31814e-08	Treg
NGFRAP12	5.24494e-13	0.424686	0.217	0.1	1.41283e-08	Treg
ATP2B1	8.05292e-13	0.400825	0.211	0.092	2.16921e-08	Treg
GAPDH	8.72373e-13	0.378092	0.938	0.879	2.34991e-08	Treg
LCK	8.90247e-13	0.310819	0.747	0.59	2.39806e-08	Treg
PIM2	1.12516e-12	0.389658	0.289	0.148	3.03084e-08	Treg
RCSD1	1.21833e-12	0.3801	0.368	0.212	3.28182e-08	Treg
RHOH	1.37757e-12	0.366844	0.411	0.245	3.71077e-08	Treg
OGDH	1.96057e-12	0.270737	0.122	0.04	5.2812e-08	Treg
RNASEH2B	5.0766e-12	0.343663	0.27	0.134	1.36748e-07	Treg
HLA-DQA1	5.28898e-12	0.301999	0.132	0.046	1.42469e-07	Treg
HSPA8	8.33909e-12	0.303618	0.878	0.808	2.2463e-07	Treg
HN1	1.10624e-11	0.325706	0.388	0.22	2.97989e-07	Treg
CALCOCO2	1.33484e-11	0.353686	0.201	0.088	3.59566e-07	Treg
EVI2B1	1.61533e-11	0.368903	0.543	0.383	4.35123e-07	Treg
LOC728554	1.95437e-11	0.372618	0.211	0.096	5.26448e-07	Treg
RNASET22	2.11329e-11	0.375665	0.493	0.328	5.69256e-07	Treg
BUB3	2.12507e-11	0.337811	0.464	0.293	5.72431e-07	Treg
CD84	2.60133e-11	0.301629	0.188	0.081	7.00721e-07	Treg
NDFIP11	3.2477e-11	0.35055	0.477	0.315	8.74833e-07	Treg
LPAR62	3.49026e-11	0.343178	0.27	0.14	9.40171e-07	Treg
CORO1A	3.75334e-11	0.295801	0.855	0.785	1.01104e-06	Treg
CALM3	4.26308e-11	0.377816	0.516	0.362	1.14835e-06	Treg
CD3G	5.05532e-11	0.362475	0.457	0.305	1.36175e-06	Treg
CDC25B	5.81879e-11	0.292914	0.322	0.176	1.56741e-06	Treg
SAT1	5.91693e-11	0.439877	0.428	0.275	1.59384e-06	Treg
GPR1833	6.59624e-11	0.357941	0.319	0.178	1.77683e-06	Treg
WIBG	7.20594e-11	0.228896	0.141	0.054	1.94106e-06	Treg
USP15	1.03078e-10	0.304589	0.174	0.076	2.77662e-06	Treg
MAP3K1	1.14707e-10	0.254128	0.115	0.041	3.08986e-06	Treg
CRIP22	1.64377e-10	0.34385	0.138	0.055	4.42782e-06	Treg
SUB1	1.89029e-10	0.239765	0.826	0.742	5.09187e-06	Treg
BATF	2.10376e-10	0.303423	0.24	0.118	5.66689e-06	Treg
PLP23	3.35142e-10	0.360287	0.464	0.31	9.02771e-06	Treg
CNN2	3.64844e-10	0.385459	0.411	0.267	9.82779e-06	Treg
NABP1	4.05535e-10	0.236724	0.109	0.038	1.09239e-05	Treg
FCMR	4.32051e-10	0.38745	0.368	0.224	1.16382e-05	Treg
TPM4	5.89958e-10	0.284431	0.23	0.114	1.58917e-05	Treg
RGS101	7.08635e-10	0.297474	0.474	0.316	1.90885e-05	Treg
MAD1L1	1.13242e-09	0.311318	0.227	0.115	3.0504e-05	Treg
LEPROTL1	1.21674e-09	0.313004	0.539	0.385	3.27754e-05	Treg
RGCC4	1.40597e-09	0.346926	0.286	0.162	3.78727e-05	Treg
SELPLG	1.57013e-09	0.333206	0.355	0.213	4.22946e-05	Treg
UGP2	1.57958e-09	0.347174	0.378	0.236	4.25491e-05	Treg
TMEM173	1.71712e-09	0.328768	0.273	0.154	4.62542e-05	Treg
AMICA11	2.82526e-09	0.305483	0.194	0.095	7.61039e-05	Treg
TNFRSF41	3.74263e-09	0.258946	0.132	0.054	0.000100815	Treg
SUMO2	4.44105e-09	0.245684	0.819	0.741	0.000119629	Treg
AKTIP	4.55509e-09	0.251242	0.168	0.077	0.0001227	Treg
HMHA1	5.87285e-09	0.264058	0.424	0.272	0.000158197	Treg
TPR1	6.2755e-09	0.360373	0.312	0.187	0.000169043	Treg
PKM1	7.65207e-09	0.285457	0.507	0.352	0.000206124	Treg
CD59	9.41628e-09	0.308848	0.194	0.096	0.000253646	Treg
ANXA111	9.60376e-09	0.316107	0.428	0.289	0.000258696	Treg
WHSC1L1	1.01361e-08	0.299345	0.309	0.183	0.000273037	Treg
NAP1L13	1.07148e-08	0.253987	0.678	0.547	0.000288624	Treg
C14orf166	1.08533e-08	0.322917	0.49	0.353	0.000292356	Treg
IGBP1	1.20121e-08	0.3156	0.355	0.227	0.000323571	Treg
CD58	1.41235e-08	0.252035	0.184	0.088	0.000380445	Treg
ZYX	1.69504e-08	0.235873	0.227	0.118	0.000456593	Treg
FYB1	1.83651e-08	0.374164	0.595	0.469	0.000494701	Treg
CD74	2.04357e-08	0.321094	0.694	0.568	0.000550478	Treg
MT-RNR2	2.17747e-08	0.238336	0.924	0.895	0.000586546	Treg
SKAP1	2.33318e-08	0.279327	0.359	0.221	0.000628488	Treg
RAC2	2.43343e-08	0.256963	0.763	0.667	0.000655493	Treg
CD53	2.69007e-08	0.23883	0.74	0.607	0.000724623	Treg
MT1E1	2.70673e-08	0.2425	0.151	0.068	0.000729112	Treg
OAZ1	2.80323e-08	0.226636	0.908	0.903	0.000755106	Treg
MT-RNR1	2.8139e-08	0.355005	0.579	0.46	0.000757981	Treg
EID1	3.01233e-08	0.266787	0.556	0.412	0.000811431	Treg
FKBP1A	3.42802e-08	0.318691	0.467	0.35	0.000923405	Treg
EIF3K	5.21845e-08	0.256978	0.799	0.706	0.00140569	Treg
HLA-DPA11	5.22925e-08	0.271188	0.451	0.303	0.0014086	Treg
CARD16	5.35861e-08	0.292387	0.457	0.316	0.00144345	Treg
CD21	5.50416e-08	0.271396	0.694	0.573	0.00148265	Treg
CTSA	6.40381e-08	0.231527	0.197	0.101	0.00172499	Treg
IL10RA1	6.47754e-08	0.280454	0.355	0.226	0.00174486	Treg
PPP1R2	8.21318e-08	0.285778	0.329	0.211	0.00221239	Treg
TCEAL4	8.73103e-08	0.250541	0.118	0.05	0.00235188	Treg
CCM2	9.14431e-08	0.268834	0.24	0.134	0.0024632	Treg
PFDN4	1.01599e-07	0.286281	0.27	0.159	0.00273677	Treg
SPOCK2	1.05023e-07	0.284601	0.418	0.289	0.00282899	Treg
ARL6IP1	1.30347e-07	0.310816	0.454	0.326	0.00351116	Treg
CD5	1.38144e-07	0.269264	0.204	0.11	0.00372119	Treg
ANXA7	1.58107e-07	0.297537	0.342	0.219	0.00425894	Treg
HCLS1	1.61486e-07	0.288655	0.451	0.313	0.00434995	Treg
SIRPG	1.65765e-07	0.240068	0.148	0.071	0.00446522	Treg
PSMA7	1.98959e-07	0.271334	0.674	0.566	0.00535936	Treg
EIF3A	1.99074e-07	0.272182	0.263	0.153	0.00536246	Treg
PSMB3	1.99885e-07	0.270489	0.52	0.383	0.0053843	Treg
ARPC3	2.20174e-07	0.231485	0.799	0.744	0.00593082	Treg
CCDC109B1	2.39237e-07	0.301557	0.345	0.229	0.00644433	Treg
ECH1	2.47024e-07	0.278787	0.405	0.278	0.0066541	Treg
SMC4	2.47425e-07	0.26333	0.141	0.067	0.0066649	Treg
SMS	2.99996e-07	0.250097	0.211	0.113	0.00808099	Treg
SRSF4	3.68509e-07	0.246112	0.273	0.162	0.00992653	Treg
GPX1	3.94101e-07	0.334585	0.355	0.242	0.0106159	Treg
CD47	5.37326e-07	0.244495	0.533	0.39	0.014474	Treg
CCDC28A	5.6091e-07	0.234328	0.168	0.086	0.0151092	Treg
LIMS12	6.15811e-07	0.270248	0.168	0.087	0.0165881	Treg
TAGLN21	6.766e-07	0.254833	0.579	0.46	0.0182256	Treg
SARAF2	6.95284e-07	0.230809	0.859	0.741	0.0187289	Treg
SMCHD1	7.86201e-07	0.250879	0.214	0.122	0.0211779	Treg
CXCR31	8.06259e-07	0.231095	0.151	0.075	0.0217182	Treg
RBX1	8.30673e-07	0.269755	0.549	0.436	0.0223758	Treg
HLA-DPB11	8.76033e-07	0.293798	0.569	0.449	0.0235977	Treg
CCDC107	8.77184e-07	0.232922	0.329	0.212	0.0236287	Treg
EIF3D	9.67495e-07	0.26309	0.516	0.403	0.0260614	Treg
NCK2	9.84999e-07	0.224075	0.102	0.044	0.0265329	Treg
REEP5	1.02643e-06	0.246874	0.342	0.22	0.027649	Treg
EPSTI1	1.0735e-06	0.239098	0.224	0.127	0.028917	Treg
TCEA1	1.1643e-06	0.273262	0.372	0.256	0.0313628	Treg
PSMB4	1.16876e-06	0.234483	0.26	0.158	0.0314828	Treg
CYLD	1.41747e-06	0.226165	0.214	0.123	0.0381824	Treg
FGFR1OP2	1.49425e-06	0.229727	0.299	0.19	0.0402507	Treg
SEC11C	1.5403e-06	0.263075	0.309	0.203	0.041491	Treg
H2AFZ	1.62033e-06	0.281374	0.586	0.484	0.0436467	Treg
UQCRC2	1.66488e-06	0.242256	0.332	0.218	0.0448468	Treg
CHURC1	1.80724e-06	0.27066	0.503	0.388	0.0486816	Treg
UCP2	1.84318e-06	0.329229	0.562	0.46	0.0496497	Treg
CD8B	0	1.07329	0.836	0.169	0	CD8_naive
AIF11	0	1.00854	0.595	0.093	0	CD8_naive
RPL322	1.71842e-239	0.473501	1	1	4.6289e-235	CD8_naive
RPS132	3.46988e-236	0.53166	1	0.996	9.34681e-232	CD8_naive
RPL133	7.66375e-234	0.441323	1	1	2.06438e-229	CD8_naive
RPS3A2	8.43841e-233	0.459308	1	1	2.27306e-228	CD8_naive
RPS122	1.26937e-230	0.472273	1	1	3.41931e-226	CD8_naive
RPS62	2.01383e-225	0.452023	1	1	5.42467e-221	CD8_naive
REG4	2.33445e-224	0.29647	0.12	0.001	6.28832e-220	CD8_naive
CCR72	7.06313e-220	0.883496	0.613	0.144	1.9026e-215	CD8_naive
RPS51	2.52769e-217	0.532501	1	0.987	6.80883e-213	CD8_naive
RPS231	2.41402e-216	0.448019	1	0.999	6.50265e-212	CD8_naive
RPS282	2.83855e-209	0.408166	1	1	7.6462e-205	CD8_naive
RPS141	7.53444e-207	0.395601	1	1	2.02955e-202	CD8_naive
RPLP21	1.70987e-195	0.378884	1	1	4.60589e-191	CD8_naive
RPL343	4.02608e-193	0.426728	1	1	1.0845e-188	CD8_naive
RPL92	1.26322e-170	0.416622	1	0.997	3.40274e-166	CD8_naive
RPL71	1.14905e-167	0.371482	1	1	3.0952e-163	CD8_naive
EEF1G3	1.67634e-167	0.474624	1	0.973	4.51556e-163	CD8_naive
GAS53	1.4036e-166	0.707367	0.987	0.747	3.78088e-162	CD8_naive
RPS82	6.58444e-162	0.415662	1	0.997	1.77365e-157	CD8_naive
LRRN31	6.03475e-160	0.525772	0.251	0.031	1.62558e-155	CD8_naive
RPS91	5.77583e-159	0.381003	1	0.996	1.55584e-154	CD8_naive
NELL2	2.85749e-158	0.532677	0.281	0.04	7.69721e-154	CD8_naive
RPS162	5.1268e-158	0.387831	1	0.996	1.38101e-153	CD8_naive
RPS252	2.25163e-157	0.381038	1	0.999	6.06522e-153	CD8_naive
ACTN11	3.31397e-153	0.521719	0.294	0.045	8.92685e-149	CD8_naive
RPS183	6.62109e-153	0.35718	1	1	1.78352e-148	CD8_naive
RPL191	1.50579e-151	0.337729	1	0.999	4.05616e-147	CD8_naive
RPL10A2	2.00889e-151	0.382423	1	0.993	5.41134e-147	CD8_naive
EEF1B21	3.29065e-150	0.561392	0.994	0.88	8.86402e-146	CD8_naive
RPL311	7.27535e-149	0.377852	1	0.997	1.95976e-144	CD8_naive
RPLP13	1.51287e-148	0.370778	1	1	4.07522e-144	CD8_naive
RPL35A1	1.72437e-146	0.35195	1	0.998	4.64493e-142	CD8_naive
RPL222	8.35316e-144	0.433638	1	0.97	2.25009e-139	CD8_naive
RPL101	1.76384e-143	0.288936	1	1	4.75127e-139	CD8_naive
RPL121	6.73271e-142	0.374213	1	0.995	1.81359e-137	CD8_naive
LRRC75A-AS11	1.30182e-140	0.616319	0.99	0.75	3.50672e-136	CD8_naive
PADI4	1.53349e-135	0.269747	0.104	0.004	4.13077e-131	CD8_naive
RPL18A3	4.13586e-134	0.3488	1	0.999	1.11408e-129	CD8_naive
EEF1A13	2.25775e-132	0.297715	1	1	6.08169e-128	CD8_naive
RPL182	5.30657e-132	0.363341	1	0.991	1.42943e-127	CD8_naive
RPL392	9.03132e-129	0.321721	1	0.999	2.43277e-124	CD8_naive
RPS4X2	6.61396e-127	0.330476	1	0.998	1.7816e-122	CD8_naive
RPS15A2	2.46878e-125	0.294868	1	1	6.65015e-121	CD8_naive
RPS101	1.46958e-122	0.338813	1	0.992	3.95861e-118	CD8_naive
RPS19	2.25023e-121	0.28169	1	1	6.06145e-117	CD8_naive
RPL33	5.38339e-121	0.285185	1	1	1.45012e-116	CD8_naive
RPL372	4.38071e-120	0.311032	1	0.999	1.18003e-115	CD8_naive
RPS211	6.00907e-118	0.33038	1	0.992	1.61866e-113	CD8_naive
RPL113	7.88908e-118	0.313756	1	0.999	2.12508e-113	CD8_naive
RPL302	2.9915e-117	0.304758	1	0.999	8.05819e-113	CD8_naive
RPS172	4.20527e-117	0.310553	1	0.998	1.13277e-112	CD8_naive
RGS102	1.0242e-115	0.660162	0.722	0.292	2.75889e-111	CD8_naive
RPS151	5.25799e-115	0.277909	1	1	1.41634e-110	CD8_naive
RPL382	3.61612e-114	0.338095	1	0.99	9.74075e-110	CD8_naive
SELL3	4.58868e-111	0.596942	0.613	0.217	1.23605e-106	CD8_naive
LEF13	1.09196e-110	0.574212	0.488	0.149	2.94141e-106	CD8_naive
NPM11	2.5298e-109	0.490727	0.991	0.847	6.81453e-105	CD8_naive
LDLRAP11	3.86016e-109	0.5571	0.458	0.134	1.03981e-104	CD8_naive
RPL43	4.82835e-108	0.386698	1	0.961	1.30061e-103	CD8_naive
RPL52	1.32036e-105	0.337738	1	0.985	3.55665e-101	CD8_naive
RPL28	2.47565e-102	0.259621	1	1	6.66866e-98	CD8_naive
RPS27A1	9.37106e-102	0.262945	1	1	2.52428e-97	CD8_naive
RPL364	7.54018e-99	0.302684	1	0.996	2.0311e-94	CD8_naive
CD8A1	1.30574e-98	0.418738	0.588	0.192	3.51727e-94	CD8_naive
RPS31	3.145e-97	0.238491	1	1	8.47169e-93	CD8_naive
CD79A	1.34125e-96	0.324946	0.146	0.017	3.61294e-92	CD8_naive
RPS202	5.37375e-96	0.294751	1	0.996	1.44753e-91	CD8_naive
CARS	2.26188e-95	0.431387	0.272	0.058	6.09281e-91	CD8_naive
LDHB5	3.11403e-94	0.498768	0.973	0.705	8.38825e-90	CD8_naive
RPS292	4.8614e-94	0.250303	1	1	1.30951e-89	CD8_naive
CD273	7.59745e-93	0.517231	0.659	0.263	2.04653e-88	CD8_naive
RPL27A1	2.12023e-91	0.228821	1	1	5.71125e-87	CD8_naive
RUNX2	3.11413e-89	0.315847	0.158	0.022	8.38854e-85	CD8_naive
RPL37A1	2.35461e-88	0.256477	1	0.998	6.34262e-84	CD8_naive
RPS22	5.03663e-88	0.303166	1	0.997	1.35672e-83	CD8_naive
RPL291	4.31043e-87	0.293358	1	0.991	1.1611e-82	CD8_naive
NUCB21	1.21113e-86	0.521841	0.481	0.163	3.26242e-82	CD8_naive
RPL172	1.53294e-85	0.25712	1	0.998	4.12929e-81	CD8_naive
RPL36A4	2.55933e-82	0.343302	1	0.974	6.89407e-78	CD8_naive
RPL232	1.18713e-80	0.351561	0.997	0.949	3.19776e-76	CD8_naive
CLEC11A	2.14599e-79	0.295146	0.15	0.022	5.78065e-75	CD8_naive
TRABD2A1	1.38093e-78	0.456789	0.3	0.081	3.71981e-74	CD8_naive
RPL141	1.76935e-78	0.259959	1	0.996	4.7661e-74	CD8_naive
EIF3E3	1.61893e-77	0.465163	0.969	0.73	4.36092e-73	CD8_naive
RPL271	1.50625e-76	0.265729	1	0.993	4.05739e-72	CD8_naive
RPSA2	1.14437e-74	0.291878	1	0.981	3.0826e-70	CD8_naive
RPLP03	4.57376e-74	0.328292	1	0.949	1.23203e-69	CD8_naive
RPL83	5.38773e-74	0.264648	1	0.991	1.45129e-69	CD8_naive
NOSIP2	4.23874e-72	0.548154	0.71	0.361	1.14179e-67	CD8_naive
TPT13	2.94069e-65	0.250781	1	0.995	7.92133e-61	CD8_naive
GNB2L11	1.92973e-62	0.274897	1	0.973	5.19813e-58	CD8_naive
SPINK2	5.00879e-62	0.237619	0.128	0.021	1.34922e-57	CD8_naive
OXNAD11	5.04106e-61	0.427764	0.375	0.135	1.35791e-56	CD8_naive
RPL7A	1.38112e-60	0.252258	1	0.983	3.72032e-56	CD8_naive
SH3YL13	1.62191e-55	0.421552	0.34	0.122	4.36895e-51	CD8_naive
C1orf228	5.49718e-55	0.255251	0.141	0.028	1.48078e-50	CD8_naive
RPS4Y11	1.23576e-54	0.332039	0.987	0.873	3.32878e-50	CD8_naive
SNHG81	2.03783e-53	0.495935	0.643	0.35	5.48931e-49	CD8_naive
PABPC12	9.09234e-52	0.342478	0.976	0.814	2.4492e-47	CD8_naive
NACA1	2.57468e-51	0.260708	0.999	0.962	6.93541e-47	CD8_naive
SNHG52	6.6946e-51	0.447585	0.852	0.619	1.80332e-46	CD8_naive
RPL241	6.75641e-51	0.251839	1	0.972	1.81997e-46	CD8_naive
RPS24	3.58983e-50	0.224107	1	0.996	9.66993e-46	CD8_naive
A1BG	3.88634e-48	0.317825	0.243	0.076	1.04686e-43	CD8_naive
PRKCQ-AS12	1.19139e-47	0.440896	0.475	0.217	3.20924e-43	CD8_naive
TCF72	6.15173e-46	0.37321	0.472	0.216	1.65709e-41	CD8_naive
C6orf481	1.39273e-45	0.396159	0.705	0.404	3.75161e-41	CD8_naive
ZFAS11	2.4686e-43	0.373743	0.829	0.54	6.64967e-39	CD8_naive
MYC3	2.44768e-41	0.344583	0.342	0.141	6.59332e-37	CD8_naive
MAL4	3.49249e-40	0.337401	0.33	0.136	9.40772e-36	CD8_naive
NAP1L14	3.89503e-40	0.373742	0.816	0.532	1.0492e-35	CD8_naive
BTF3	1.21771e-38	0.243851	0.989	0.916	3.28013e-34	CD8_naive
COX4I1	1.63162e-38	0.253795	0.991	0.892	4.39509e-34	CD8_naive
NDFIP12	4.92977e-37	0.372937	0.566	0.303	1.32793e-32	CD8_naive
SPINT2	5.40234e-37	0.257968	0.178	0.055	1.45523e-32	CD8_naive
CD55	1.83057e-36	0.283275	0.281	0.109	4.93101e-32	CD8_naive
FLT3LG3	1.91231e-35	0.329824	0.461	0.229	5.15118e-31	CD8_naive
SARAF3	1.6386e-33	0.290094	0.934	0.732	4.4139e-29	CD8_naive
SATB11	1.27223e-32	0.279698	0.258	0.103	3.427e-28	CD8_naive
RPL211	2.26592e-32	0.300739	0.92	0.723	6.10372e-28	CD8_naive
PIK3IP12	2.60403e-32	0.334305	0.521	0.282	7.01446e-28	CD8_naive
GLTSCR21	6.60622e-32	0.267525	0.954	0.79	1.77952e-27	CD8_naive
THEMIS	3.19888e-31	0.244989	0.21	0.077	8.61682e-27	CD8_naive
PASK1	1.10516e-30	0.248692	0.164	0.054	2.97696e-26	CD8_naive
UQCRB	4.20088e-30	0.255961	0.957	0.82	1.13159e-25	CD8_naive
ALKBH7	8.54712e-28	0.261728	0.395	0.194	2.30234e-23	CD8_naive
PPA1	1.40945e-27	0.280477	0.488	0.267	3.79664e-23	CD8_naive
ST131	1.37843e-26	0.284694	0.648	0.402	3.71307e-22	CD8_naive
TMEM1235	7.75823e-25	0.280148	0.589	0.352	2.08983e-20	CD8_naive
C1QBP	1.46595e-24	0.277046	0.536	0.308	3.94882e-20	CD8_naive
RSL1D11	2.25414e-23	0.275019	0.479	0.279	6.07198e-19	CD8_naive
FBL	2.63883e-23	0.250846	0.528	0.304	7.10821e-19	CD8_naive
RGCC5	4.28591e-22	0.247091	0.31	0.156	1.1545e-17	CD8_naive
HSPB1	4.83508e-22	0.259304	0.424	0.235	1.30243e-17	CD8_naive
HSPD1	5.90227e-22	0.243468	0.315	0.159	1.58989e-17	CD8_naive
UXT1	5.98148e-22	0.264695	0.736	0.511	1.61123e-17	CD8_naive
ESD	4.02503e-21	0.254789	0.354	0.19	1.08422e-16	CD8_naive
EIF3H1	1.58298e-20	0.255597	0.792	0.575	4.26407e-16	CD8_naive
C11orf31	6.69096e-20	0.22777	0.608	0.381	1.80234e-15	CD8_naive
LEPROTL11	9.65944e-20	0.237525	0.593	0.375	2.60196e-15	CD8_naive
RPL13AP201	2.23337e-19	0.2525	0.509	0.311	6.01603e-15	CD8_naive
SMDT1	8.14426e-17	0.237686	0.706	0.498	2.19382e-12	CD8_naive
SLC4A10	0	0.694258	0.267	0.003	0	CD8_effector_RORC
GZMK1	1.88788e-162	1.084	0.86	0.199	5.08539e-158	CD8_effector_RORC
KLRB1	7.33095e-100	1.49648	0.85	0.436	1.97474e-95	CD8_effector_RORC
RORC	1.49701e-86	0.322819	0.124	0.007	4.03249e-82	CD8_effector_RORC
CXCR6	3.22417e-82	0.576595	0.192	0.02	8.68495e-78	CD8_effector_RORC
IL7R3	1.47505e-81	0.908215	0.893	0.435	3.97334e-77	CD8_effector_RORC
DPP4	1.4704e-61	0.456982	0.208	0.031	3.96081e-57	CD8_effector_RORC
DUSP11	6.4756e-60	0.865016	0.961	0.715	1.74433e-55	CD8_effector_RORC
CCR2	8.0261e-56	0.298216	0.117	0.011	2.16199e-51	CD8_effector_RORC
CEBPD	9.49105e-55	0.586462	0.254	0.048	2.5566e-50	CD8_effector_RORC
2021-06-01	3.05728e-53	1.05544	0.805	0.492	8.23541e-49	CD8_effector_RORC
LYAR1	1.44936e-44	0.619533	0.743	0.339	3.90415e-40	CD8_effector_RORC
AMICA12	1.0088e-42	0.61709	0.319	0.091	2.7174e-38	CD8_effector_RORC
KLRG11	5.96935e-38	0.549201	0.577	0.231	1.60796e-33	CD8_effector_RORC
LTB5	1.71523e-37	0.557186	0.922	0.553	4.62033e-33	CD8_effector_RORC
SLAMF1	2.79052e-37	0.32619	0.147	0.025	7.51682e-33	CD8_effector_RORC
RPLP04	1.74579e-35	0.382867	0.99	0.951	4.70264e-31	CD8_effector_RORC
RPL173	7.48777e-34	0.24825	1	0.998	2.01698e-29	CD8_effector_RORC
NCR3	4.79676e-33	0.622955	0.41	0.15	1.2921e-28	CD8_effector_RORC
EEF1A14	2.4714e-32	0.228443	1	1	6.65721e-28	CD8_effector_RORC
FOS2	6.67211e-32	0.728199	0.694	0.406	1.79727e-27	CD8_effector_RORC
AQP34	1.63828e-25	0.439715	0.368	0.15	4.41303e-21	CD8_effector_RORC
FOSB	4.11006e-23	0.345144	0.166	0.044	1.10713e-18	CD8_effector_RORC
RPS210	7.98707e-23	0.234798	1	0.997	2.15148e-18	CD8_effector_RORC
GPR1711	8.53288e-23	0.476648	0.332	0.138	2.2985e-18	CD8_effector_RORC
MT-ND21	1.3446e-22	0.291417	0.997	0.994	3.62196e-18	CD8_effector_RORC
LST1	1.81268e-22	0.375037	0.235	0.078	4.88281e-18	CD8_effector_RORC
MT-ND11	6.27625e-21	0.264722	0.99	0.949	1.69063e-16	CD8_effector_RORC
CD691	8.43084e-21	0.578079	0.694	0.444	2.27101e-16	CD8_effector_RORC
CCR62	5.1123e-20	0.246967	0.117	0.027	1.3771e-15	CD8_effector_RORC
ALOX5AP	8.87136e-20	0.342259	0.704	0.417	2.38968e-15	CD8_effector_RORC
TNFAIP31	1.24295e-19	0.397316	0.342	0.15	3.34812e-15	CD8_effector_RORC
FKBP11	1.50782e-19	0.431137	0.472	0.25	4.06162e-15	CD8_effector_RORC
ODF2L	2.75809e-19	0.344911	0.156	0.045	7.42946e-15	CD8_effector_RORC
PHACTR2	1.01278e-18	0.279259	0.173	0.053	2.72813e-14	CD8_effector_RORC
NFKBIA1	1.50161e-18	0.571384	0.606	0.377	4.04488e-14	CD8_effector_RORC
TMIGD2	3.47232e-18	0.347518	0.199	0.069	9.35339e-14	CD8_effector_RORC
MKNK1	4.10076e-18	0.242289	0.104	0.024	1.10462e-13	CD8_effector_RORC
PERP	1.03647e-17	0.237877	0.127	0.033	2.79195e-13	CD8_effector_RORC
S100A43	2.10007e-17	0.237203	0.993	0.902	5.65696e-13	CD8_effector_RORC
CD40LG3	2.17631e-17	0.376804	0.3	0.133	5.86233e-13	CD8_effector_RORC
WDR86-AS11	2.52767e-17	0.233075	0.104	0.025	6.80877e-13	CD8_effector_RORC
SESN1	4.75279e-17	0.297636	0.134	0.038	1.28026e-12	CD8_effector_RORC
GYG1	2.58262e-15	0.26783	0.254	0.104	6.9568e-11	CD8_effector_RORC
SPOCK21	2.70322e-15	0.344346	0.502	0.287	7.28166e-11	CD8_effector_RORC
CTSH1	3.49208e-15	0.250283	0.104	0.027	9.40662e-11	CD8_effector_RORC
TNFRSF252	8.90492e-15	0.334481	0.221	0.091	2.39872e-10	CD8_effector_RORC
GBP51	3.08034e-14	0.256732	0.192	0.072	8.29753e-10	CD8_effector_RORC
RGS2	8.47499e-14	0.35173	0.244	0.106	2.28291e-09	CD8_effector_RORC
TRGC21	9.03851e-14	0.304718	0.44	0.232	2.4347e-09	CD8_effector_RORC
KMT2E-AS1	1.72893e-13	0.307234	0.329	0.16	4.65723e-09	CD8_effector_RORC
APOL3	3.17458e-12	0.266158	0.212	0.091	8.55136e-08	CD8_effector_RORC
TTC39C3	5.08743e-12	0.319512	0.277	0.137	1.3704e-07	CD8_effector_RORC
KDSR	1.0231e-11	0.240951	0.147	0.055	2.75592e-07	CD8_effector_RORC
GPR65	2.04744e-11	0.296352	0.381	0.206	5.5152e-07	CD8_effector_RORC
LOC643733	5.16777e-10	0.224673	0.156	0.065	1.39204e-05	CD8_effector_RORC
CCDC1071	6.8438e-10	0.285475	0.358	0.211	1.84351e-05	CD8_effector_RORC
MYADM	2.9285e-09	0.235247	0.169	0.075	7.8885e-05	CD8_effector_RORC
RAB18	3.73244e-09	0.226385	0.29	0.156	0.000100541	CD8_effector_RORC
MYC4	9.26798e-09	0.308753	0.267	0.151	0.000249652	CD8_effector_RORC
YWHAQ1	9.71731e-09	0.268883	0.58	0.407	0.000261755	CD8_effector_RORC
PPP1R15A1	3.8619e-08	0.297922	0.345	0.211	0.00104028	CD8_effector_RORC
CKLF	5.61668e-08	0.248557	0.511	0.346	0.00151297	CD8_effector_RORC
FLT3LG4	7.20295e-08	0.226012	0.381	0.24	0.00194026	CD8_effector_RORC
TC2N	2.35476e-07	0.227263	0.235	0.131	0.00634301	CD8_effector_RORC
CXCR41	3.37297e-07	0.303085	0.775	0.664	0.00908577	CD8_effector_RORC
SERP1	4.59046e-07	0.225963	0.609	0.45	0.0123653	CD8_effector_RORC
SEC11C1	6.49543e-07	0.232058	0.326	0.202	0.0174967	CD8_effector_RORC
PBXIP12	9.69103e-07	0.230184	0.306	0.192	0.0261047	CD8_effector_RORC
RGS11	0	2.07264	0.646	0.108	0	CD8_effector_CD69
GZMK2	0	1.99678	0.89	0.16	0	CD8_effector_CD69
CD692	4.53314e-186	1.17007	0.775	0.424	1.22109e-181	CD8_effector_CD69
CCL4	1.08824e-179	1.43559	0.858	0.446	2.93139e-175	CD8_effector_CD69
CCL51	1.16007e-173	0.774995	0.994	0.612	3.12487e-169	CD8_effector_CD69
DUSP2	9.35026e-173	1.13003	0.657	0.261	2.51868e-168	CD8_effector_CD69
CD8B1	3.57399e-162	0.925305	0.561	0.183	9.62727e-158	CD8_effector_CD69
CD741	1.0229e-144	0.954426	0.826	0.55	2.75538e-140	CD8_effector_CD69
CMC1	1.23029e-141	0.984103	0.673	0.296	3.31404e-137	CD8_effector_CD69
CRTAM	2.54211e-129	0.679188	0.193	0.027	6.84769e-125	CD8_effector_CD69
CD8A2	1.52737e-121	0.837139	0.513	0.192	4.11429e-117	CD8_effector_CD69
CXCR42	2.99264e-117	0.823101	0.87	0.65	8.06129e-113	CD8_effector_CD69
GZMA	4.75618e-103	0.568573	0.911	0.556	1.28117e-98	CD8_effector_CD69
DUSP12	1.90521e-98	0.676174	0.892	0.707	5.13206e-94	CD8_effector_CD69
2021-06-02	8.0295e-96	0.849267	0.734	0.481	2.16291e-91	CD8_effector_CD69
HLA-DRB12	5.43959e-93	0.810284	0.54	0.251	1.46526e-88	CD8_effector_CD69
HLA-DQA11	4.80255e-83	0.53888	0.183	0.037	1.29366e-78	CD8_effector_CD69
CXCR61	3.86159e-79	0.465052	0.119	0.016	1.0402e-74	CD8_effector_CD69
XCL2	5.28007e-78	0.710134	0.354	0.124	1.42229e-73	CD8_effector_CD69
ZFP36	3.91745e-74	1.02211	0.641	0.427	1.05524e-69	CD8_effector_CD69
HLA-DPA12	1.74123e-73	0.632655	0.541	0.287	4.69035e-69	CD8_effector_CD69
HLA-DQB11	1.05285e-70	0.62023	0.253	0.078	2.83607e-66	CD8_effector_CD69
XCL1	1.34158e-70	0.597174	0.133	0.023	3.6138e-66	CD8_effector_CD69
JUNB2	1.41524e-68	0.780343	0.815	0.707	3.81222e-64	CD8_effector_CD69
HLA-DPB12	3.48143e-68	0.581457	0.679	0.433	9.37793e-64	CD8_effector_CD69
IL321	8.30699e-68	0.33457	0.992	0.917	2.23765e-63	CD8_effector_CD69
HLA-DMA1	1.23107e-66	0.547509	0.226	0.067	3.31612e-62	CD8_effector_CD69
MALAT1	3.5239e-63	0.253286	1	1	9.49232e-59	CD8_effector_CD69
HCST	1.11322e-59	0.377709	0.93	0.832	2.99868e-55	CD8_effector_CD69
TRGC22	1.97047e-58	0.595276	0.447	0.22	5.30785e-54	CD8_effector_CD69
HLA-DRA1	1.16212e-57	0.65151	0.378	0.172	3.13039e-53	CD8_effector_CD69
LYST	2.00697e-55	0.545988	0.221	0.072	5.40618e-51	CD8_effector_CD69
CST7	8.27606e-54	0.280022	0.89	0.564	2.22932e-49	CD8_effector_CD69
SRGN	3.75327e-53	0.472335	0.883	0.749	1.01102e-48	CD8_effector_CD69
MT-CO1	4.46563e-52	0.232192	1	1	1.20291e-47	CD8_effector_CD69
ZFP36L21	7.98794e-52	0.534888	0.848	0.765	2.15171e-47	CD8_effector_CD69
EIF1	7.63886e-51	0.269768	0.998	0.99	2.05768e-46	CD8_effector_CD69
SH2D1A	1.87915e-50	0.554051	0.363	0.177	5.06187e-46	CD8_effector_CD69
TRAC4	6.49155e-49	0.422931	0.902	0.733	1.74863e-44	CD8_effector_CD69
CD3D2	4.58928e-48	0.349762	0.903	0.733	1.23621e-43	CD8_effector_CD69
NR4A2	7.1889e-48	0.429583	0.158	0.044	1.93647e-43	CD8_effector_CD69
EOMES	7.41269e-47	0.465777	0.198	0.065	1.99676e-42	CD8_effector_CD69
MT-ND12	2.51357e-41	0.311132	0.965	0.948	6.77081e-37	CD8_effector_CD69
BTG1	2.39652e-40	0.38251	0.961	0.947	6.45551e-36	CD8_effector_CD69
MT-ND3	3.35133e-40	0.275649	0.985	0.987	9.02748e-36	CD8_effector_CD69
PTPRC1	1.25461e-38	0.398274	0.758	0.655	3.37954e-34	CD8_effector_CD69
MT-ND22	1.80245e-38	0.270614	0.995	0.993	4.85526e-34	CD8_effector_CD69
CCL3	1.41747e-35	1.03103	0.272	0.127	3.81823e-31	CD8_effector_CD69
FAM46C1	7.67805e-34	0.319361	0.107	0.029	2.06824e-29	CD8_effector_CD69
CD160	1.51479e-33	0.404301	0.206	0.082	4.08039e-29	CD8_effector_CD69
KLRG12	8.08164e-33	0.446196	0.393	0.228	2.17695e-28	CD8_effector_CD69
FABP5	1.03272e-31	0.39527	0.16	0.06	2.78184e-27	CD8_effector_CD69
CD22	6.23829e-31	0.390259	0.685	0.567	1.68041e-26	CD8_effector_CD69
MT-CYB1	8.46309e-31	0.251249	0.992	0.988	2.2797e-26	CD8_effector_CD69
SRSF7	1.96212e-29	0.423237	0.53	0.405	5.28535e-25	CD8_effector_CD69
GZMM	1.36923e-28	0.326277	0.583	0.428	3.68828e-24	CD8_effector_CD69
TRBC21	6.80063e-28	0.323059	0.859	0.808	1.83189e-23	CD8_effector_CD69
PVRIG	3.27232e-27	0.434244	0.391	0.255	8.81465e-23	CD8_effector_CD69
MT-ATP6	4.19681e-27	0.223567	0.988	0.987	1.1305e-22	CD8_effector_CD69
TIGIT1	1.26507e-26	0.387532	0.268	0.138	3.40771e-22	CD8_effector_CD69
CD3E	3.88549e-26	0.274258	0.84	0.732	1.04663e-21	CD8_effector_CD69
ITM2A	5.14931e-26	0.480379	0.501	0.391	1.38707e-21	CD8_effector_CD69
H3F3B	2.30946e-25	0.257179	0.917	0.925	6.221e-21	CD8_effector_CD69
STK17A	9.6525e-25	0.416106	0.441	0.323	2.60009e-20	CD8_effector_CD69
PPP1R15A2	4.46136e-24	0.439681	0.328	0.205	1.20176e-19	CD8_effector_CD69
COTL14	8.15549e-24	0.413676	0.465	0.35	2.19684e-19	CD8_effector_CD69
TOX	8.53192e-23	0.298213	0.105	0.036	2.29824e-18	CD8_effector_CD69
TSPYL2	1.70612e-22	0.343786	0.138	0.057	4.59577e-18	CD8_effector_CD69
PTTG11	1.75284e-22	0.307228	0.131	0.052	4.72164e-18	CD8_effector_CD69
DDX5	7.17352e-22	0.22854	0.915	0.891	1.93233e-17	CD8_effector_CD69
FOS3	4.18234e-21	0.465782	0.521	0.405	1.1266e-16	CD8_effector_CD69
KLF63	1.25757e-20	0.400582	0.575	0.471	3.38753e-16	CD8_effector_CD69
PDCD4	2.48133e-20	0.390075	0.338	0.233	6.68396e-16	CD8_effector_CD69
PNRC1	1.06936e-19	0.354434	0.604	0.541	2.88052e-15	CD8_effector_CD69
CD841	1.10665e-18	0.330464	0.159	0.078	2.98098e-14	CD8_effector_CD69
GUK1	2.04481e-18	0.30733	0.585	0.514	5.50812e-14	CD8_effector_CD69
CXCR32	4.20109e-17	0.296676	0.146	0.071	1.13165e-12	CD8_effector_CD69
TERF2IP	2.88266e-16	0.365723	0.371	0.28	7.76502e-12	CD8_effector_CD69
CD274	8.43483e-16	0.386182	0.369	0.282	2.27209e-11	CD8_effector_CD69
BTG2	4.36009e-15	0.372327	0.262	0.173	1.17448e-10	CD8_effector_CD69
LINC001522	6.25463e-15	0.319668	0.29	0.194	1.68481e-10	CD8_effector_CD69
FYN	9.36742e-15	0.313419	0.319	0.223	2.5233e-10	CD8_effector_CD69
IFNG	7.91427e-14	0.282764	0.116	0.054	2.13187e-09	CD8_effector_CD69
DNAJB11	3.28889e-13	0.377595	0.327	0.249	8.8593e-09	CD8_effector_CD69
RGS21	5.1424e-13	0.30619	0.178	0.104	1.38521e-08	CD8_effector_CD69
ALOX5AP1	7.47434e-13	0.293646	0.493	0.42	2.01336e-08	CD8_effector_CD69
PIP4K2A	9.27638e-13	0.262194	0.376	0.285	2.49878e-08	CD8_effector_CD69
IKZF3	2.03658e-12	0.30957	0.212	0.135	5.48593e-08	CD8_effector_CD69
TMEM2	4.87035e-12	0.258037	0.111	0.055	1.31193e-07	CD8_effector_CD69
TSC22D31	1.06317e-11	0.290896	0.776	0.779	2.86386e-07	CD8_effector_CD69
PIK3R1	1.11835e-11	0.284312	0.185	0.115	3.01251e-07	CD8_effector_CD69
GGA1	4.83783e-11	0.243765	0.141	0.078	1.30317e-06	CD8_effector_CD69
IFNGR1	9.33218e-11	0.264496	0.141	0.08	2.51381e-06	CD8_effector_CD69
SIRPG1	1.28741e-10	0.274017	0.123	0.069	3.4679e-06	CD8_effector_CD69
PTP4A2	2.5202e-10	0.28165	0.309	0.236	6.78867e-06	CD8_effector_CD69
YPEL5	5.68205e-10	0.304056	0.255	0.188	1.53057e-05	CD8_effector_CD69
RAB27A	7.76524e-10	0.250323	0.218	0.148	2.09172e-05	CD8_effector_CD69
ELF1	9.97723e-10	0.27805	0.338	0.277	2.68757e-05	CD8_effector_CD69
SLAMF7	1.05808e-09	0.229825	0.116	0.063	2.85014e-05	CD8_effector_CD69
CKLF1	1.553e-09	0.276315	0.4	0.346	4.18331e-05	CD8_effector_CD69
CYCS	3.32359e-09	0.247406	0.433	0.378	8.95274e-05	CD8_effector_CD69
GYPC	8.78947e-09	0.23303	0.44	0.399	0.000236762	CD8_effector_CD69
RHOH1	1.47118e-08	0.287006	0.3	0.245	0.000396292	CD8_effector_CD69
PRKCH	5.96616e-08	0.264181	0.3	0.241	0.00160711	CD8_effector_CD69
TUBA4A	1.49688e-07	0.280244	0.336	0.291	0.00403216	CD8_effector_CD69
ARPC5L	1.67107e-07	0.247839	0.278	0.22	0.00450136	CD8_effector_CD69
MPO	1.75786e-07	0.227783	0.13	0.081	0.00473514	CD8_effector_CD69
LYAR2	1.78726e-07	0.224258	0.409	0.345	0.00481434	CD8_effector_CD69
SYNRG	2.6339e-07	0.234192	0.166	0.116	0.00709494	CD8_effector_CD69
STK17B	6.20808e-07	0.266382	0.333	0.292	0.0167227	CD8_effector_CD69
FAM173A	6.97777e-07	0.240006	0.18	0.129	0.018796	CD8_effector_CD69
AKIRIN2	8.25731e-07	0.229106	0.176	0.125	0.0222427	CD8_effector_CD69
NFKBIA2	1.13248e-06	0.245336	0.425	0.38	0.0305057	CD8_effector_CD69
RSAD2	2.05229e-180	0.893971	0.391	0.007	5.52826e-176	CD8_effector_IFIT3
MX1	2.07437e-129	1.59219	0.761	0.041	5.58774e-125	CD8_effector_IFIT3
IFIT3	1.6438e-100	1.24095	0.435	0.016	4.42792e-96	CD8_effector_IFIT3
CMPK2	1.00516e-78	0.662788	0.283	0.009	2.7076e-74	CD8_effector_IFIT3
IFI44L	1.81311e-78	1.44191	0.522	0.031	4.88398e-74	CD8_effector_IFIT3
USP18	1.56904e-71	0.915081	0.37	0.017	4.22652e-67	CD8_effector_IFIT3
IFI44	3.69695e-50	1.01242	0.5	0.044	9.95848e-46	CD8_effector_IFIT3
IFIT1	4.60738e-45	0.775192	0.217	0.009	1.24109e-40	CD8_effector_IFIT3
IFI6	2.85664e-39	2.00429	0.87	0.193	7.69494e-35	CD8_effector_IFIT3
MX2	6.75359e-34	0.862571	0.348	0.031	1.81921e-29	CD8_effector_IFIT3
HERC5	8.73736e-33	0.612252	0.261	0.018	2.35358e-28	CD8_effector_IFIT3
XAF1	2.10854e-31	0.893831	0.543	0.076	5.67978e-27	CD8_effector_IFIT3
EPSTI11	1.28953e-29	1.23463	0.652	0.127	3.47361e-25	CD8_effector_IFIT3
IRF7	9.25862e-28	1.08676	0.5	0.075	2.494e-23	CD8_effector_IFIT3
ISG151	7.94174e-26	2.01868	0.826	0.266	2.13927e-21	CD8_effector_IFIT3
EIF2AK2	2.1892e-25	0.786079	0.391	0.051	5.89705e-21	CD8_effector_IFIT3
STAT11	4.16976e-24	1.13163	0.63	0.136	1.12321e-19	CD8_effector_IFIT3
OAS11	5.70178e-24	0.924967	0.283	0.029	1.53589e-19	CD8_effector_IFIT3
SAMD9L	2.79955e-19	0.859046	0.435	0.079	7.54115e-15	CD8_effector_IFIT3
PNPT1	1.34896e-18	0.615029	0.261	0.032	3.6337e-14	CD8_effector_IFIT3
GBP11	6.01925e-16	1.03845	0.413	0.085	1.62141e-11	CD8_effector_IFIT3
OAS3	1.29979e-15	0.3177	0.109	0.007	3.50123e-11	CD8_effector_IFIT3
IFITM1	2.5039e-14	0.768305	1	0.949	6.74474e-10	CD8_effector_IFIT3
HERC6	4.69484e-13	0.31257	0.13	0.012	1.26465e-08	CD8_effector_IFIT3
NT5C3A	9.32845e-13	0.661317	0.413	0.097	2.5128e-08	CD8_effector_IFIT3
LY6E	6.66619e-12	0.828997	0.87	0.533	1.79567e-07	CD8_effector_IFIT3
PLSCR1	3.08372e-11	0.521474	0.239	0.041	8.30661e-07	CD8_effector_IFIT3
TRIM22	3.3349e-11	0.814481	0.5	0.153	8.98322e-07	CD8_effector_IFIT3
PARP9	4.84951e-10	0.42377	0.239	0.045	1.30631e-05	CD8_effector_IFIT3
ISG201	6.14899e-10	0.985831	0.804	0.521	1.65635e-05	CD8_effector_IFIT3
IFIT2	1.21754e-09	0.330427	0.152	0.021	3.2797e-05	CD8_effector_IFIT3
MT2A2	2.01031e-09	0.976069	0.761	0.443	5.41516e-05	CD8_effector_IFIT3
SP100	5.43599e-09	0.646876	0.565	0.218	0.000146429	CD8_effector_IFIT3
HAPLN31	8.09238e-09	0.389704	0.196	0.036	0.000217985	CD8_effector_IFIT3
CHMP5	4.9536e-08	0.514086	0.435	0.143	0.00133435	CD8_effector_IFIT3
BISPR	5.41015e-08	0.357726	0.196	0.038	0.00145733	CD8_effector_IFIT3
PARP12	1.16886e-07	0.41871	0.174	0.033	0.00314856	CD8_effector_IFIT3
SAMD9	1.5628e-07	0.50131	0.326	0.096	0.00420971	CD8_effector_IFIT3
OAS2	1.94805e-07	0.361944	0.196	0.041	0.00524745	CD8_effector_IFIT3
STAT2	3.55361e-07	0.336447	0.196	0.042	0.00957237	CD8_effector_IFIT3
NMI	3.60197e-07	0.583782	0.348	0.108	0.00970263	CD8_effector_IFIT3
TMEM1236	3.98477e-07	0.5448	0.717	0.366	0.0107338	CD8_effector_IFIT3
TNFSF101	4.58773e-07	0.493395	0.304	0.088	0.012358	CD8_effector_IFIT3
IFI35	6.10297e-07	0.594586	0.326	0.103	0.0164396	CD8_effector_IFIT3
IFIT5	1.4615e-06	0.302508	0.13	0.023	0.0393685	CD8_effector_IFIT3
DDX60	1.8242e-06	0.321855	0.13	0.023	0.0491384	CD8_effector_IFIT3
GZMH1	0	1.30412	0.988	0.39	0	CD8_effector_GZMH
ZNF6831	0	0.931797	0.277	0.018	0	CD8_effector_GZMH
CD523	5.63025e-266	0.703336	1	0.904	1.51662e-261	CD8_effector_GZMH
GZMB	1.67564e-256	0.801558	0.947	0.37	4.51366e-252	CD8_effector_GZMH
FGFBP21	3.69087e-246	0.838051	0.881	0.335	9.94211e-242	CD8_effector_GZMH
S100A44	3.74935e-245	0.759088	0.991	0.895	1.00996e-240	CD8_effector_GZMH
B2M1	2.79283e-240	0.359678	1	1	7.52306e-236	CD8_effector_GZMH
LGALS12	2.92669e-236	1.03033	0.884	0.466	7.88362e-232	CD8_effector_GZMH
TRGC23	2.52821e-233	1.12574	0.619	0.198	6.81025e-229	CD8_effector_GZMH
CD8A3	2.15247e-227	1.00614	0.584	0.179	5.79812e-223	CD8_effector_GZMH
NKG71	4.19359e-224	0.796776	0.998	0.618	1.12963e-219	CD8_effector_GZMH
SH3BGRL31	2.76437e-218	0.672137	0.989	0.919	7.44637e-214	CD8_effector_GZMH
GNLY1	2.07667e-200	0.919245	0.924	0.472	5.59393e-196	CD8_effector_GZMH
S100A62	9.09148e-198	0.676654	0.984	0.896	2.44897e-193	CD8_effector_GZMH
CCL52	4.64895e-192	0.728105	0.999	0.605	1.25229e-187	CD8_effector_GZMH
CD3D3	2.67861e-191	0.697248	0.958	0.724	7.21536e-187	CD8_effector_GZMH
HLA-B	1.13039e-181	0.402068	1	0.999	3.04494e-177	CD8_effector_GZMH
PRF1	6.61041e-159	0.516274	0.869	0.421	1.78065e-154	CD8_effector_GZMH
TMSB4X1	2.73117e-155	0.265897	1	1	7.35694e-151	CD8_effector_GZMH
PRSS231	2.95574e-155	0.692319	0.392	0.097	7.96187e-151	CD8_effector_GZMH
CRIP13	7.3662e-155	0.680235	0.968	0.78	1.98423e-150	CD8_effector_GZMH
CD8B2	3.46674e-148	0.85631	0.515	0.181	9.33835e-144	CD8_effector_GZMH
CST71	1.97636e-143	0.530021	0.963	0.551	5.32372e-139	CD8_effector_GZMH
HLA-C	5.4061e-142	0.414414	0.999	0.985	1.45624e-137	CD8_effector_GZMH
C12orf751	6.86676e-121	0.66653	0.692	0.382	1.8497e-116	CD8_effector_GZMH
ITGB13	4.31607e-120	0.738607	0.573	0.265	1.16262e-115	CD8_effector_GZMH
HLA-DPB13	4.4559e-112	0.617181	0.733	0.423	1.20029e-107	CD8_effector_GZMH
CD991	8.47374e-112	0.560151	0.85	0.639	2.28257e-107	CD8_effector_GZMH
ASCL21	9.30626e-109	0.596188	0.269	0.065	2.50683e-104	CD8_effector_GZMH
PFN1	1.25035e-107	0.36894	0.995	0.987	3.36806e-103	CD8_effector_GZMH
HLA-DRB13	5.72294e-102	0.646765	0.546	0.245	1.54159e-97	CD8_effector_GZMH
GZMA1	6.71178e-101	0.471799	0.907	0.55	1.80795e-96	CD8_effector_GZMH
CYBA	9.56424e-96	0.39909	0.954	0.847	2.57632e-91	CD8_effector_GZMH
HLA-A1	8.12595e-95	0.306323	1	0.993	2.18889e-90	CD8_effector_GZMH
KLRD1	1.12028e-93	0.52382	0.655	0.312	3.0177e-89	CD8_effector_GZMH
S100A103	4.91253e-90	0.520732	0.861	0.681	1.32329e-85	CD8_effector_GZMH
ADGRG1	2.17943e-88	0.523737	0.314	0.098	5.87074e-84	CD8_effector_GZMH
ANXA12	2.49673e-88	0.535711	0.828	0.602	6.72545e-84	CD8_effector_GZMH
CES1	6.06585e-88	0.365365	0.107	0.012	1.63396e-83	CD8_effector_GZMH
FCRL61	6.05774e-83	0.544623	0.357	0.126	1.63177e-78	CD8_effector_GZMH
ARPC2	5.46211e-80	0.418454	0.909	0.795	1.47133e-75	CD8_effector_GZMH
PROK21	3.36912e-77	0.338878	0.104	0.014	9.0754e-73	CD8_effector_GZMH
KLRG13	1.98089e-76	0.546282	0.468	0.217	5.33591e-72	CD8_effector_GZMH
ITGB2	1.89534e-72	0.44284	0.744	0.512	5.10548e-68	CD8_effector_GZMH
EMP3	6.74284e-71	0.441247	0.891	0.78	1.81632e-66	CD8_effector_GZMH
HCST1	9.63213e-71	0.381115	0.928	0.83	2.59461e-66	CD8_effector_GZMH
CTSW	4.14872e-70	0.377054	0.723	0.421	1.11754e-65	CD8_effector_GZMH
MYL6	1.06322e-69	0.325232	0.954	0.929	2.864e-65	CD8_effector_GZMH
HLA-DPA13	8.55619e-68	0.503282	0.526	0.284	2.30478e-63	CD8_effector_GZMH
EFHD2	5.69823e-67	0.486822	0.411	0.182	1.53493e-62	CD8_effector_GZMH
APOBEC3G	2.30727e-65	0.528087	0.468	0.241	6.21508e-61	CD8_effector_GZMH
RAP1B	7.66945e-65	0.429575	0.761	0.582	2.06592e-60	CD8_effector_GZMH
IL322	2.22639e-64	0.300486	0.993	0.915	5.99722e-60	CD8_effector_GZMH
CX3CR1	6.68857e-64	0.45402	0.297	0.108	1.8017e-59	CD8_effector_GZMH
ACTB1	1.37692e-63	0.357364	0.997	0.996	3.70901e-59	CD8_effector_GZMH
CD23	5.62807e-62	0.471413	0.733	0.56	1.51603e-57	CD8_effector_GZMH
PLEK	1.19613e-59	0.481652	0.384	0.173	3.22202e-55	CD8_effector_GZMH
ANXA22	1.62659e-59	0.500111	0.535	0.314	4.38156e-55	CD8_effector_GZMH
CFL1	7.2753e-59	0.298595	0.979	0.956	1.95975e-54	CD8_effector_GZMH
FLNA1	4.00131e-58	0.526444	0.454	0.249	1.07783e-53	CD8_effector_GZMH
GAPDH1	3.1522e-55	0.303595	0.931	0.875	8.49109e-51	CD8_effector_GZMH
MYL12B	6.43773e-55	0.343867	0.885	0.804	1.73413e-50	CD8_effector_GZMH
ID2	6.93229e-55	0.304402	0.798	0.556	1.86735e-50	CD8_effector_GZMH
LSP1	9.60193e-54	0.415157	0.729	0.579	2.58647e-49	CD8_effector_GZMH
FCGR3A	9.57584e-53	0.298337	0.495	0.24	2.57944e-48	CD8_effector_GZMH
YWHAQ2	1.27008e-51	0.469586	0.575	0.395	3.4212e-47	CD8_effector_GZMH
CD3G1	2.52919e-51	0.543602	0.464	0.293	6.81288e-47	CD8_effector_GZMH
CLIC1	6.34819e-51	0.381563	0.781	0.622	1.71001e-46	CD8_effector_GZMH
MT1E2	3.69462e-50	0.452484	0.181	0.059	9.9522e-46	CD8_effector_GZMH
TRAC6	9.6557e-50	0.360615	0.882	0.732	2.60096e-45	CD8_effector_GZMH
LITAF1	4.28679e-49	0.408163	0.683	0.513	1.15473e-44	CD8_effector_GZMH
HSPA1B	6.58788e-49	0.464772	0.124	0.031	1.77458e-44	CD8_effector_GZMH
DSTN1	1.34846e-46	0.478654	0.463	0.289	3.63236e-42	CD8_effector_GZMH
UBB	3.76621e-45	0.253958	0.933	0.885	1.0145e-40	CD8_effector_GZMH
S1PR5	4.29573e-45	0.38753	0.306	0.135	1.15714e-40	CD8_effector_GZMH
C1orf211	8.7691e-44	0.384092	0.269	0.113	2.36213e-39	CD8_effector_GZMH
CALR	3.15535e-42	0.498819	0.524	0.369	8.49956e-38	CD8_effector_GZMH
ZEB21	5.85084e-42	0.35785	0.185	0.066	1.57604e-37	CD8_effector_GZMH
PTPRC2	8.66569e-42	0.356054	0.762	0.653	2.33428e-37	CD8_effector_GZMH
SUB11	5.72732e-41	0.32629	0.825	0.736	1.54277e-36	CD8_effector_GZMH
GLUL1	6.69172e-40	0.395138	0.225	0.095	1.80255e-35	CD8_effector_GZMH
TPST2	8.98881e-40	0.413312	0.351	0.186	2.42132e-35	CD8_effector_GZMH
DBI	1.19147e-39	0.371587	0.639	0.493	3.20947e-35	CD8_effector_GZMH
UBC	2.13701e-39	0.297244	0.882	0.837	5.75645e-35	CD8_effector_GZMH
PTMS	4.50847e-38	0.362121	0.183	0.069	1.21445e-33	CD8_effector_GZMH
OAZ11	1.70031e-37	0.233802	0.936	0.9	4.58013e-33	CD8_effector_GZMH
TTC38	6.18226e-37	0.327859	0.261	0.115	1.66532e-32	CD8_effector_GZMH
CLEC2D1	1.99284e-36	0.408546	0.536	0.396	5.3681e-32	CD8_effector_GZMH
MT2A3	2.23482e-36	0.430412	0.587	0.429	6.01994e-32	CD8_effector_GZMH
CHST12	2.60516e-36	0.347079	0.409	0.235	7.01751e-32	CD8_effector_GZMH
LINC001523	6.73972e-36	0.392954	0.34	0.187	1.81548e-31	CD8_effector_GZMH
PPP1CA	3.84048e-35	0.340892	0.653	0.531	1.03451e-30	CD8_effector_GZMH
BATF1	6.58568e-35	0.383742	0.235	0.11	1.77398e-30	CD8_effector_GZMH
AHNAK1	3.26586e-34	0.413894	0.375	0.225	8.79725e-30	CD8_effector_GZMH
PTPRCAP	6.91929e-34	0.231566	0.916	0.876	1.86385e-29	CD8_effector_GZMH
LAG3	2.89599e-33	0.319594	0.174	0.069	7.80093e-29	CD8_effector_GZMH
CD63	3.74309e-33	0.304873	0.566	0.391	1.00828e-28	CD8_effector_GZMH
PSMB9	5.0678e-32	0.325128	0.696	0.582	1.36511e-27	CD8_effector_GZMH
CTSC	8.64323e-32	0.358684	0.454	0.301	2.32823e-27	CD8_effector_GZMH
LOC100507195	2.53171e-31	0.27372	0.12	0.039	6.81967e-27	CD8_effector_GZMH
FGR	3.11732e-31	0.303026	0.266	0.128	8.39713e-27	CD8_effector_GZMH
GZMM1	4.12158e-31	0.322207	0.579	0.425	1.11023e-26	CD8_effector_GZMH
CLEC2B	7.101e-31	0.358972	0.515	0.367	1.9128e-26	CD8_effector_GZMH
ADRB21	1.66089e-30	0.315579	0.172	0.07	4.47394e-26	CD8_effector_GZMH
DYNLL11	5.48136e-30	0.349991	0.56	0.426	1.47651e-25	CD8_effector_GZMH
HLA-DRB5	1.29282e-29	0.279373	0.106	0.033	3.48246e-25	CD8_effector_GZMH
ITGB7	3.61622e-29	0.365869	0.338	0.207	9.74102e-25	CD8_effector_GZMH
NDUFB7	7.3235e-29	0.325562	0.515	0.384	1.97273e-24	CD8_effector_GZMH
SAMD3	2.29482e-28	0.341202	0.354	0.212	6.18154e-24	CD8_effector_GZMH
TBX21	5.71654e-28	0.29145	0.201	0.091	1.53986e-23	CD8_effector_GZMH
GSTP1	1.36725e-27	0.281887	0.581	0.437	3.68297e-23	CD8_effector_GZMH
UCP21	1.44202e-27	0.32811	0.574	0.451	3.88438e-23	CD8_effector_GZMH
TAGLN22	1.92063e-27	0.33521	0.572	0.452	5.1736e-23	CD8_effector_GZMH
ABI3	4.79538e-27	0.316406	0.297	0.163	1.29173e-22	CD8_effector_GZMH
PSMB81	4.87203e-27	0.325609	0.53	0.41	1.31238e-22	CD8_effector_GZMH
F2R	5.96027e-26	0.282135	0.157	0.066	1.60552e-21	CD8_effector_GZMH
MIR4435-2HG1	7.76367e-26	0.259256	0.132	0.051	2.0913e-21	CD8_effector_GZMH
SCP2	1.61881e-25	0.345641	0.463	0.34	4.36058e-21	CD8_effector_GZMH
MIAT1	1.88842e-25	0.319816	0.173	0.08	5.08685e-21	CD8_effector_GZMH
SLC9A3R1	2.95059e-25	0.331959	0.414	0.282	7.94799e-21	CD8_effector_GZMH
C9orf142	3.43099e-25	0.342231	0.488	0.368	9.24204e-21	CD8_effector_GZMH
MYO1G	4.2424e-25	0.326367	0.3	0.178	1.14278e-20	CD8_effector_GZMH
GTF3C1	4.29922e-25	0.285779	0.148	0.062	1.15808e-20	CD8_effector_GZMH
ARL6IP5	1.51864e-24	0.283365	0.657	0.561	4.09076e-20	CD8_effector_GZMH
ANXA52	1.58671e-24	0.366249	0.284	0.174	4.27412e-20	CD8_effector_GZMH
HLA-DRA2	2.23802e-24	0.4384	0.296	0.177	6.02855e-20	CD8_effector_GZMH
TSPAN2	2.33951e-24	0.26019	0.105	0.037	6.30193e-20	CD8_effector_GZMH
IFITM2	1.03777e-23	0.249012	0.784	0.736	2.79543e-19	CD8_effector_GZMH
ARPC31	5.36867e-23	0.225734	0.791	0.741	1.44616e-18	CD8_effector_GZMH
LYAR3	1.42662e-22	0.265546	0.485	0.336	3.84289e-18	CD8_effector_GZMH
COX8A	2.46266e-22	0.271415	0.607	0.516	6.63365e-18	CD8_effector_GZMH
LY6E1	2.54036e-22	0.299701	0.605	0.527	6.84297e-18	CD8_effector_GZMH
TCF25	8.95697e-22	0.327085	0.447	0.331	2.41274e-17	CD8_effector_GZMH
ARL6IP11	1.07255e-21	0.316843	0.43	0.319	2.88913e-17	CD8_effector_GZMH
IFNG1	1.59055e-21	0.259506	0.125	0.051	4.28448e-17	CD8_effector_GZMH
RUNX3	4.15673e-21	0.282332	0.288	0.172	1.1197e-16	CD8_effector_GZMH
S100A113	6.34821e-21	0.261062	0.681	0.583	1.71002e-16	CD8_effector_GZMH
APMAP	7.79069e-21	0.235623	0.393	0.256	2.09858e-16	CD8_effector_GZMH
TIGIT2	1.10599e-20	0.290373	0.245	0.138	2.97922e-16	CD8_effector_GZMH
ITGAL	1.35367e-20	0.292855	0.221	0.122	3.64639e-16	CD8_effector_GZMH
IL10RA2	1.37433e-20	0.321392	0.329	0.219	3.70203e-16	CD8_effector_GZMH
HSPA1A	5.96204e-20	0.343051	0.137	0.063	1.60599e-15	CD8_effector_GZMH
TRBC22	9.72753e-20	0.258553	0.852	0.808	2.6203e-15	CD8_effector_GZMH
CD3201	1.79639e-19	0.329122	0.222	0.129	4.83893e-15	CD8_effector_GZMH
CDK2AP2	1.01865e-18	0.327499	0.342	0.236	2.74393e-14	CD8_effector_GZMH
MYO1F	1.92256e-18	0.311538	0.273	0.174	5.17881e-14	CD8_effector_GZMH
SYNGR1	2.15274e-18	0.258166	0.176	0.091	5.79885e-14	CD8_effector_GZMH
CAPN2	8.18785e-18	0.321865	0.281	0.185	2.20556e-13	CD8_effector_GZMH
EBP	8.21426e-18	0.301151	0.239	0.147	2.21267e-13	CD8_effector_GZMH
PRKCB	8.31899e-18	0.321182	0.261	0.166	2.24089e-13	CD8_effector_GZMH
HSP90AA1	1.80985e-17	0.24501	0.737	0.696	4.87518e-13	CD8_effector_GZMH
TXN2	3.69092e-17	0.253921	0.47	0.373	9.94222e-13	CD8_effector_GZMH
MSN	5.46836e-17	0.266351	0.422	0.318	1.47301e-12	CD8_effector_GZMH
SPN	5.74754e-17	0.269176	0.284	0.185	1.54822e-12	CD8_effector_GZMH
PDIA3	1.07408e-16	0.270081	0.496	0.412	2.89326e-12	CD8_effector_GZMH
MATK	1.10181e-16	0.233845	0.304	0.195	2.96794e-12	CD8_effector_GZMH
MFSD10	1.10703e-16	0.278635	0.212	0.128	2.98201e-12	CD8_effector_GZMH
CAP1	3.87576e-16	0.238786	0.567	0.498	1.04401e-11	CD8_effector_GZMH
ARRB2	5.99511e-16	0.269119	0.302	0.21	1.6149e-11	CD8_effector_GZMH
LCP1	6.99876e-16	0.268803	0.484	0.4	1.88525e-11	CD8_effector_GZMH
VCL	7.60208e-16	0.226522	0.11	0.051	2.04777e-11	CD8_effector_GZMH
ATP1B3	8.56027e-16	0.279354	0.278	0.188	2.30588e-11	CD8_effector_GZMH
IDH2	1.57434e-15	0.27709	0.254	0.165	4.24079e-11	CD8_effector_GZMH
DHRS7	2.85497e-15	0.232488	0.421	0.324	7.69044e-11	CD8_effector_GZMH
SUPT4H1	3.71056e-15	0.288694	0.35	0.262	9.99513e-11	CD8_effector_GZMH
IGKC	4.26182e-15	0.226115	0.791	0.751	1.14801e-10	CD8_effector_GZMH
ITGA4	5.21004e-15	0.26135	0.193	0.115	1.40343e-10	CD8_effector_GZMH
RHOA	7.09891e-15	0.245049	0.582	0.527	1.91223e-10	CD8_effector_GZMH
BLOC1S1	9.04435e-15	0.241637	0.434	0.346	2.43628e-10	CD8_effector_GZMH
HERPUD11	1.13933e-14	0.271353	0.216	0.136	3.06903e-10	CD8_effector_GZMH
PPP1R18	1.9981e-14	0.236443	0.437	0.342	5.38228e-10	CD8_effector_GZMH
PPIB	2.53162e-14	0.233358	0.575	0.515	6.81944e-10	CD8_effector_GZMH
RBX11	2.99762e-14	0.237497	0.502	0.433	8.07468e-10	CD8_effector_GZMH
PCID2	3.35825e-14	0.281038	0.166	0.097	9.04612e-10	CD8_effector_GZMH
LDHA1	4.84567e-14	0.231121	0.521	0.453	1.30528e-09	CD8_effector_GZMH
IQGAP2	5.81977e-14	0.256776	0.163	0.093	1.56767e-09	CD8_effector_GZMH
PRR5	9.61062e-14	0.223231	0.149	0.082	2.58881e-09	CD8_effector_GZMH
GLIPR2	1.12325e-13	0.245487	0.256	0.171	3.02569e-09	CD8_effector_GZMH
LPCAT1	1.44034e-13	0.224134	0.172	0.099	3.87983e-09	CD8_effector_GZMH
RPS6KA1	1.58372e-13	0.243104	0.191	0.117	4.26607e-09	CD8_effector_GZMH
PGAM1	1.60562e-13	0.264781	0.395	0.317	4.32506e-09	CD8_effector_GZMH
TNFRSF1B1	2.44686e-13	0.230734	0.21	0.132	6.5911e-09	CD8_effector_GZMH
LRRFIP12	5.52512e-13	0.267238	0.427	0.357	1.4883e-08	CD8_effector_GZMH
PTP4A21	5.95463e-13	0.2585	0.317	0.234	1.604e-08	CD8_effector_GZMH
THEMIS1	6.01013e-13	0.278231	0.14	0.08	1.61895e-08	CD8_effector_GZMH
BIN2	9.07083e-13	0.239335	0.447	0.374	2.44341e-08	CD8_effector_GZMH
ANXA6	9.76959e-13	0.267058	0.426	0.353	2.63163e-08	CD8_effector_GZMH
ZAP70	1.29801e-12	0.233879	0.309	0.226	3.49644e-08	CD8_effector_GZMH
C4orf48	1.41271e-12	0.2621	0.255	0.183	3.80541e-08	CD8_effector_GZMH
SSBP4	1.51533e-12	0.241751	0.191	0.121	4.08184e-08	CD8_effector_GZMH
GNAI2	2.25389e-12	0.236988	0.251	0.173	6.07131e-08	CD8_effector_GZMH
MANF	2.55072e-12	0.231121	0.28	0.198	6.87087e-08	CD8_effector_GZMH
TMEM50A	2.57684e-12	0.241028	0.432	0.362	6.94124e-08	CD8_effector_GZMH
PAIP2	1.23916e-11	0.226344	0.428	0.357	3.33792e-07	CD8_effector_GZMH
CARD161	2.84313e-11	0.225233	0.391	0.313	7.65853e-07	CD8_effector_GZMH
EZR1	3.21398e-11	0.247968	0.253	0.184	8.6575e-07	CD8_effector_GZMH
ASNA1	8.14573e-11	0.232368	0.203	0.138	2.19422e-06	CD8_effector_GZMH
SUN2	8.7882e-11	0.226436	0.362	0.293	2.36728e-06	CD8_effector_GZMH
PYCARD	4.81879e-10	0.227306	0.275	0.204	1.29804e-05	CD8_effector_GZMH
SYNE2	5.7663e-10	0.231596	0.247	0.18	1.55327e-05	CD8_effector_GZMH
TBC1D10C	8.89147e-10	0.224619	0.462	0.421	2.3951e-05	CD8_effector_GZMH
CDC42SE1	1.02862e-09	0.224062	0.412	0.345	2.77079e-05	CD8_effector_GZMH
MYH9	1.52229e-09	0.242692	0.267	0.204	4.1006e-05	CD8_effector_GZMH
CD61	5.1681e-09	0.291392	0.248	0.195	0.000139213	CD8_effector_GZMH
REEP51	5.3633e-09	0.224655	0.279	0.218	0.000144471	CD8_effector_GZMH
PPP2R5C	6.8019e-08	0.225384	0.215	0.16	0.00183223	CD8_effector_GZMH
GZMK3	2.00671e-176	1.02396	0.723	0.192	5.40547e-172	gdT
LYAR4	1.22106e-115	0.849044	0.787	0.328	3.28916e-111	gdT
KLRC1	5.44775e-111	0.720258	0.269	0.042	1.46746e-106	gdT
DUSP21	6.27091e-108	0.836695	0.703	0.272	1.6892e-103	gdT
KLRG14	1.69883e-85	0.734885	0.601	0.223	4.57614e-81	gdT
TRDC	4.4211e-72	0.817049	0.576	0.235	1.19091e-67	gdT
TRGC1	1.90563e-57	0.350285	0.132	0.019	5.13319e-53	gdT
KLRB11	4.61092e-55	0.682981	0.748	0.433	1.24204e-50	gdT
DUSP13	6.72539e-51	0.493213	0.932	0.711	1.81162e-46	gdT
FOS4	7.17446e-41	0.581029	0.674	0.401	1.93258e-36	gdT
2021-06-03	3.35267e-40	0.606673	0.74	0.489	9.0311e-36	gdT
IL7R5	1.13864e-39	0.480529	0.725	0.434	3.06717e-35	gdT
CCL53	5.40502e-39	0.339113	0.992	0.625	1.45595e-34	gdT
MT-ND23	8.23848e-39	0.269237	1	0.993	2.2192e-34	gdT
MT-ND13	3.41342e-34	0.294205	0.983	0.948	9.19472e-30	gdT
CD742	1.30088e-32	0.381571	0.783	0.561	3.50417e-28	gdT
PMAIP11	1.05627e-27	0.354023	0.2	0.068	2.84528e-23	gdT
ZFP36L22	1.21148e-27	0.334769	0.876	0.766	3.26336e-23	gdT
MT-ND31	1.53127e-27	0.224349	0.99	0.987	4.12478e-23	gdT
CXCR43	2.021e-27	0.339258	0.857	0.657	5.44397e-23	gdT
TRGC24	4.53532e-26	0.31997	0.452	0.228	1.22168e-21	gdT
MT-ND5	3.03113e-21	0.290905	0.87	0.722	8.16495e-17	gdT
CEBPD1	7.51166e-20	0.275644	0.143	0.049	2.02342e-15	gdT
NFKBIA4	8.68059e-18	0.380897	0.545	0.376	2.33829e-13	gdT
SYNE21	1.19182e-17	0.309583	0.333	0.179	3.2104e-13	gdT
GPR1712	6.1401e-13	0.251939	0.25	0.138	1.65396e-08	gdT
KMT2E-AS11	1.62764e-12	0.277078	0.279	0.159	4.38438e-08	gdT
ZFP361	2.05795e-10	0.256243	0.566	0.437	5.54349e-06	gdT
SPOCK22	9.0306e-09	0.225263	0.399	0.288	0.000243257	gdT
PPP1R15A3	1.5073e-08	0.237504	0.314	0.21	0.000406022	gdT
TNFAIP32	4.54675e-08	0.274935	0.234	0.151	0.00122476	gdT
XCL11	0	1.71458	0.607	0.022	0	ILC1
SPTSSB	0	0.993072	0.312	0.003	0	ILC1
KLRC11	1.00925e-253	1.70983	0.618	0.043	2.71861e-249	ILC1
IFITM3	1.73448e-198	1.37106	0.555	0.046	4.67218e-194	ILC1
XCL21	6.06563e-178	1.70974	0.855	0.13	1.6339e-173	ILC1
FCER1G	2.18028e-127	1.51386	0.908	0.203	5.87303e-123	ILC1
IL2RB	5.92891e-84	1.21179	0.653	0.143	1.59707e-79	ILC1
CAPN12	1.8287e-80	0.680276	0.254	0.022	4.92596e-76	ILC1
CMC11	2.63445e-77	1.33956	0.89	0.317	7.09641e-73	ILC1
TYROBP	1.65237e-73	1.07404	0.971	0.333	4.45098e-69	ILC1
KLRF1	1.09642e-68	1.01797	0.809	0.229	2.95343e-64	ILC1
TRDC1	2.95842e-68	1.01955	0.832	0.242	7.9691e-64	ILC1
AREG	1.99457e-61	1.17	0.306	0.043	5.37277e-57	ILC1
GSN	8.06484e-58	0.527018	0.202	0.019	2.17243e-53	ILC1
IRF8	5.5847e-56	0.618877	0.179	0.016	1.50435e-51	ILC1
KLRB12	8.71544e-54	1.03428	0.942	0.44	2.34768e-49	ILC1
IFITM21	1.11912e-53	0.941335	0.971	0.737	3.01457e-49	ILC1
CTSW1	3.38229e-48	0.930805	0.896	0.442	9.11089e-44	ILC1
CD7	6.09485e-45	1.12947	0.855	0.553	1.64177e-40	ILC1
KLRD11	9.88815e-44	0.823237	0.832	0.337	2.66357e-39	ILC1
MATK1	1.80728e-43	0.837393	0.624	0.199	4.86828e-39	ILC1
IFITM11	1.3709e-42	0.679596	0.994	0.948	3.6928e-38	ILC1
GZMK4	7.5603e-41	0.706786	0.659	0.21	2.03652e-36	ILC1
IL18RAP	1.22314e-40	0.474758	0.214	0.03	3.29478e-36	ILC1
HSH2D	5.28569e-40	0.724579	0.347	0.075	1.42381e-35	ILC1
HOPX	7.1073e-40	0.89707	0.786	0.355	1.91449e-35	ILC1
ID21	8.41041e-39	0.787311	0.936	0.574	2.26551e-34	ILC1
SRGN1	2.68129e-38	0.814243	0.96	0.756	7.22259e-34	ILC1
SELL4	4.31607e-36	1.16599	0.584	0.238	1.16262e-31	ILC1
GNLY2	4.36683e-36	1.03324	0.85	0.51	1.17629e-31	ILC1
CD1601	2.48731e-34	0.987092	0.353	0.088	6.70007e-30	ILC1
PLAC8	4.46147e-33	0.799797	0.809	0.481	1.20178e-28	ILC1
TNFRSF181	8.56952e-33	0.608503	0.214	0.037	2.30837e-28	ILC1
SYK	5.94477e-32	0.306653	0.104	0.01	1.60134e-27	ILC1
RAMP1	7.23339e-31	0.374784	0.133	0.016	1.94846e-26	ILC1
SH2D1B	7.60349e-31	0.521163	0.254	0.05	2.04815e-26	ILC1
FES	6.45296e-30	0.326419	0.121	0.014	1.73823e-25	ILC1
C1orf1621	6.63133e-29	0.727388	0.584	0.243	1.78628e-24	ILC1
KLRC3	2.52732e-28	0.772846	0.468	0.15	6.80784e-24	ILC1
HVCN1	3.66968e-27	0.35499	0.139	0.019	9.88502e-23	ILC1
JAK1	7.15437e-26	0.71247	0.636	0.303	1.92717e-21	ILC1
NCAM1	9.60641e-25	0.312287	0.121	0.016	2.58768e-20	ILC1
FGR1	1.64616e-24	0.547612	0.422	0.137	4.43426e-20	ILC1
CD631	4.38803e-24	0.684006	0.723	0.402	1.182e-19	ILC1
CEBPD2	6.94362e-23	0.591551	0.22	0.051	1.8704e-18	ILC1
TSPAN4	7.8782e-22	0.297743	0.104	0.014	2.12215e-17	ILC1
CTNNBIP1	8.15164e-22	0.42029	0.202	0.045	2.19581e-17	ILC1
FOS5	3.3749e-21	0.757761	0.711	0.41	9.09096e-17	ILC1
ITGAM	2.76312e-20	0.381076	0.168	0.034	7.44302e-16	ILC1
CLIC3	7.17272e-20	0.500793	0.578	0.262	1.93212e-15	ILC1
LAT2	2.67923e-19	0.447699	0.197	0.046	7.21705e-15	ILC1
LY6E2	3.05694e-19	0.575604	0.775	0.53	8.23447e-15	ILC1
RHOC	1.26363e-18	0.539252	0.491	0.206	3.40384e-14	ILC1
IGFBP7	1.45779e-18	0.439266	0.243	0.066	3.92685e-14	ILC1
MAP3K8	2.295e-17	0.33395	0.15	0.032	6.18205e-13	ILC1
YWHAH	5.1429e-17	0.472161	0.289	0.097	1.38534e-12	ILC1
FUT72	8.25148e-17	0.304395	0.127	0.025	2.2227e-12	ILC1
GSTP11	1.27451e-16	0.613297	0.694	0.447	3.43315e-12	ILC1
LOC100996255	1.4782e-16	0.503261	0.301	0.106	3.98182e-12	ILC1
NKG72	1.54299e-16	0.39755	0.971	0.649	4.15635e-12	ILC1
SOCS1	1.67256e-16	0.615192	0.306	0.115	4.50538e-12	ILC1
CAPG1	3.42833e-16	0.466729	0.179	0.047	9.23489e-12	ILC1
PLCG2	3.86963e-16	0.278264	0.104	0.018	1.04236e-11	ILC1
HCST2	4.53699e-16	0.408248	0.971	0.838	1.22213e-11	ILC1
CD300A	7.31386e-16	0.519134	0.364	0.147	1.97013e-11	ILC1
RPS241	7.69397e-15	0.265775	0.994	0.997	2.07253e-10	ILC1
H3F3B1	4.72022e-14	0.393484	0.971	0.923	1.27148e-09	ILC1
GPR651	7.32092e-14	0.49371	0.428	0.208	1.97204e-09	ILC1
PTGDR	9.8441e-14	0.38265	0.208	0.064	2.6517e-09	ILC1
SKAP2	1.28773e-13	0.374463	0.197	0.059	3.46876e-09	ILC1
IER2	1.99122e-13	0.488864	0.688	0.445	5.36376e-09	ILC1
CD743	2.08217e-13	0.537472	0.763	0.569	5.60873e-09	ILC1
PTPN12	4.08651e-13	0.362197	0.191	0.057	1.10078e-08	ILC1
TLE1	5.28392e-13	0.239025	0.104	0.021	1.42333e-08	ILC1
IFI16	5.7484e-13	0.44484	0.468	0.234	1.54845e-08	ILC1
TCIRG1	5.77468e-13	0.431269	0.249	0.089	1.55553e-08	ILC1
PFN11	9.93678e-13	0.248341	0.994	0.987	2.67667e-08	ILC1
PVRIG1	1.15023e-12	0.493399	0.497	0.262	3.09838e-08	ILC1
GCHFR	1.51661e-12	0.439783	0.254	0.095	4.08528e-08	ILC1
CTSD	8.67843e-12	0.454462	0.468	0.244	2.33771e-07	ILC1
ORAI2	1.14124e-11	0.332244	0.162	0.049	3.07417e-07	ILC1
LOC374443	1.19336e-11	0.491093	0.416	0.204	3.21455e-07	ILC1
TXK	1.19816e-11	0.349639	0.197	0.065	3.22748e-07	ILC1
SPINK21	2.24737e-11	0.29453	0.11	0.026	6.05375e-07	ILC1
SEC11A	3.45987e-11	0.463515	0.532	0.322	9.31984e-07	ILC1
HLA-DRA3	3.79419e-11	0.505478	0.382	0.185	1.02204e-06	ILC1
ZFP36L23	5.25312e-11	0.382191	0.884	0.769	1.41503e-06	ILC1
MT-RNR21	7.62573e-11	0.368989	0.948	0.895	2.05414e-06	ILC1
ERGIC1	9.69078e-11	0.310639	0.127	0.035	2.61041e-06	ILC1
SAMD31	1.32679e-10	0.411909	0.428	0.223	3.57398e-06	ILC1
MRPL14	1.47705e-10	0.411303	0.312	0.145	3.97872e-06	ILC1
UBB1	1.81951e-10	0.230232	0.96	0.888	4.90121e-06	ILC1
LYN	2.54062e-10	0.258204	0.139	0.04	6.84367e-06	ILC1
AOAH	5.64063e-10	0.286171	0.168	0.055	1.51942e-05	ILC1
DUSP22	7.79873e-10	0.546134	0.48	0.29	2.10074e-05	ILC1
BTG11	1.08921e-09	0.315144	0.971	0.948	2.93401e-05	ILC1
COTL15	1.13508e-09	0.496301	0.526	0.356	3.05756e-05	ILC1
OFD1	1.68352e-09	0.363054	0.225	0.092	4.53489e-05	ILC1
ZFP362	1.83692e-09	0.54516	0.613	0.441	4.94811e-05	ILC1
YPEL1	2.58081e-09	0.277185	0.139	0.043	6.95193e-05	ILC1
FLOT1	2.68334e-09	0.352723	0.249	0.107	7.22811e-05	ILC1
SPTSSA	2.81151e-09	0.261185	0.145	0.047	7.57336e-05	ILC1
BST21	3.48218e-09	0.443434	0.514	0.324	9.37995e-05	ILC1
CLIC11	5.46054e-09	0.325875	0.803	0.635	0.00014709	ILC1
MCM7	5.5616e-09	0.329249	0.145	0.048	0.000149813	ILC1
SCLT1	1.22281e-08	0.256154	0.127	0.039	0.000329388	ILC1
NFKBIA5	1.29308e-08	0.57083	0.561	0.381	0.000348317	ILC1
TPST21	1.48526e-08	0.35531	0.382	0.199	0.000400085	ILC1
PPP3CA	1.53384e-08	0.341334	0.231	0.1	0.000413172	ILC1
SLC16A3	1.66099e-08	0.248699	0.104	0.03	0.000447421	ILC1
NDUFS8	2.18149e-08	0.40191	0.41	0.243	0.000587627	ILC1
REPIN1	2.90587e-08	0.25527	0.127	0.042	0.000782754	ILC1
GAPDH2	3.81854e-08	0.30214	0.919	0.88	0.0010286	ILC1
FLI1	4.08878e-08	0.329145	0.243	0.109	0.00110139	ILC1
GZMA2	4.17083e-08	0.328712	0.792	0.581	0.0011235	ILC1
FBXO61	4.55578e-08	0.257011	0.139	0.047	0.00122719	ILC1
CDIP1	4.57404e-08	0.250721	0.145	0.051	0.00123211	ILC1
SMAP2	4.75744e-08	0.354495	0.272	0.134	0.00128151	ILC1
MAP7D3	6.66171e-08	0.232252	0.121	0.039	0.00179447	ILC1
KLRC2	1.13287e-07	0.502565	0.22	0.097	0.00305162	ILC1
HMGN3	1.35998e-07	0.340672	0.561	0.391	0.00366338	ILC1
B4GALT1	2.84501e-07	0.344039	0.254	0.12	0.0076636	ILC1
MPG	3.91838e-07	0.330795	0.249	0.121	0.0105549	ILC1
DDIT4	3.97887e-07	0.359426	0.52	0.339	0.0107179	ILC1
RBM3	4.26494e-07	0.319526	0.642	0.512	0.0114885	ILC1
CHST121	4.31586e-07	0.281944	0.434	0.249	0.0116256	ILC1
RRAS2	4.68458e-07	0.245335	0.145	0.055	0.0126189	ILC1
APMAP1	4.86367e-07	0.363996	0.439	0.266	0.0131013	ILC1
TCEB2	5.92742e-07	0.281659	0.751	0.656	0.0159667	ILC1
CLDND11	5.95792e-07	0.303741	0.237	0.116	0.0160488	ILC1
EIF3G	5.97312e-07	0.458765	0.624	0.518	0.0160898	ILC1
TPI1	6.46726e-07	0.35021	0.618	0.481	0.0174209	ILC1
MIF	7.44935e-07	0.253787	0.85	0.799	0.0200663	ILC1
TADA3	7.51011e-07	0.367398	0.272	0.146	0.02023	ILC1
HECTD1	7.82268e-07	0.258582	0.179	0.076	0.0210719	ILC1
BANF1	9.32381e-07	0.32833	0.457	0.3	0.0251156	ILC1
ARPC5L1	9.49105e-07	0.284935	0.382	0.222	0.025566	ILC1
RAB24	9.78487e-07	0.24473	0.156	0.063	0.0263575	ILC1
TES	1.03301e-06	0.300086	0.249	0.125	0.0278263	ILC1
HLA-DMA2	1.39782e-06	0.276632	0.179	0.078	0.0376531	ILC1
FKBP1A1	1.43217e-06	0.310357	0.509	0.351	0.0385784	ILC1
NT5C	1.57465e-06	0.258768	0.266	0.135	0.0424163	ILC1
PSMB10	1.65219e-06	0.244707	0.624	0.464	0.0445051	ILC1
DUSP14	1.73208e-06	0.258916	0.85	0.72	0.046657	ILC1
PCDH9	1.45416e-254	0.600845	0.217	0.001	3.91708e-250	ILC3-like
IL1R1	1.37318e-213	0.314347	0.109	0	3.69893e-209	ILC3-like
SCARF1	4.22493e-183	0.248293	0.109	0	1.13807e-178	ILC3-like
SCN1B	8.93964e-172	0.711002	0.196	0.001	2.40807e-167	ILC3-like
ZG16B	1.68258e-167	0.341679	0.13	0	4.53237e-163	ILC3-like
CD33	3.95961e-130	0.543766	0.174	0.002	1.0666e-125	ILC3-like
SOX4	8.45545e-111	1.50028	0.413	0.013	2.27764e-106	ILC3-like
SPINK22	4.50564e-88	1.78219	0.5	0.026	1.21368e-83	ILC3-like
KIT	2.04411e-83	0.330149	0.13	0.001	5.50621e-79	ILC3-like
TOX2	2.35638e-73	0.558868	0.217	0.005	6.34739e-69	ILC3-like
LST11	4.60479e-64	2.20818	0.717	0.08	1.24039e-59	ILC3-like
KIAA0125	8.96204e-64	0.592341	0.152	0.003	2.41411e-59	ILC3-like
IL23R	3.02586e-59	0.581964	0.13	0.002	8.15075e-55	ILC3-like
BCL11A	2.14971e-53	0.381325	0.109	0.002	5.79066e-49	ILC3-like
HHEX	8.27055e-53	0.711923	0.174	0.005	2.22784e-48	ILC3-like
AFF3	3.12886e-41	0.321077	0.109	0.002	8.4282e-37	ILC3-like
SULT1A1	4.62584e-41	0.849042	0.239	0.012	1.24606e-36	ILC3-like
KRT86	1.08517e-31	0.255061	0.109	0.003	2.92312e-27	ILC3-like
RORC1	1.3121e-27	0.606174	0.174	0.01	3.5344e-23	ILC3-like
LTC4S	2.46037e-24	0.519544	0.152	0.009	6.6275e-20	ILC3-like
GSN1	7.4416e-23	0.514533	0.239	0.021	2.00454e-18	ILC3-like
CAPG2	2.79594e-22	0.941584	0.348	0.048	7.53143e-18	ILC3-like
TNFRSF42	2.25163e-21	0.956648	0.37	0.055	6.06522e-17	ILC3-like
UNC93B1	2.82138e-21	0.514112	0.152	0.01	7.59996e-17	ILC3-like
AREG1	1.69948e-20	2.22714	0.326	0.046	4.57789e-16	ILC3-like
MEF2C	3.58834e-20	0.436998	0.109	0.005	9.66591e-16	ILC3-like
SSBP2	8.48003e-19	0.649621	0.283	0.036	2.28427e-14	ILC3-like
SLC31A2	2.30545e-18	0.396273	0.109	0.006	6.21018e-14	ILC3-like
MYB	2.3188e-17	0.432608	0.109	0.006	6.24614e-13	ILC3-like
TMIGD22	4.47458e-17	0.777934	0.391	0.071	1.20532e-12	ILC3-like
TNFSF13B	7.67936e-17	0.469094	0.196	0.02	2.06859e-12	ILC3-like
FXYD7	1.01691e-15	0.766243	0.261	0.037	2.73925e-11	ILC3-like
XCL12	1.35483e-15	0.691293	0.239	0.031	3.6495e-11	ILC3-like
TLE11	1.73506e-15	0.747521	0.196	0.022	4.67372e-11	ILC3-like
SLC4A101	4.36795e-15	0.401634	0.13	0.01	1.1766e-10	ILC3-like
HLA-DRA4	4.81246e-15	1.39456	0.609	0.187	1.29633e-10	ILC3-like
SPRY1	4.82057e-15	0.818721	0.152	0.014	1.29852e-10	ILC3-like
TSPAN41	4.10659e-14	0.342609	0.152	0.015	1.10619e-09	ILC3-like
LOC284454	1.41455e-13	1.15559	0.261	0.043	3.81036e-09	ILC3-like
RPS242	1.73715e-13	0.552363	1	0.997	4.67936e-09	ILC3-like
DUSP6	2.10305e-13	0.695556	0.152	0.016	5.66498e-09	ILC3-like
FOS6	6.72905e-13	1.45341	0.761	0.413	1.8126e-08	ILC3-like
NFKBIA6	7.30324e-13	1.26294	0.761	0.382	1.96727e-08	ILC3-like
MBOAT7	2.11515e-12	0.379889	0.174	0.021	5.69758e-08	ILC3-like
EEF1A15	3.72286e-12	0.347296	1	1	1.00283e-07	ILC3-like
TNFRSF182	3.76335e-12	0.658314	0.239	0.039	1.01373e-07	ILC3-like
FXYD54	7.00626e-12	1.04937	0.935	0.703	1.88728e-07	ILC3-like
ABHD15	7.41019e-12	0.517592	0.152	0.018	1.99608e-07	ILC3-like
EEF1G4	7.84264e-12	0.488947	1	0.975	2.11257e-07	ILC3-like
LTA4H	1.58189e-11	0.938984	0.391	0.105	4.26114e-07	ILC3-like
FHL1	5.68695e-11	0.452772	0.196	0.03	1.53189e-06	ILC3-like
TPT14	8.04816e-11	0.515868	1	0.996	2.16793e-06	ILC3-like
TSC22D1	8.65575e-11	0.738582	0.152	0.02	2.3316e-06	ILC3-like
ORAI21	8.70617e-11	0.486117	0.261	0.05	2.34518e-06	ILC3-like
CDK2AP1	9.26897e-11	0.412292	0.109	0.01	2.49678e-06	ILC3-like
CST31	1.41188e-10	0.990725	0.304	0.068	3.80319e-06	ILC3-like
H2AFY	1.4865e-10	0.912724	0.543	0.19	4.0042e-06	ILC3-like
ITM2C	2.80589e-10	0.744495	0.283	0.064	7.55823e-06	ILC3-like
TEX30	4.50671e-10	0.575567	0.217	0.039	1.21397e-05	ILC3-like
IGLL1	9.98408e-10	0.86122	0.13	0.016	2.68941e-05	ILC3-like
BAZ2B	1.55785e-09	0.609334	0.174	0.028	4.19639e-05	ILC3-like
KLF7	1.75193e-09	0.490912	0.152	0.022	4.71918e-05	ILC3-like
CCNC	1.82052e-09	0.553374	0.326	0.082	4.90393e-05	ILC3-like
LAT21	2.08997e-09	0.555884	0.239	0.048	5.62974e-05	ILC3-like
RTKN21	2.13212e-09	0.290291	0.109	0.012	5.7433e-05	ILC3-like
PPP1R14B	2.93699e-09	0.236172	0.109	0.012	7.91138e-05	ILC3-like
SSH1	7.5575e-09	0.310954	0.13	0.017	0.000203577	ILC3-like
CCR63	8.13485e-09	0.352074	0.174	0.029	0.000219128	ILC3-like
YWHAH1	1.38599e-08	0.627582	0.348	0.099	0.000373345	ILC3-like
KLF10	1.81774e-08	0.490988	0.174	0.03	0.000489645	ILC3-like
CKS2	1.9196e-08	0.799153	0.283	0.072	0.000517083	ILC3-like
SPTLC2	2.31505e-08	0.312972	0.174	0.03	0.000623605	ILC3-like
SKAP21	2.38763e-08	0.536132	0.261	0.06	0.000643155	ILC3-like
SLC16A31	2.53334e-08	0.37771	0.174	0.03	0.000682405	ILC3-like
DNAJC21	2.93074e-08	0.405748	0.196	0.038	0.000789454	ILC3-like
LOC652276	3.52213e-08	0.268833	0.109	0.013	0.000948756	ILC3-like
LRRC75A-AS12	3.77797e-08	0.735157	0.913	0.765	0.00101767	ILC3-like
STARD4	4.76997e-08	0.333352	0.109	0.014	0.00128489	ILC3-like
TIAM1	9.29971e-08	0.265615	0.109	0.014	0.00250506	ILC3-like
SEC11A1	1.04623e-07	0.789749	0.587	0.324	0.00281823	ILC3-like
ZBTB16	1.3409e-07	0.452357	0.152	0.026	0.00361198	ILC3-like
CD592	1.39748e-07	0.537039	0.326	0.097	0.00376438	ILC3-like
SNX9	2.77561e-07	0.307613	0.13	0.021	0.00747667	ILC3-like
REPIN11	3.47435e-07	0.360936	0.196	0.042	0.00935885	ILC3-like
TRIM41	3.57261e-07	0.406399	0.13	0.021	0.00962354	ILC3-like
METTL7A	3.84984e-07	0.294407	0.109	0.015	0.0103703	ILC3-like
MIS18BP1	5.58078e-07	0.494793	0.239	0.062	0.0150329	ILC3-like
RPL15	6.05847e-07	0.311516	1	0.999	0.0163197	ILC3-like
IL7R6	9.06444e-07	1.07589	0.63	0.447	0.0244169	ILC3-like
CHPT1	1.16502e-06	0.309226	0.109	0.016	0.0313822	ILC3-like
CIRBP	1.20635e-06	0.476265	0.87	0.701	0.0324953	ILC3-like
RAB37	1.36082e-06	0.661606	0.283	0.087	0.0366564	ILC3-like
KLRC21	0	1.50615	0.52	0.036	0	NK1
TYROBP1	0	1.39716	0.907	0.258	0	NK1
KLRF11	0	1.37809	0.824	0.15	0	NK1
KLRC31	0	1.35316	0.623	0.084	0	NK1
GNLY3	0	1.33507	0.952	0.449	0	NK1
TRDC2	0	1.31819	0.82	0.165	0	NK1
FCGR3A1	0	1.28525	0.782	0.186	0	NK1
FGFBP22	0	1.25548	0.92	0.307	0	NK1
GZMB1	0	1.25001	0.962	0.344	0	NK1
GZMH2	0	1.22517	0.963	0.369	0	NK1
PRF11	0	1.11456	0.907	0.397	0	NK1
CST72	0	1.09396	0.979	0.531	0	NK1
NKG73	0	1.06714	1	0.602	0	NK1
CTSW2	0	1.06643	0.883	0.384	0	NK1
KLRD12	0	1.00743	0.813	0.274	0	NK1
CCL54	0	0.961808	0.996	0.589	0	NK1
SPON2	0	0.953548	0.615	0.157	0	NK1
B2M2	5.02206e-298	0.341927	1	1	1.35279e-293	NK1
CLIC31	2.08538e-278	0.941984	0.636	0.212	5.6174e-274	NK1
CD247	1.12314e-270	0.917496	0.777	0.421	3.0254e-266	NK1
CYBA1	1.14687e-267	0.708544	0.956	0.842	3.08934e-263	NK1
GZMA3	2.06339e-258	0.777912	0.944	0.53	5.55815e-254	NK1
HLA-B1	1.41258e-250	0.414454	1	0.999	3.80508e-246	NK1
TMSB4X2	1.64797e-240	0.284325	1	1	4.43913e-236	NK1
CCL41	2.59027e-234	0.694404	0.855	0.421	6.97741e-230	NK1
KIR3DL2	1.56402e-232	0.67783	0.188	0.014	4.21301e-228	NK1
CMC12	7.71622e-229	1.0947	0.649	0.277	2.07852e-224	NK1
HLA-C1	1.25835e-221	0.478599	0.999	0.985	3.38963e-217	NK1
HOPX1	2.00724e-214	0.802327	0.691	0.312	5.40691e-210	NK1
PFN12	1.2622e-206	0.475578	0.996	0.986	3.39999e-202	NK1
SRGN2	5.75869e-184	0.540301	0.936	0.733	1.55122e-179	NK1
ID22	1.15776e-182	0.675368	0.85	0.538	3.11865e-178	NK1
HLA-A2	1.7145e-182	0.403349	0.999	0.993	4.61834e-178	NK1
LITAF2	1.57446e-160	0.680639	0.741	0.497	4.24113e-156	NK1
HCST3	1.23053e-159	0.541485	0.938	0.825	3.31468e-155	NK1
CD633	2.62388e-158	0.727223	0.651	0.371	7.06795e-154	NK1
C12orf752	1.51925e-155	0.680349	0.67	0.372	4.09241e-151	NK1
EFHD21	4.23698e-154	0.741903	0.447	0.167	1.14132e-149	NK1
PTMS1	5.02675e-153	0.694417	0.251	0.054	1.35406e-148	NK1
PLAC81	4.71561e-147	0.62347	0.717	0.451	1.27024e-142	NK1
CFL11	9.00763e-147	0.42472	0.979	0.955	2.42639e-142	NK1
LGALS13	3.58493e-145	0.725911	0.76	0.467	9.65672e-141	NK1
SYNGR11	1.39978e-138	0.659208	0.279	0.071	3.77058e-134	NK1
FCRL62	1.54042e-138	0.669877	0.361	0.116	4.14944e-134	NK1
CX3CR11	1.57437e-138	0.669489	0.327	0.096	4.24088e-134	NK1
TTC381	4.4507e-138	0.660167	0.332	0.098	1.19888e-133	NK1
ADGRG11	6.46029e-138	0.649331	0.313	0.089	1.74021e-133	NK1
PTGDS	2.71192e-127	1.18875	0.275	0.075	7.3051e-123	NK1
S1PR51	3.48853e-126	0.647612	0.355	0.121	9.39705e-122	NK1
PLEK1	7.71657e-126	0.673791	0.409	0.16	2.07861e-121	NK1
SERF2	1.79431e-125	0.37197	0.977	0.956	4.83333e-121	NK1
ABI31	5.65737e-122	0.648993	0.382	0.144	1.52393e-117	NK1
SH3BGRL32	1.73318e-120	0.397887	0.973	0.918	4.66867e-116	NK1
IL323	2.59348e-117	0.386944	0.954	0.918	6.98605e-113	NK1
UBB2	8.08477e-113	0.417999	0.933	0.883	2.17779e-108	NK1
CCL31	7.84625e-109	0.741303	0.325	0.11	2.11354e-104	NK1
ITGB21	2.18991e-108	0.562051	0.706	0.509	5.89895e-104	NK1
HLA-DPB14	3.36799e-107	0.55392	0.665	0.42	9.07237e-103	NK1
ARPC21	6.35993e-106	0.4476	0.868	0.797	1.71318e-101	NK1
NCR31	4.95429e-105	0.621598	0.342	0.129	1.33454e-100	NK1
STARD3NL	1.30591e-104	0.674689	0.313	0.114	3.51774e-100	NK1
MYL61	1.41044e-103	0.374063	0.95	0.929	3.79931e-99	NK1
PRSS232	1.30466e-102	0.589281	0.298	0.099	3.51436e-98	NK1
FCER1G2	7.62495e-101	0.49455	0.431	0.182	2.05393e-96	NK1
GZMM2	1.07506e-97	0.530709	0.624	0.412	2.8959e-93	NK1
C1orf212	2.10316e-97	0.568762	0.294	0.103	5.66527e-93	NK1
RAP1B1	5.19197e-97	0.510885	0.728	0.58	1.39856e-92	NK1
PRSS30P	1.43342e-96	0.385801	0.12	0.018	3.86121e-92	NK1
KLRB14	5.13115e-96	0.315927	0.741	0.404	1.38218e-91	NK1
GSTP12	2.50663e-94	0.544787	0.617	0.425	6.75211e-90	NK1
CD992	5.61355e-94	0.448095	0.786	0.64	1.51212e-89	NK1
FGR2	2.51162e-93	0.58864	0.311	0.115	6.76554e-89	NK1
APMAP2	2.78871e-92	0.584346	0.46	0.24	7.51195e-88	NK1
ASCL22	1.84663e-86	0.54598	0.218	0.065	4.97427e-82	NK1
S100A63	1.83285e-83	0.359812	0.946	0.898	4.93716e-79	NK1
HLA-E	5.21175e-83	0.32837	0.952	0.935	1.40389e-78	NK1
IFITM22	1.18523e-82	0.405101	0.829	0.727	3.19264e-78	NK1
DBI1	3.63641e-79	0.479698	0.64	0.486	9.79539e-75	NK1
S100A45	3.58024e-78	0.329177	0.968	0.895	9.6441e-74	NK1
LOC3744431	1.26707e-76	0.594043	0.368	0.183	3.4131e-72	NK1
RARRES3	2.58814e-75	0.439075	0.729	0.627	6.97168e-71	NK1
CHST122	2.3377e-74	0.53655	0.417	0.227	6.29707e-70	NK1
CLIC12	1.0366e-72	0.405535	0.752	0.62	2.79228e-68	NK1
GTF3C11	5.62236e-72	0.500758	0.18	0.053	1.51449e-67	NK1
HLA-DRB14	3.65857e-71	0.492476	0.452	0.247	9.8551e-67	NK1
MYL12A	7.24659e-70	0.298816	0.969	0.966	1.95201e-65	NK1
RHOC1	8.54355e-70	0.514306	0.37	0.186	2.30138e-65	NK1
CD300A1	9.8259e-69	0.50605	0.294	0.128	2.6468e-64	NK1
LSP11	3.2019e-68	0.419498	0.697	0.578	8.62496e-64	NK1
PLA2G16	6.91083e-66	0.485457	0.223	0.083	1.86157e-61	NK1
TBX211	4.56042e-65	0.462099	0.223	0.083	1.22844e-60	NK1
HLA-DPA14	2.81901e-62	0.476751	0.462	0.283	7.59358e-58	NK1
LAG31	1.50109e-60	0.448446	0.184	0.063	4.04349e-56	NK1
GGA11	5.50797e-57	0.497029	0.186	0.068	1.48368e-52	NK1
C5orf56	3.26427e-56	0.511514	0.334	0.181	8.79297e-52	NK1
TPST22	1.07589e-55	0.464126	0.339	0.181	2.89812e-51	NK1
ACTB2	2.90627e-55	0.300449	0.994	0.997	7.82862e-51	NK1
HBB	7.54774e-54	0.255749	0.963	0.967	2.03314e-49	NK1
FLNA2	1.46123e-53	0.466271	0.401	0.248	3.93611e-49	NK1
DHRS71	1.74101e-53	0.462031	0.456	0.314	4.68977e-49	NK1
IFNG2	1.17537e-52	0.422711	0.145	0.045	3.1661e-48	NK1
RAC22	7.12582e-52	0.362517	0.721	0.661	1.91948e-47	NK1
PSMB91	8.90177e-51	0.363857	0.672	0.581	2.39787e-46	NK1
ZEB22	1.15166e-50	0.392801	0.174	0.063	3.10223e-46	NK1
FAM49B	1.16817e-50	0.4538	0.44	0.304	3.14669e-46	NK1
GNPTAB	1.29007e-50	0.408153	0.16	0.056	3.47505e-46	NK1
CTSD1	6.71682e-49	0.459665	0.373	0.229	1.80931e-44	NK1
HBA2	1.03481e-48	0.268662	0.914	0.903	2.78747e-44	NK1
PTPRCAP1	2.46818e-48	0.270477	0.883	0.879	6.64854e-44	NK1
SCP21	2.90178e-48	0.448354	0.461	0.335	7.81653e-44	NK1
AOAH1	3.47797e-48	0.372758	0.138	0.044	9.3686e-44	NK1
MYL12B1	4.25867e-48	0.293888	0.838	0.808	1.14716e-43	NK1
SH2D2A	4.29188e-48	0.442465	0.264	0.13	1.1561e-43	NK1
MBP	4.38517e-48	0.469138	0.305	0.168	1.18123e-43	NK1
LOC1005071951	5.35111e-46	0.327767	0.12	0.036	1.44143e-41	NK1
MT2A4	3.81106e-45	0.382552	0.556	0.428	1.02658e-40	NK1
F2R1	3.87423e-44	0.365309	0.162	0.061	1.0436e-39	NK1
TIGIT3	7.18954e-44	0.41054	0.263	0.131	1.93665e-39	NK1
MAPK1	7.23001e-44	0.445136	0.225	0.106	1.94755e-39	NK1
VAMP8	9.33581e-44	0.382963	0.599	0.528	2.51479e-39	NK1
MATK2	1.16634e-43	0.424874	0.329	0.187	3.14178e-39	NK1
HBA1	1.61154e-43	0.318348	0.813	0.793	4.34099e-39	NK1
CD244	2.41316e-43	0.367094	0.143	0.05	6.50032e-39	NK1
PPP1CA1	9.08314e-43	0.359739	0.615	0.532	2.44672e-38	NK1
LYN1	2.04732e-42	0.307454	0.108	0.031	5.51486e-38	NK1
CD531	2.3653e-42	0.352361	0.662	0.602	6.37141e-38	NK1
NDUFB2	3.92795e-42	0.375588	0.606	0.532	1.05807e-37	NK1
HDDC2	7.72078e-42	0.469828	0.312	0.188	2.07975e-37	NK1
RUNX31	1.32096e-41	0.450145	0.294	0.166	3.55828e-37	NK1
KIR2DS4	1.33737e-41	0.299099	0.107	0.031	3.60248e-37	NK1
ANXA23	3.14604e-41	0.403332	0.45	0.317	8.4745e-37	NK1
SLC9A3R11	9.54347e-41	0.429449	0.403	0.278	2.57073e-36	NK1
APOBEC3G1	1.3977e-40	0.447706	0.375	0.246	3.765e-36	NK1
CRIP14	2.72566e-40	0.246376	0.886	0.785	7.34211e-36	NK1
HMGN31	3.78771e-40	0.404206	0.484	0.38	1.02029e-35	NK1
SAMD32	5.5235e-40	0.418981	0.339	0.209	1.48786e-35	NK1
CTSC1	7.93269e-40	0.411331	0.428	0.299	2.13683e-35	NK1
LAT22	2.48517e-39	0.286541	0.118	0.038	6.69431e-35	NK1
IL2RB1	9.57904e-39	0.35303	0.261	0.135	2.58031e-34	NK1
NEAT11	2.51935e-38	0.391545	0.576	0.469	6.78637e-34	NK1
GNG2	2.56366e-38	0.403983	0.304	0.18	6.90574e-34	NK1
JAZF1	5.11281e-38	0.315439	0.116	0.039	1.37724e-33	NK1
PRELID11	5.94312e-38	0.396718	0.458	0.357	1.6009e-33	NK1
SLC15A4	1.73219e-36	0.30439	0.105	0.033	4.66599e-32	NK1
ADRB22	1.81254e-36	0.329309	0.162	0.067	4.88243e-32	NK1
NDUFB71	1.22863e-35	0.397408	0.476	0.384	3.30956e-31	NK1
CALM1	1.45658e-35	0.271267	0.848	0.851	3.9236e-31	NK1
1971-09-01	1.66819e-35	0.326414	0.614	0.553	4.49359e-31	NK1
OSTF1	4.97616e-35	0.396752	0.438	0.337	1.34043e-30	NK1
ARL4C	1.29473e-34	0.397202	0.422	0.312	3.48761e-30	NK1
ABHD17A	1.85749e-33	0.385368	0.233	0.126	5.00352e-29	NK1
SPN1	1.21524e-32	0.406262	0.289	0.18	3.2735e-28	NK1
SUB12	1.60558e-32	0.265536	0.744	0.745	4.32495e-28	NK1
TCF251	8.95283e-32	0.40758	0.426	0.33	2.41162e-27	NK1
RHOA1	9.56109e-32	0.324155	0.58	0.525	2.57547e-27	NK1
GUK11	1.17143e-31	0.317152	0.572	0.512	3.15548e-27	NK1
CLEC2B1	1.41803e-31	0.372398	0.464	0.369	3.81974e-27	NK1
UBC1	1.53345e-31	0.234714	0.842	0.841	4.13065e-27	NK1
DOK21	2.15424e-31	0.361137	0.387	0.277	5.80288e-27	NK1
PTGDR1	1.9479e-30	0.292851	0.135	0.055	5.24706e-26	NK1
TFDP2	5.44079e-30	0.364876	0.16	0.075	1.46559e-25	NK1
PLEKHF1	7.78835e-30	0.352248	0.195	0.1	2.09795e-25	NK1
BSG	1.28737e-29	0.360168	0.421	0.329	3.4678e-25	NK1
POMP	1.44531e-29	0.356786	0.486	0.417	3.89324e-25	NK1
IER21	2.18339e-29	0.324293	0.53	0.437	5.88138e-25	NK1
CHST2	2.53367e-29	0.248632	0.122	0.047	6.82495e-25	NK1
SELT	5.05396e-29	0.359324	0.42	0.335	1.36138e-24	NK1
CALR1	5.45733e-29	0.366117	0.46	0.373	1.47004e-24	NK1
ADAM8	5.85645e-29	0.33401	0.193	0.101	1.57755e-24	NK1
LPCAT11	1.08838e-28	0.325936	0.186	0.094	2.93177e-24	NK1
CHCHD21	1.59431e-28	0.247254	0.734	0.743	4.2946e-24	NK1
ZAP701	2.93817e-28	0.37913	0.32	0.221	7.91454e-24	NK1
PSMB101	3.50735e-28	0.327054	0.524	0.458	9.44776e-24	NK1
MVD	3.51841e-28	0.306051	0.126	0.054	9.47754e-24	NK1
PTPN4	4.67049e-28	0.382475	0.23	0.133	1.25809e-23	NK1
PPP1R181	1.28679e-27	0.353795	0.431	0.339	3.46623e-23	NK1
PTGER2	2.21981e-27	0.367098	0.282	0.179	5.97951e-23	NK1
PYHIN1	2.73956e-27	0.321265	0.167	0.083	7.37955e-23	NK1
CD745	3.45347e-27	0.245606	0.636	0.562	9.30261e-23	NK1
MIB21	9.86488e-27	0.364298	0.202	0.112	2.6573e-22	NK1
UBE2F	1.42416e-26	0.352167	0.245	0.15	3.83627e-22	NK1
PIP4K2A1	2.03078e-26	0.356503	0.373	0.28	5.47031e-22	NK1
TPI11	2.14319e-26	0.307819	0.534	0.475	5.77311e-22	NK1
SYTL3	4.20449e-26	0.341533	0.181	0.095	1.13256e-21	NK1
FYN1	6.06679e-26	0.370996	0.313	0.218	1.63421e-21	NK1
CD71	6.10154e-26	0.261646	0.621	0.548	1.64357e-21	NK1
AKR1C3	6.84206e-26	0.304066	0.156	0.074	1.84304e-21	NK1
TCEB21	8.54935e-26	0.261339	0.668	0.656	2.30294e-21	NK1
BLOC1S11	8.95312e-26	0.341057	0.422	0.344	2.4117e-21	NK1
SLAMF71	9.26563e-26	0.26607	0.131	0.058	2.49588e-21	NK1
G6PD	1.35907e-25	0.344077	0.167	0.086	3.66094e-21	NK1
SH2D1B2	1.46491e-25	0.251306	0.112	0.045	3.94603e-21	NK1
ARPC4	2.07558e-25	0.327894	0.474	0.406	5.59098e-21	NK1
C9orf1421	4.24554e-25	0.325192	0.447	0.37	1.14362e-20	NK1
TXK1	7.34099e-25	0.290932	0.128	0.058	1.97744e-20	NK1
ALOX5AP2	1.19121e-24	0.342824	0.491	0.415	3.20876e-20	NK1
ARPC32	1.20141e-24	0.226207	0.746	0.745	3.23624e-20	NK1
CYCS1	4.61965e-24	0.288877	0.446	0.373	1.2444e-19	NK1
CDK2AP21	2.14332e-23	0.375176	0.323	0.235	5.77346e-19	NK1
GABARAPL11	4.15718e-23	0.288729	0.135	0.065	1.11982e-18	NK1
MIDN	4.60267e-23	0.291887	0.141	0.07	1.23982e-18	NK1
RASSF1	5.29124e-23	0.339269	0.216	0.13	1.4253e-18	NK1
PDIA31	8.10381e-23	0.34164	0.469	0.413	2.18292e-18	NK1
CISD3	1.26174e-22	0.341432	0.223	0.138	3.39876e-18	NK1
RNF2131	1.5992e-22	0.345104	0.389	0.311	4.30777e-18	NK1
IL2RG	1.64111e-22	0.226595	0.662	0.636	4.42066e-18	NK1
PTPN18	2.11442e-22	0.315869	0.162	0.087	5.69562e-18	NK1
POLR2L1	3.65947e-22	0.249605	0.62	0.604	9.85751e-18	NK1
LCP11	4.20259e-22	0.311363	0.46	0.401	1.13205e-17	NK1
TMEM50A1	4.94635e-22	0.295781	0.424	0.36	1.3324e-17	NK1
BPGM	7.87227e-22	0.266981	0.121	0.057	2.12055e-17	NK1
EOMES2	8.94107e-22	0.280349	0.136	0.067	2.40846e-17	NK1
ARPC5L2	1.46408e-21	0.351548	0.297	0.213	3.94379e-17	NK1
BIN21	1.51631e-21	0.305536	0.439	0.373	4.0845e-17	NK1
YWHAZ	2.06753e-21	0.274319	0.507	0.456	5.56929e-17	NK1
GLRX1	2.07397e-21	0.321351	0.399	0.333	5.58665e-17	NK1
ARL6IP51	3.21186e-21	0.244154	0.588	0.568	8.65179e-17	NK1
UCP22	4.68002e-21	0.323368	0.505	0.456	1.26066e-16	NK1
DDIT42	9.08177e-21	0.346827	0.409	0.331	2.44636e-16	NK1
LOC100130872	1.42e-20	0.271765	0.16	0.086	3.82506e-16	NK1
TPM3	2.0644e-20	0.263828	0.538	0.503	5.56087e-16	NK1
CARD162	2.44254e-20	0.303419	0.387	0.31	6.57946e-16	NK1
DSTN2	3.59816e-20	0.340792	0.368	0.296	9.69237e-16	NK1
CDKN2D1	1.08325e-19	0.346638	0.221	0.144	2.91795e-15	NK1
COX8A1	1.09495e-19	0.263781	0.547	0.521	2.94948e-15	NK1
TRAPPC11	1.17982e-19	0.295422	0.523	0.493	3.17808e-15	NK1
GPR652	2.55448e-19	0.319376	0.281	0.201	6.881e-15	NK1
PRKCH1	2.69425e-19	0.317113	0.312	0.236	7.25749e-15	NK1
KLRG15	3.40498e-19	0.315159	0.317	0.229	9.172e-15	NK1
TGFBR3	3.80616e-19	0.242574	0.104	0.048	1.02527e-14	NK1
GLUL2	4.70514e-19	0.2832	0.169	0.098	1.26742e-14	NK1
MSN1	1.0576e-18	0.289862	0.388	0.319	2.84885e-14	NK1
UAP1	1.77334e-18	0.240635	0.105	0.05	4.77686e-14	NK1
RNF166	2.83994e-18	0.32085	0.25	0.176	7.64995e-14	NK1
PRDX52	3.13593e-18	0.300789	0.413	0.362	8.44725e-14	NK1
MYO1F1	3.20716e-18	0.317749	0.25	0.173	8.63914e-14	NK1
HNRNPA2B1	3.57954e-18	0.229066	0.7	0.717	9.64219e-14	NK1
HLA-F	4.81933e-18	0.298496	0.443	0.392	1.29818e-13	NK1
BRK1	5.1491e-18	0.232485	0.564	0.548	1.38701e-13	NK1
PRKCB1	1.76541e-17	0.325289	0.238	0.166	4.75548e-13	NK1
SUPT4H11	2.16251e-17	0.315402	0.328	0.262	5.82514e-13	NK1
CAST	8.81175e-17	0.314888	0.257	0.186	2.37362e-12	NK1
PTPN121	1.07574e-16	0.223152	0.106	0.052	2.89771e-12	NK1
RAB27A1	1.09211e-16	0.288758	0.215	0.144	2.94182e-12	NK1
ANXA4	1.22577e-16	0.261525	0.114	0.059	3.30185e-12	NK1
SUN21	2.17817e-16	0.296424	0.351	0.292	5.86732e-12	NK1
PTPN22	2.21556e-16	0.270529	0.157	0.093	5.96806e-12	NK1
SERPINB1	2.38773e-16	0.332075	0.315	0.253	6.43183e-12	NK1
DYNLL13	4.29864e-16	0.272218	0.475	0.434	1.15792e-11	NK1
IFI27L2	5.85427e-16	0.30621	0.309	0.245	1.57696e-11	NK1
PRDM1	8.84198e-16	0.301861	0.212	0.142	2.38177e-11	NK1
PRR13	9.13252e-16	0.239097	0.512	0.497	2.46003e-11	NK1
TBCB	1.87022e-15	0.303772	0.34	0.287	5.0378e-11	NK1
HSH2D2	2.01677e-15	0.248316	0.129	0.072	5.43257e-11	NK1
GNG5	2.33244e-15	0.259607	0.401	0.357	6.2829e-11	NK1
CDC42	2.77719e-15	0.259213	0.618	0.614	7.48092e-11	NK1
CCND3	2.89529e-15	0.237418	0.509	0.49	7.79905e-11	NK1
PTPRE	2.97143e-15	0.263549	0.135	0.077	8.00413e-11	NK1
IDI1	3.23468e-15	0.282798	0.182	0.118	8.71326e-11	NK1
RABAC1	3.38956e-15	0.25008	0.425	0.387	9.13047e-11	NK1
ADGRE51	5.78815e-15	0.300019	0.247	0.18	1.55915e-10	NK1
PPIB1	6.08774e-15	0.230462	0.538	0.518	1.63985e-10	NK1
IL12RB1	6.98877e-15	0.269709	0.151	0.092	1.88256e-10	NK1
ITGAL1	9.3721e-15	0.260408	0.188	0.123	2.52456e-10	NK1
TMED9	1.64426e-14	0.275201	0.325	0.27	4.42915e-10	NK1
CAP11	3.43687e-14	0.238864	0.515	0.503	9.25791e-10	NK1
ARF61	3.45419e-14	0.295997	0.385	0.335	9.30456e-10	NK1
LMAN2	4.71784e-14	0.280871	0.327	0.274	1.27085e-09	NK1
SERPINB9	5.52354e-14	0.281328	0.151	0.094	1.48787e-09	NK1
TNFRSF1B2	6.93705e-14	0.261012	0.194	0.131	1.86863e-09	NK1
CDC42SE12	8.16984e-14	0.320083	0.396	0.345	2.20071e-09	NK1
FAM195B	8.2992e-14	0.268093	0.219	0.157	2.23556e-09	NK1
PYCARD1	1.11112e-13	0.297488	0.264	0.203	2.99302e-09	NK1
CFLAR1	1.41588e-13	0.281974	0.279	0.219	3.81397e-09	NK1
SNRPB	1.84324e-13	0.254522	0.413	0.38	4.96513e-09	NK1
ZBTB38	1.98835e-13	0.255882	0.169	0.111	5.35602e-09	NK1
BANF11	2.63166e-13	0.265165	0.343	0.296	7.0889e-09	NK1
SPCS2	3.0439e-13	0.245985	0.446	0.428	8.19935e-09	NK1
SLA2	3.63865e-13	0.231834	0.11	0.062	9.80144e-09	NK1
ATP6V1F	9.15295e-13	0.254569	0.393	0.365	2.46553e-08	NK1
MYO1G1	1.58826e-12	0.267844	0.24	0.182	4.27829e-08	NK1
RBM8A	2.00313e-12	0.257368	0.376	0.336	5.39584e-08	NK1
SERPINB6	2.45638e-12	0.259565	0.157	0.102	6.61674e-08	NK1
PGAM11	6.69196e-12	0.269296	0.355	0.32	1.80261e-07	NK1
BAX	6.75622e-12	0.288465	0.32	0.276	1.81992e-07	NK1
RAB371	7.58729e-12	0.229677	0.131	0.081	2.04379e-07	NK1
PDIA6	9.49665e-12	0.279844	0.276	0.226	2.55811e-07	NK1
SH3BGRL	1.02055e-11	0.234224	0.396	0.369	2.74907e-07	NK1
HSPA5	1.47266e-11	0.291789	0.318	0.271	3.96689e-07	NK1
TNFRSF1A	1.47497e-11	0.227185	0.135	0.085	3.97313e-07	NK1
EBP1	1.67873e-11	0.265599	0.203	0.149	4.522e-07	NK1
PSAP	1.92202e-11	0.254803	0.318	0.273	5.17735e-07	NK1
ARF1	2.38067e-11	0.223848	0.419	0.397	6.4128e-07	NK1
STOM	3.45015e-11	0.248541	0.213	0.156	9.29367e-07	NK1
SELPLG1	3.87513e-11	0.272131	0.261	0.21	1.04384e-06	NK1
SDF2	4.31421e-11	0.235895	0.155	0.105	1.16212e-06	NK1
CD1641	4.77748e-11	0.251845	0.387	0.358	1.28691e-06	NK1
TMEM160	6.69819e-11	0.249894	0.312	0.27	1.80429e-06	NK1
MANF1	7.51349e-11	0.27504	0.249	0.2	2.02391e-06	NK1
RBM39	8.28166e-11	0.248644	0.383	0.353	2.23083e-06	NK1
POP41	1.02196e-10	0.231317	0.132	0.085	2.75285e-06	NK1
XBP11	1.35482e-10	0.285566	0.289	0.243	3.64949e-06	NK1
IDH21	1.56389e-10	0.26979	0.217	0.167	4.21265e-06	NK1
FBXW5	2.20327e-10	0.248855	0.231	0.183	5.93494e-06	NK1
TSEN54	2.50609e-10	0.232226	0.183	0.132	6.75065e-06	NK1
UTRN	2.79351e-10	0.225894	0.124	0.079	7.52488e-06	NK1
MRPL10	3.29254e-10	0.225889	0.162	0.112	8.86912e-06	NK1
NDUFS6	9.6398e-10	0.236762	0.329	0.298	2.59667e-05	NK1
BUD31	1.01294e-09	0.262702	0.261	0.219	2.72856e-05	NK1
TSPAN321	1.19179e-09	0.232986	0.136	0.091	3.21033e-05	NK1
AKAP13	1.33743e-09	0.248059	0.218	0.171	3.60263e-05	NK1
MIEN1	1.75998e-09	0.261186	0.249	0.205	4.74085e-05	NK1
IRF11	2.00485e-09	0.251684	0.329	0.29	5.40047e-05	NK1
PITPNC1	2.11386e-09	0.228495	0.154	0.108	5.69409e-05	NK1
POLR2K	2.31234e-09	0.223916	0.299	0.262	6.22874e-05	NK1
MAP2K3	2.75757e-09	0.229192	0.148	0.104	7.42808e-05	NK1
SDF2L1	2.89521e-09	0.282341	0.226	0.182	7.79883e-05	NK1
BZW11	3.98153e-09	0.25577	0.292	0.256	0.00010725	NK1
IDS	4.23815e-09	0.231175	0.161	0.116	0.000114163	NK1
TAPBP	5.07967e-09	0.24665	0.316	0.283	0.000136831	NK1
CEBPB	5.7673e-09	0.230091	0.238	0.193	0.000155354	NK1
RNF167	5.99126e-09	0.237616	0.265	0.225	0.000161386	NK1
IQGAP1	6.83486e-09	0.240562	0.203	0.157	0.000184111	NK1
TLN11	6.89216e-09	0.238284	0.186	0.14	0.000185654	NK1
UBE2E3	8.33276e-09	0.24397	0.174	0.13	0.00022446	NK1
CAPNS1	8.6314e-09	0.224998	0.162	0.118	0.000232504	NK1
BST23	8.70982e-09	0.229331	0.35	0.324	0.000234616	NK1
PRMT2	1.02464e-08	0.248206	0.297	0.262	0.000276007	NK1
POLR2G	1.02821e-08	0.251212	0.3	0.267	0.000276969	NK1
C1orf56	1.51436e-08	0.277266	0.302	0.259	0.000407924	NK1
SNAPIN	1.95926e-08	0.225326	0.145	0.104	0.000527766	NK1
UPP1	2.34409e-08	0.231676	0.179	0.137	0.000631427	NK1
P4HB	2.82271e-08	0.224847	0.309	0.275	0.000760353	NK1
WIPF1	2.96734e-08	0.251079	0.239	0.198	0.000799311	NK1
BTN3A2	3.36443e-08	0.224036	0.302	0.267	0.000906277	NK1
RPS27L1	4.13956e-08	0.2297	0.439	0.443	0.00111507	NK1
CD3202	5.77059e-08	0.244715	0.174	0.133	0.00155442	NK1
CASP1	6.55146e-08	0.229844	0.224	0.184	0.00176477	NK1
DNAJB6	6.63302e-08	0.227628	0.309	0.281	0.00178674	NK1
TGFB1	6.89246e-08	0.22903	0.225	0.185	0.00185662	NK1
RAP2B	7.13581e-08	0.241127	0.162	0.122	0.00192217	NK1
B4GALT11	7.31617e-08	0.245761	0.159	0.117	0.00197076	NK1
PVRIG2	1.29265e-07	0.223575	0.294	0.262	0.00348201	NK1
ATP1B31	1.52575e-07	0.236818	0.228	0.192	0.00410991	NK1
TBC1D10C1	1.70756e-07	0.224102	0.42	0.426	0.00459964	NK1
MAP1LC3B	4.35139e-07	0.227172	0.279	0.252	0.0117213	NK1
HCLS11	5.1882e-07	0.229601	0.329	0.315	0.0139755	NK1
GLIPR21	5.25051e-07	0.223631	0.212	0.174	0.0141433	NK1
TAF7	9.46087e-07	0.226119	0.339	0.328	0.0254847	NK1
SRSF91	9.52746e-07	0.232819	0.252	0.222	0.0256641	NK1
FCER1G3	0	2.08127	0.922	0.145	0	NK2
SPON21	0	1.71523	0.813	0.159	0	NK2
CLIC32	0	1.65429	0.815	0.213	0	NK2
GZMB2	0	1.48989	0.99	0.37	0	NK2
IGFBP72	0	1.4895	0.502	0.026	0	NK2
KLRF12	0	1.46719	0.851	0.178	0	NK2
PRF12	0	1.465	0.956	0.416	0	NK2
TYROBP2	0	1.41129	0.956	0.282	0	NK2
FCGR3A2	0	1.32297	0.814	0.21	0	NK2
NKG74	0	1.21818	1	0.62	0	NK2
FGFBP23	0	1.21215	0.904	0.336	0	NK2
AKR1C31	0	1.1134	0.409	0.053	0	NK2
KLRB15	0	1.10995	0.959	0.398	0	NK2
CHST21	0	1.04208	0.35	0.028	0	NK2
SH2D1B3	0	1.00124	0.343	0.025	0	NK2
CTSW3	1.1119e-305	1.1745	0.89	0.406	2.99513e-301	NK2
KLRD13	1.74206e-305	1.10126	0.842	0.295	4.6926e-301	NK2
CD2471	1.20464e-302	1.17177	0.854	0.43	3.24494e-298	NK2
PLAC82	2.52486e-299	1.24614	0.854	0.45	6.80121e-295	NK2
CD72	1.0729e-294	1.15099	0.89	0.525	2.89007e-290	NK2
CST73	2.57012e-276	0.979623	0.971	0.553	6.92312e-272	NK2
GNLY4	1.79439e-249	1.0671	0.939	0.474	4.83356e-245	NK2
CCL42	2.50011e-242	0.903134	0.902	0.437	6.73455e-238	NK2
GZMA4	1.03475e-241	0.909146	0.963	0.547	2.7873e-237	NK2
ID23	2.21738e-241	1.0422	0.906	0.547	5.97296e-237	NK2
HOPX2	7.97398e-231	1.10351	0.748	0.323	2.14795e-226	NK2
CD1602	1.91847e-213	0.982142	0.361	0.065	5.16779e-209	NK2
TRDC3	3.05773e-209	0.849883	0.671	0.21	8.23661e-205	NK2
CCL32	3.63713e-205	1.16938	0.45	0.108	9.79734e-201	NK2
IL2RB2	1.60633e-201	0.976234	0.461	0.121	4.32698e-197	NK2
ITGB22	1.23978e-198	0.910427	0.822	0.506	3.33958e-194	NK2
SRGN3	1.69421e-193	0.76348	0.95	0.741	4.56368e-189	NK2
UBB3	2.64222e-185	0.683908	0.957	0.883	7.11735e-181	NK2
TTC382	4.6442e-177	0.87571	0.408	0.102	1.25101e-172	NK2
IFITM12	5.56022e-172	0.614697	0.984	0.945	1.49776e-167	NK2
B2M3	8.89532e-172	0.31177	1	1	2.39613e-167	NK2
RHOC2	1.47244e-169	0.924367	0.52	0.18	3.96632e-165	NK2
PFN13	2.12726e-166	0.516602	0.996	0.987	5.73021e-162	NK2
IFITM23	3.54018e-163	0.784294	0.895	0.725	9.5362e-159	NK2
S1PR52	8.54563e-162	0.849509	0.434	0.123	2.30194e-157	NK2
XCL23	1.89193e-161	0.840883	0.421	0.115	5.09628e-157	NK2
CYBA2	2.69741e-161	0.646669	0.952	0.848	7.266e-157	NK2
HLA-C2	1.08108e-153	0.472549	0.994	0.986	2.9121e-149	NK2
RAMP11	9.05852e-153	0.483921	0.123	0.007	2.44009e-148	NK2
RAP1B2	3.50466e-149	0.732741	0.819	0.577	9.4405e-145	NK2
HAVCR2	5.96674e-149	0.572188	0.165	0.017	1.60726e-144	NK2
FGR3	1.36957e-146	0.817649	0.4	0.116	3.68921e-142	NK2
LGALS9C	1.67086e-146	0.406491	0.101	0.004	4.50079e-142	NK2
PTGDS1	2.35986e-142	1.74706	0.325	0.079	6.35675e-138	NK2
GSN2	1.09486e-137	0.494501	0.135	0.011	2.94921e-133	NK2
APMAP3	1.49265e-134	0.819073	0.555	0.241	4.02076e-130	NK2
CX3CR12	1.59636e-130	0.76386	0.364	0.103	4.30011e-126	NK2
HLA-B2	3.16313e-127	0.344803	0.999	0.999	8.52053e-123	NK2
NCR32	8.45847e-127	0.821014	0.405	0.133	2.27846e-122	NK2
SIGLEC7	2.33536e-126	0.42434	0.11	0.007	6.29077e-122	NK2
MATK3	2.1151e-122	0.810318	0.464	0.18	5.69744e-118	NK2
LAT23	2.40248e-121	0.610258	0.201	0.034	6.47157e-117	NK2
KLRC12	7.79474e-121	0.77423	0.211	0.037	2.09967e-116	NK2
CTSD2	1.23987e-120	0.797057	0.503	0.223	3.33983e-116	NK2
CMC13	1.133e-118	0.699447	0.64	0.295	3.05197e-114	NK2
SERF21	1.10749e-114	0.427452	0.972	0.958	2.98325e-110	NK2
CEBPD3	1.37114e-114	0.650117	0.208	0.039	3.69344e-110	NK2
MT-CO2	1.02739e-113	0.329734	1	0.999	2.76749e-109	NK2
CFL12	1.05816e-113	0.43978	0.976	0.957	2.85036e-109	NK2
CD634	1.682e-110	0.738077	0.65	0.383	4.53079e-106	NK2
TMIGD23	2.01954e-109	0.70215	0.24	0.056	5.44005e-105	NK2
GZMM3	7.75476e-108	0.725381	0.669	0.417	2.0889e-103	NK2
HLA-A3	2.93398e-107	0.362296	0.997	0.994	7.90325e-103	NK2
HLA-E1	5.59047e-107	0.459579	0.967	0.934	1.5059e-102	NK2
HCST4	1.17438e-106	0.539291	0.929	0.831	3.16344e-102	NK2
CD300A2	9.30166e-100	0.74129	0.363	0.129	2.50559e-95	NK2
EFHD22	1.74321e-98	0.706051	0.438	0.181	4.69567e-94	NK2
C1orf213	7.02003e-98	0.674514	0.333	0.108	1.89098e-93	NK2
RASSF4	1.8392e-97	0.439986	0.123	0.015	4.95425e-93	NK2
ADGRG12	9.66993e-97	0.668077	0.317	0.099	2.60479e-92	NK2
C1orf1622	1.45035e-95	0.773705	0.473	0.226	3.90681e-91	NK2
CTBP2	2.09856e-95	0.455944	0.136	0.019	5.65289e-91	NK2
AOAH2	1.21893e-94	0.57525	0.2	0.042	3.28343e-90	NK2
PRSS233	1.27684e-94	0.673444	0.327	0.106	3.43943e-90	NK2
ALOX5AP3	4.10589e-90	0.713986	0.633	0.405	1.106e-85	NK2
CLIC13	3.37052e-89	0.560431	0.787	0.623	9.07918e-85	NK2
PTPN122	5.75853e-89	0.567309	0.201	0.045	1.55118e-84	NK2
PLEK2	9.83381e-88	0.657179	0.415	0.171	2.64893e-83	NK2
LYN2	6.94094e-87	0.498045	0.16	0.03	1.86968e-82	NK2
LOC1001308721	1.80019e-86	0.643689	0.264	0.079	4.84917e-82	NK2
ARPC22	1.02915e-85	0.486947	0.877	0.799	2.77221e-81	NK2
IL18RAP1	2.9169e-85	0.473571	0.138	0.022	7.85724e-81	NK2
ABI32	4.47958e-83	0.659975	0.381	0.155	1.20666e-78	NK2
KIR2DS41	5.98632e-83	0.561119	0.156	0.029	1.61253e-78	NK2
HSH2D3	1.68517e-82	0.627605	0.231	0.064	4.53934e-78	NK2
JAK11	1.93946e-82	0.729646	0.506	0.289	5.22432e-78	NK2
CHST123	3.73243e-80	0.64495	0.463	0.231	1.00541e-75	NK2
TPST23	1.56654e-78	0.656481	0.403	0.182	4.21978e-74	NK2
LAIR2	4.21554e-78	0.576355	0.146	0.027	1.13554e-73	NK2
PTPRCAP2	2.99692e-77	0.425146	0.92	0.875	8.07281e-73	NK2
LOC3744432	2.23433e-76	0.69627	0.405	0.188	6.01861e-72	NK2
GSTP13	2.38791e-76	0.611466	0.627	0.433	6.43232e-72	NK2
RAC23	6.40052e-74	0.527799	0.764	0.66	1.72411e-69	NK2
SCLT11	3.67861e-73	0.488169	0.148	0.03	9.90907e-69	NK2
LITAF3	1.69668e-72	0.537779	0.695	0.512	4.57035e-68	NK2
MT-CO11	2.17012e-72	0.266202	1	1	5.84566e-68	NK2
GSAP	6.16934e-70	0.440363	0.127	0.023	1.66184e-65	NK2
PTGDR2	2.20568e-68	0.508068	0.195	0.053	5.94143e-64	NK2
STARD3NL1	4.27034e-68	0.608908	0.312	0.123	1.1503e-63	NK2
SH2D2A1	3.85885e-67	0.613571	0.318	0.131	1.03946e-62	NK2
GNG21	4.07512e-66	0.639448	0.373	0.179	1.09771e-61	NK2
OSTF11	1.61156e-65	0.603507	0.52	0.333	4.34106e-61	NK2
PCSK5	1.0613e-64	0.414432	0.113	0.02	2.85882e-60	NK2
UBE2F1	2.42184e-64	0.618159	0.329	0.146	6.5237e-60	NK2
GFOD1	1.02396e-63	0.350487	0.103	0.016	2.75825e-59	NK2
RARRES31	1.70042e-62	0.479816	0.743	0.63	4.58043e-58	NK2
RGS3	5.68518e-62	0.443709	0.145	0.034	1.53142e-57	NK2
TXNIP	9.382e-62	0.42289	0.923	0.889	2.52723e-57	NK2
CTSC2	1.50755e-61	0.602641	0.492	0.298	4.06088e-57	NK2
FAM49B1	5.38884e-61	0.613781	0.489	0.305	1.45159e-56	NK2
DDIT43	9.0103e-61	0.702147	0.509	0.325	2.42711e-56	NK2
GPR653	2.12135e-59	0.627747	0.38	0.195	5.71428e-55	NK2
DBI2	2.58385e-59	0.536735	0.637	0.494	6.96012e-55	NK2
OSBPL5	1.58648e-58	0.34546	0.103	0.018	4.27351e-54	NK2
PLEKHF11	1.59831e-58	0.549598	0.259	0.098	4.30536e-54	NK2
NEAT12	1.98422e-58	0.586096	0.627	0.469	5.34488e-54	NK2
H3F3B3	1.43605e-57	0.346798	0.938	0.922	3.86828e-53	NK2
CARD163	4.60239e-57	0.578517	0.486	0.304	1.23975e-52	NK2
CD2441	1.31386e-56	0.441775	0.177	0.051	3.53915e-52	NK2
PPP1R182	1.44458e-56	0.559919	0.51	0.335	3.89127e-52	NK2
MYL62	4.17461e-56	0.316944	0.95	0.93	1.12451e-51	NK2
AREG2	7.44372e-54	0.457333	0.146	0.038	2.00511e-49	NK2
ZBTB161	2.08972e-53	0.348059	0.102	0.019	5.62908e-49	NK2
IFITM31	2.6297e-52	0.495881	0.155	0.044	7.08362e-48	NK2
TBX212	2.84821e-52	0.487191	0.236	0.088	7.67223e-48	NK2
SYNGR12	1.71539e-51	0.510615	0.231	0.086	4.62075e-47	NK2
CD532	1.97036e-51	0.486152	0.691	0.602	5.30756e-47	NK2
PTPN41	4.05672e-51	0.528255	0.291	0.131	1.09276e-46	NK2
SLC15A41	1.33076e-49	0.390612	0.133	0.034	3.58468e-45	NK2
PPIA	4.2326e-49	0.342565	0.87	0.859	1.14014e-44	NK2
MAPK11	4.79924e-49	0.518988	0.258	0.108	1.29277e-44	NK2
HBA21	6.00006e-49	0.419307	0.912	0.903	1.61624e-44	NK2
HBB1	6.0262e-49	0.392068	0.959	0.967	1.62328e-44	NK2
TXK2	1.24055e-48	0.488202	0.174	0.056	3.34168e-44	NK2
NDUFB21	4.99577e-48	0.479581	0.634	0.533	1.34571e-43	NK2
PSMB102	7.10251e-48	0.506581	0.582	0.455	1.9132e-43	NK2
BIN22	5.61309e-47	0.495388	0.517	0.368	1.512e-42	NK2
PDIA32	7.5878e-46	0.526907	0.541	0.408	2.04393e-41	NK2
IER22	8.57836e-46	0.480262	0.59	0.435	2.31075e-41	NK2
CALM11	1.36597e-45	0.330913	0.887	0.847	3.67952e-41	NK2
ACTB3	3.41106e-45	0.34749	0.997	0.996	9.18838e-41	NK2
TCF252	5.00021e-45	0.594077	0.475	0.329	1.34691e-40	NK2
CCDC28B1	2.37022e-44	0.443183	0.15	0.046	6.38465e-40	NK2
C5orf561	3.33714e-44	0.537487	0.346	0.187	8.98926e-40	NK2
MYL12A1	4.54652e-44	0.275114	0.963	0.967	1.2247e-39	NK2
CCND31	5.68585e-44	0.483316	0.591	0.483	1.5316e-39	NK2
PSME11	5.8796e-44	0.366568	0.793	0.746	1.58379e-39	NK2
LY6E3	7.65633e-44	0.497306	0.627	0.525	2.06238e-39	NK2
UCP23	9.85171e-44	0.481376	0.581	0.451	2.65376e-39	NK2
TFDP21	1.37424e-43	0.469367	0.199	0.075	3.7018e-39	NK2
ABHD17A1	1.91213e-43	0.545843	0.271	0.127	5.15069e-39	NK2
ZFP363	5.91653e-43	0.461854	0.58	0.43	1.59374e-38	NK2
KLRC32	6.85364e-43	0.433793	0.306	0.14	1.84616e-38	NK2
GLIPR22	1.05692e-42	0.514164	0.314	0.166	2.84703e-38	NK2
DHRS72	1.19033e-42	0.524532	0.462	0.32	3.20638e-38	NK2
CD1642	2.81067e-42	0.495981	0.487	0.35	7.57111e-38	NK2
[truncated: 363 more rows]
