# Supplementary material for: Decoding lymphomyeloid divergence and immune hyporesponsiveness in G-CSF-primed human bone marrow by single-cell RNA-seq
Source: Cell Discov. 2022 Jun 22;8:59. doi: 10.1038/s41421-022-00417-y (PMC9217915; doi:10.1038/s41421-022-00417-y)
Supplement: Supplementary file 6 — Supplementary Table S5 [file 41421_2022_417_MOESM6_ESM.xlsx]

## Sheet: Th2 vs. Th1 gene set
Supplementary Table S5. Gene set highly expressed in T helper 2 (Th2) compared with Th1
Gene
ACTN4
ADARB1
ALDH18A1
ALDH9A1
ALS2
ANAPC10
ANKRD46
ANLN
ANXA4
AP1S1
APC
ARHGAP18
ARPC2
ASCC3
ATP2B1
ATP6AP1
ATP8B2
AUH
BANF1
BCAR3
BCAT2
BOP1
BSG
C12orf4
C8orf76
CAB39L
CALR
CALU
CAMSAP3
CAPN8
CARHSP1
CASP6
CASS4
CCDC126
CD99
CDC20
CDC42BPG
CDH6
CDK13
CENPN
CFAP251
CHCHD6
CHPF2
CHURC1
CLPTM1L
COL4A1
CORO7
CPQ
CRIP2
CRTAP
CUL1
CYB5R3
DDX19A
DGCR6
DIAPH3
DMAC2L
DNAJB12
DNAL1
DTNB
DTNBP1
EHBP1
EIF1
EIF4E
EIF5A2
EMSY
ENTPD3
ERCC5
ERGIC1
ETV5
FASTKD2
FASTKD3
FBXO10
FMC1
FNIP2
FUCA1
GAK
GCLM
GLB1
GNRHR
GPAA1
GPAT3
GPR174
GRIN2D
GTF2A1
HDGF
HES1
HMGN3
HNRNPH2
HNRNPL
HOOK1
HS6ST1
HTR1B
HUWE1
IL6ST
IL9R
INHBA
INKA1
ISCU
KCTD6
LSM1
MAML1
MFSD12
MINDY1
MLEC
MLKL
MMGT1
MON2
MPC1
MT1E
NDUFAF4
NEFH
NPRL3
NTAQ1
NUP35
NUP93
ORMDL2
OSGEP
P2RY10
PAFAH1B2
PAPSS1
PBX3
PDE6D
PDP1
PEX16
PFN1
PGK2
PLAA
PLCL1
PLXNB3
POC5
POLR2E
POMT2
PPP1R18
PPP5C
PPP6C
PPP6R2
PRKCI
PRKRA
PRRC1
PSMA3
PSPH
PTGER2
RBMS2
RBMX
RCC2
RCL1
RNF19A
RNF215
ROCK1
RYK
SACS
SCAMP2
SH3RF1
SIK3
SLC10A3
SLC25A39
SLCO1C1
SLX4
SMARCD1
SOX9
SPRED1
SRSF9
SRXN1
ST8SIA2
SYNJ1
TAOK3
TAPT1
TARS1
TBC1D21
TDRD7
THY1
TLE3
TLK1
TMEM131
TMEM135
TMEM30A
TMEM86B
TMOD4
TP53INP2
TRAF2
TXN
UAP1L1
UNC13A
USP6NL
UXS1
VAT1
VEGFA
VLDLR
WASHC5
WDR11
WDR26
WDR81
WDR83OS
WTAP
ZCRB1
ZDHHC5
ZNF638
ZNF808
ZPBP2

## Sheet: STAT3_targets
Supplementary Table S5. Target genes of STAT3 signaling pathway
Gene	Cassification
CD46	Activation
EGFR	Activation
FOS	Activation
IFNAR1	Activation
JUNB	Activation
MYC	Activation
PRDM1	Activation
SOCS1	Activation
VEGFA	Activation
AKAP12	Activation						Supplementary Table 5 Gene set highly expressed in T helper 2 (Th2) compared with Th1
CDK4	Activation
ESR2	Activation
GAST	Activation
IKBKE	Activation
KLF11	Activation
NANOG	Activation
PSMB5	Activation
SOCS3	Activation
ZFP36	Activation
BCL2	Activation
CDKN1A	Activation
ETV6	Activation
GFAP	Activation
IL10	Activation
KRT17	Activation
NME1	Activation
PTEN	Activation
STAT1	Activation
BCL2L1	Activation
CFB	Activation
F2R	Activation
HAMP	Activation
IL1RN	Activation
LEP	Activation
NOX5	Activation
PTGS2	Activation
STS	Activation
BCL6	Activation
CHI3L1	Activation
FAAH	Activation
HGF	Activation
IL2	Activation
MCL1	Activation
OPRM1	Activation
PTPN13	Activation
TERT	Activation
BIRC5	Activation
CISH	Activation
FAS	Activation
HIF1A	Activation
IL21	Activation
MMP2	Activation
OSM	Activation
S100A11	Activation
TGFB1	Activation
CCL11	Activation
CRP	Activation
FGF2	Activation
HMOX1	Activation
IL6	Activation
MMP7	Activation
PIAS3	Activation
S1PR1	Activation
TIMP1	Activation
CCL2	Activation
CSRP1	Activation
FGG	Activation
HSPA4	Activation
IRF1	Activation
MUC1	Activation
PIM1	Activation
SALL4	Activation
TP63	Activation
CCND1	Activation
DNMT1	Activation
FLT3	Activation
HSPB1	Activation
JAK2	Activation
MUC4	Activation
PPARA	Activation
SHH	Activation
TWIST1	Activation
CCND3	Activation

## Sheet: Immunosuppression-related genes
Table S5. Gene set related to immunosuppression
Gene
ADIPOR1
ADIPOR2
C4BPA
CD200R1
CTLA4
FURIN
ICAM1
IL1RL1
ITGAM
MTHFR
RELA
TNF
AHCY
CAV1
CD209
CX3CR1
FUT4
ICOSLG
IL27
KMO
MTOR
RPS6KB1
TNFRSF6B
ANXA1
CCL2
CD28
ENTPD1
GPR68
IDO1
IL2RA
LGALS1
NOD2
S1PR1
TNFRSF8
C4B
CCR4
CD33
FAS
HLA-DRB1
IFNG
IL9
LIF
NT5E
SGPL1
TNFSF9
CD14
CD4
FGFR1
HLA-G
IL10
IRAK3
LIPA
PRKAA1
TGFB1
VCAM1
CD200
CD40LG
FOXP3
MIA
RAF1
WT1

## Sheet: M-MDSC signatures
Supplementary Table S5. Gene set highly expressed in monocytic myeloid-derived suppressor cell (M-MDSC) in breast tumor-bearing mice.
gene	p_val	avg_logFC	pct.1	pct.2	p_val_adj
Ifitm1	7.91e-261	3.28775	1	0.085	1.15e-256
BC100530	3.34e-215	2.70453	0.932	0.104	4.85e-211
Igfbp6	3.9e-196	1.189	0.743	0.017	5.67e-192
Stfa2l1	8.52e-179	1.85982	0.767	0.053	1.24e-174
Cxcr2	6.28e-161	1.31358	0.935	0.256	9.13e-157
Gm5483	9.56e-161	1.91435	0.718	0.048	1.39e-156
Wfdc17	1.09e-160	2.2121	1	0.879	1.58e-156
Il1b	2.39e-148	1.82528	0.905	0.253	3.48e-144
Asprv1	6.62e-147	1.05965	0.637	0.036	9.62e-143
Lrg1	2.79e-141	1.46066	0.978	0.473	4.05e-137
Ifitm2	2.93e-139	0.956434	1	0.975	4.25e-135
Stfa2	1.11e-133	1.52822	0.515	0.006	1.62e-129
Msrb1	1.12e-124	0.656106	1	0.995	1.63e-120
Tspo	7.29e-124	0.855497	0.997	0.915	1.06e-119
Hp	2e-123	0.905214	1	0.837	2.9e-119
Grina	1.69e-121	1.04831	0.951	0.504	2.45e-117
Ccr1	3.84e-120	0.96782	0.832	0.228	5.58e-116
Socs3	7.75e-120	1.06099	0.818	0.204	1.13e-115
1600014C10Rik	1.31e-118	1.05064	0.829	0.239	1.9e-114
Gcnt2	3.79e-112	0.709242	0.678	0.105	5.51e-108
Arg2	1.42e-110	0.572413	0.518	0.032	2.06e-106
Steap4	1.23e-109	0.591463	0.425	0.003	1.78e-105
Ctsd	3.92e-108	0.904156	0.949	0.529	5.69e-104
Csf3r	2.04e-104	0.981242	0.943	0.515	2.96e-100
S100a11	4.02e-103	0.782674	1	0.978	5.85e-99
Prok2	2.55e-99	1.21655	0.491	0.039	3.71e-95
Retnlg	3.18e-97	1.35031	1	0.874	4.63e-93
Stfa3	3.74e-93	1.17899	0.423	0.02	5.44e-89
Cyp4f18	1.16e-88	0.72485	0.729	0.193	1.69e-84
BC117090	4.98e-86	0.673604	0.377	0.013	7.24e-82
Cd84	5.17e-83	0.716022	0.772	0.257	7.51e-79
Upp1	5.5e-81	0.551522	0.504	0.072	7.99e-77
Clec4e	1.12e-79	0.714883	0.797	0.279	1.62e-75
Map1lc3b	2.73e-79	0.713613	0.989	0.774	3.97e-75
Gda	7.89e-77	0.693824	0.93	0.524	1.15e-72
Alox5ap	8.1e-71	0.410285	1	0.993	1.18e-66
Junb	1.24e-70	0.728648	0.997	0.942	1.81e-66
Txn1	6.23e-70	0.564993	1	0.932	9.06e-66
Hist1h2bc	2.62e-69	0.593016	0.515	0.097	3.81e-65
C5ar1	1.42e-68	0.660878	0.846	0.421	2.07e-64
Npl	3.58e-68	0.475318	0.496	0.088	5.2e-64
Clec4d	8.55e-67	0.568934	0.602	0.154	1.24e-62
Tacstd2	7.3e-65	0.494496	0.515	0.113	1.06e-60
Saa3	1.63e-63	1.05079	0.306	0.015	2.38e-59
Selplg	8.47e-63	0.623789	0.981	0.779	1.23e-58
Hdc	2.67e-62	0.667851	0.875	0.42	3.88e-58
Tpd52	3.9e-60	0.518347	0.992	0.887	5.67e-56
Gsr	8.71e-60	0.50204	0.997	0.947	1.27e-55
Lmnb1	1.95e-59	0.4986	0.637	0.204	2.84e-55
Il1f9	3.09e-58	0.467565	0.431	0.079	4.49e-54
Hbb-bs	4.35e-58	1.49133	0.374	0.045	6.33e-54
Slc40a1	1.08e-57	0.572866	0.642	0.23	1.56e-53
Cd74	7.5e-56	-1.89298	0.818	0.908	1.09e-51
Srgn	1.1e-55	0.633528	0.984	0.863	1.59e-51
H2-K1	4.58e-55	-0.723398	0.957	0.982	6.66e-51
Prtn3	1.62e-54	0.531229	0.509	0.126	2.35e-50
Atp6v1g1	4.33e-54	0.431594	0.997	0.947	6.3e-50
Mxd1	5.55e-54	0.599425	0.843	0.436	8.07e-50
Tarm1	6.95e-54	0.331713	0.363	0.052	1.01e-49
Ubb	1.65e-53	0.427403	1	0.984	2.4e-49
Btg1	1.92e-53	0.621669	0.997	0.947	2.79e-49
Ankrd33b	2.36e-53	0.368473	0.339	0.043	3.43e-49
Gapdh	1.15e-52	0.436458	0.992	0.972	1.67e-48
Fabp5	2.54e-51	0.560501	0.678	0.259	3.69e-47
Taldo1	2.96e-50	0.369837	1	0.976	4.3e-46
Cd33	1.11e-48	0.528595	0.715	0.335	1.62e-44
Hspa1a	3.19e-48	-0.94063	0.65	0.879	4.63e-44
Dusp1	2.29e-47	0.680496	0.959	0.753	3.33e-43
Slpi	7.42e-47	0.57215	0.94	0.673	1.08e-42
Cdkn2d	9.76e-47	0.551658	0.824	0.491	1.42e-42
Pi16	1.11e-45	0.44688	0.808	0.411	1.61e-41
AB124611	1.08e-44	0.474515	0.962	0.768	1.58e-40
Pkm	3.05e-44	0.381689	0.997	0.949	4.43e-40
Rps29	8.38e-44	-0.320216	1	1	1.22e-39
Litaf	9.73e-44	0.488687	0.851	0.511	1.41e-39
Gpcpd1	1.03e-43	0.507293	0.621	0.264	1.49e-39
Uba52	1.5e-43	0.418315	0.978	0.881	2.17e-39
Rps27	1.51e-43	-0.340746	1	1	2.2e-39
Rnf149	4.07e-43	0.509567	0.938	0.659	5.92e-39
Gm5150	1.52e-42	0.569121	0.894	0.624	2.21e-38
S100a6	3.1e-42	0.506035	1	0.996	4.51e-38
Mtus1	8.27e-42	0.488934	0.772	0.421	1.2e-37
Fxyd5	3.26e-41	0.394935	1	0.971	4.74e-37
Ypel3	6.31e-41	0.426444	0.959	0.762	9.16e-37
Vcan	1.74e-40	0.452714	0.455	0.129	2.53e-36
Chil1	2.98e-40	0.522021	0.867	0.493	4.33e-36
Eif4ebp1	3.62e-40	0.458554	0.919	0.711	5.26e-36
Trim30b	4.52e-40	0.283128	0.309	0.053	6.58e-36
Fcgr3	6.84e-40	0.430598	0.967	0.826	9.95e-36
Smpdl3a	1.29e-39	0.441097	0.967	0.858	1.88e-35
Cd300lf	1.77e-39	0.42672	0.713	0.352	2.57e-35
Bst1	3.25e-39	0.39285	0.499	0.17	4.73e-35
Adipor1	3.61e-39	0.422828	0.973	0.805	5.24e-35
F10	5.4e-39	0.453907	0.667	0.297	7.85e-35
Glipr2	1.11e-38	0.461122	0.881	0.591	1.61e-34
Fth1	1.53e-38	0.299656	1	1	2.22e-34
Syt11	2.12e-38	0.210591	0.19	0.01	3.08e-34
BC021614	1.12e-37	0.403781	0.537	0.208	1.63e-33
Sephs2	1.44e-37	0.469727	0.783	0.46	2.1e-33
Siglece	1.76e-37	0.402178	0.669	0.307	2.55e-33
Hsp90ab1	1.77e-37	-0.476313	0.967	0.984	2.57e-33
Rnd1	1.99e-37	0.291787	0.347	0.08	2.89e-33
Rhov	1.99e-37	0.207638	0.198	0.014	2.89e-33
Il4ra	3.56e-37	0.36374	0.52	0.191	5.18e-33
Sell	5.14e-37	0.416925	0.848	0.519	7.47e-33
H2-DMa	8.42e-37	-0.728393	0.675	0.825	1.22e-32
Rufy4	2.37e-36	0.165411	0.154	0.003	3.44e-32
Sepw1	2.89e-36	-0.634397	0.661	0.828	4.21e-32
Ncf4	4.29e-36	0.346303	0.984	0.92	6.23e-32
Fbxl5	5.57e-36	0.400857	0.629	0.285	8.09e-32
Slfn1	5.04e-35	0.434037	0.715	0.386	7.32e-31
Ikbkap	1.42e-34	0.318069	0.491	0.175	2.06e-30
Abtb1	4.16e-34	0.412451	0.837	0.549	6.04e-30
Rgs3	9.05e-34	0.374369	0.564	0.243	1.32e-29
Camp	1.26e-33	-1.14424	1	1	1.84e-29
Oasl2	2.28e-33	0.350429	0.48	0.168	3.31e-29
2810474O19Rik	2.37e-33	0.424351	0.694	0.362	3.45e-29
Sfxn5	4.91e-33	0.309986	0.304	0.067	7.14e-29
Rnasel	1.45e-32	0.271101	0.298	0.064	2.11e-28
Aldoa	2.87e-32	0.333139	0.976	0.906	4.18e-28
Myd88	6.67e-32	0.400588	0.77	0.46	9.69e-28
Cbr3	1.07e-31	0.254441	0.355	0.094	1.56e-27
Eno1	1.73e-31	0.316906	0.978	0.917	2.52e-27
Nlrp12	2.75e-31	0.186998	0.187	0.019	3.99e-27
Gadd45a	3.56e-31	0.406808	0.659	0.328	5.17e-27
Pla2g7	3.68e-31	0.429162	0.924	0.701	5.35e-27
Rpl37a	7.55e-31	-0.291607	1	1	1.1e-26
Ppp1r3d	7.65e-31	0.198297	0.228	0.036	1.11e-26
Flot1	9.87e-31	0.392209	0.688	0.385	1.44e-26
H2-Ab1	1.18e-30	-1.87009	0.442	0.641	1.72e-26
Snap23	1.35e-30	0.395955	0.743	0.446	1.96e-26
Stk17b	1.57e-30	0.369024	0.859	0.542	2.28e-26
Emb	2.69e-30	0.341027	0.981	0.814	3.91e-26
Fcgr4	3.02e-30	0.275946	0.358	0.104	4.39e-26
Sema6b	6.2e-30	0.154709	0.144	0.007	9.01e-26
Lilr4b	6.88e-30	0.390596	0.696	0.397	1e-25
Atg3	8.72e-30	0.414055	0.892	0.654	1.27e-25
Gm17619	1.13e-29	0.214295	0.217	0.034	1.64e-25
Glrx	2.48e-29	0.418137	0.889	0.646	3.61e-25
Cd300ld	2.78e-29	0.335768	0.496	0.195	4.04e-25
Fgl2	2.84e-29	0.4115	0.634	0.308	4.13e-25
Ptpn1	4.4e-29	0.373505	0.908	0.702	6.4e-25
Zyx	9.57e-29	0.375397	0.946	0.759	1.39e-24
Pkib	1.18e-28	0.299035	0.341	0.098	1.72e-24
Hspa1b	1.35e-28	-0.528438	0.29	0.611	1.96e-24
Skap2	1.45e-28	0.355627	0.889	0.648	2.11e-24
Amica1	1.51e-28	0.367368	0.694	0.356	2.2e-24
Serp1	1.61e-28	0.333705	0.981	0.893	2.34e-24
Anxa2	1.61e-28	0.287137	0.989	0.936	2.34e-24
Ppt1	1.84e-28	0.384267	0.802	0.499	2.67e-24
Carhsp1	1.87e-28	0.326704	0.607	0.294	2.72e-24
Slfn2	2.02e-28	0.328103	0.978	0.869	2.93e-24
Trem1	2.14e-28	0.256587	0.352	0.107	3.11e-24
Cdk2ap2	2.71e-28	0.342934	0.981	0.898	3.94e-24
H2-Aa	3.43e-28	-1.70819	0.434	0.626	4.98e-24
R3hdm4	3.77e-28	0.383948	0.889	0.651	5.48e-24
Picalm	4.02e-28	0.377071	0.778	0.475	5.85e-24
Tyrobp	4.37e-28	0.166089	1	1	6.35e-24
Spi1	5.31e-28	0.266904	0.997	0.979	7.72e-24
Il13ra1	8.32e-28	0.354373	0.648	0.32	1.21e-23
Gclm	8.76e-28	0.337041	0.447	0.178	1.27e-23
Cebpb	9.83e-28	0.333417	1	0.971	1.43e-23
Cd14	1.74e-27	0.403375	0.724	0.428	2.54e-23
Rbm3	2.17e-27	0.32012	0.992	0.96	3.16e-23
Pilra	2.7e-27	0.39559	0.805	0.519	3.93e-23
Sorl1	3.17e-27	0.377037	0.835	0.531	4.6e-23
Arid5a	4.32e-27	0.280137	0.39	0.134	6.28e-23
Gatm	7.63e-27	0.350364	0.634	0.326	1.11e-22
Rpl35a	8.65e-27	-0.263869	0.997	1	1.26e-22
Mrgpra2b	9.75e-27	0.384252	0.683	0.36	1.42e-22
Cybb	1.3e-26	-0.329426	0.986	0.983	1.88e-22
Gpr146	1.33e-26	0.262239	0.328	0.096	1.93e-22
Dck	1.86e-26	0.307876	0.482	0.2	2.7e-22
Selp	7.48e-26	0.123198	0.13	0.007	1.09e-21
Nudt4	9.46e-26	0.356277	0.718	0.408	1.38e-21
Gyg	1.44e-25	0.365501	0.848	0.631	2.09e-21
Mcam	2.05e-25	0.140504	0.163	0.019	2.98e-21
Tgfbi	2.74e-25	0.399838	0.962	0.888	3.98e-21
Lcp1	3.14e-25	0.291303	0.989	0.872	4.56e-21
Rab24	3.33e-25	0.336336	0.726	0.447	4.84e-21
Pira2	3.4e-25	0.350766	0.789	0.511	4.94e-21
Lipg	6.95e-25	0.108989	0.119	0.006	1.01e-20
Hebp1	8.71e-25	0.321913	0.862	0.614	1.27e-20
Arhgap24	1e-24	0.173784	0.198	0.034	1.45e-20
Lgals3	1.51e-24	0.245072	0.997	0.989	2.19e-20
Hsp90aa1	1.72e-24	-0.468611	0.637	0.77	2.49e-20
Tbc1d14	1.77e-24	0.267549	0.404	0.152	2.57e-20
Hist1h2al	3.32e-24	0.264881	0.409	0.157	4.82e-20
Il1r2	5.34e-24	0.211182	0.23	0.052	7.77e-20
Arpc3	6.76e-24	0.215865	1	0.988	9.82e-20
Rps27rt	9.25e-24	-0.375671	0.889	0.943	1.34e-19
Ldha	1.43e-23	0.303644	0.954	0.834	2.07e-19
Rps21	2.08e-23	-0.306824	0.997	0.998	3.02e-19
Ube2h	2.13e-23	0.332715	0.442	0.193	3.09e-19
Actg1	2.53e-23	0.215646	1	0.999	3.67e-19
Mrgpra2a	3.55e-23	0.355995	0.572	0.306	5.17e-19
Gabarap	3.88e-23	0.227769	0.995	0.985	5.65e-19
Dhrs7	4.02e-23	0.31686	0.77	0.504	5.85e-19
Wfdc18	4.69e-23	0.167539	0.19	0.034	6.82e-19
F11r	5.01e-23	0.127752	0.125	0.009	7.28e-19
Sdcbp	5.02e-23	0.305794	0.927	0.767	7.3e-19
Slc28a2	5.33e-23	0.273488	0.339	0.122	7.75e-19
Cap1	6.28e-23	0.295468	0.957	0.837	9.13e-19
Pirb	8.92e-23	0.315936	0.889	0.679	1.3e-18
Edem2	1.05e-22	0.305073	0.607	0.329	1.53e-18
Retn	1.83e-22	0.110795	0.103	0.004	2.66e-18
Rpl38	3.64e-22	-0.27607	1	0.999	5.29e-18
Ier3	5.45e-22	0.361819	0.396	0.164	7.92e-18
St3gal6	8.3e-22	0.154701	0.163	0.025	1.21e-17
Rps28	9.08e-22	-0.278887	0.997	0.998	1.32e-17
Ubald2	9.25e-22	0.302333	0.713	0.455	1.34e-17
Tbc1d15	1.08e-21	0.215533	0.369	0.137	1.57e-17
Rac2	1.85e-21	0.273604	0.992	0.958	2.7e-17
H3f3a	2.86e-21	0.137046	1	1	4.16e-17
Aif1	3.07e-21	-0.641081	0.539	0.701	4.47e-17
Camk2d	3.14e-21	0.285896	0.612	0.337	4.56e-17
Gm8797	3.51e-21	0.305124	0.919	0.707	5.1e-17
Ctsc	3.86e-21	0.373534	0.894	0.743	5.61e-17
Galnt6	4.26e-21	0.138616	0.141	0.018	6.19e-17
Ceacam10	4.56e-21	0.35213	0.491	0.245	6.63e-17
Tnfsf14	5e-21	0.220931	0.306	0.101	7.26e-17
Pygl	5.5e-21	0.309069	0.818	0.559	7.99e-17
Cst3	8.26e-21	-0.312565	1	1	1.2e-16
Tsc22d3	9.07e-21	0.328704	0.886	0.675	1.32e-16
0610040J01Rik	1.25e-20	0.1472	0.179	0.034	1.81e-16
Rpl36	1.44e-20	-0.26437	1	0.999	2.09e-16
Emilin2	1.69e-20	0.258605	0.93	0.747	2.46e-16
Pnpla2	1.88e-20	0.297297	0.512	0.26	2.74e-16
Osgin1	2.11e-20	0.162008	0.211	0.051	3.07e-16
Ankrd37	2.11e-20	0.150585	0.149	0.022	3.07e-16
Pgd	2.54e-20	0.317561	0.894	0.723	3.69e-16
Cx3cr1	3.65e-20	-0.473696	0.488	0.685	5.31e-16
Prr13	3.68e-20	0.298723	0.986	0.915	5.35e-16
2021-03-07	3.84e-20	0.257163	0.482	0.232	5.58e-16
S100a8	3.94e-20	0.220488	1	1	5.72e-16
Klf13	3.94e-20	0.320801	0.981	0.871	5.73e-16
Gad1-ps	5.16e-20	0.1927	0.295	0.096	7.5e-16
Atp11b	6.38e-20	0.374545	0.859	0.65	9.28e-16
Zfand4	8.11e-20	0.152565	0.187	0.041	1.18e-15
Klf2	1.18e-19	0.292172	0.995	0.935	1.72e-15
Psme2	1.65e-19	-0.432039	0.859	0.888	2.39e-15
Csf2rb	2.03e-19	0.276151	0.753	0.501	2.95e-15
Gdpd3	2.08e-19	0.311055	0.978	0.93	3.02e-15
Ogfrl1	2.27e-19	0.314637	0.808	0.543	3.3e-15
Adrbk2	2.34e-19	-0.424971	0.322	0.55	3.39e-15
Gng12	2.45e-19	0.280192	0.678	0.423	3.57e-15
Hba-a1	2.5e-19	1.17936	0.247	0.07	3.63e-15
Bnip3	3.55e-19	0.188949	0.293	0.1	5.17e-15
6330416G13Rik	3.7e-19	0.19884	0.274	0.091	5.38e-15
Gm14085	3.94e-19	0.162297	0.23	0.066	5.72e-15
Hspa8	4.27e-19	-0.328634	0.992	0.993	6.2e-15
S100a9	4.91e-19	0.216207	1	1	7.14e-15
Klra17	6.73e-19	0.174546	0.217	0.059	9.78e-15
Osm	6.75e-19	0.307182	0.434	0.212	9.81e-15
Ssu72	9.41e-19	0.267864	0.892	0.701	1.37e-14
Itgal	1.32e-18	-0.45833	0.743	0.808	1.92e-14
Nfil3	1.4e-18	0.233638	0.444	0.21	2.04e-14
Gpld1	1.91e-18	0.101864	0.114	0.012	2.77e-14
Gm7676	2.25e-18	0.247088	0.545	0.292	3.27e-14
Prr5l	2.81e-18	0.201467	0.347	0.14	4.09e-14
Bin2	3.01e-18	0.255918	0.927	0.775	4.38e-14
Crip1	3.38e-18	-0.657114	0.986	0.979	4.92e-14
Smox	4.35e-18	0.182466	0.325	0.121	6.32e-14
Cd302	4.46e-18	0.276996	0.756	0.499	6.49e-14
Rtp4	4.82e-18	0.263187	0.453	0.217	7.01e-14
Adgre4	5.04e-18	-0.403766	0.304	0.535	7.33e-14
Fpr1	5.06e-18	0.244859	0.363	0.16	7.35e-14
Rps14	5.55e-18	-0.22194	1	1	8.06e-14
Gmfg	5.98e-18	0.196262	1	0.979	8.69e-14
Hmgcl	8.09e-18	0.240755	0.629	0.375	1.18e-13
Ctsl	1.14e-17	0.159289	0.271	0.09	1.65e-13
Tmem14c	1.39e-17	0.262646	0.93	0.788	2.03e-13
Bckdha	1.41e-17	0.187593	0.458	0.223	2.05e-13
Ctnnbip1	1.6e-17	0.249461	0.626	0.379	2.32e-13
Hmgb2	1.96e-17	0.192701	0.992	0.894	2.86e-13
Rpl34	2.32e-17	-0.222509	1	1	3.37e-13
Cpd	2.34e-17	0.228167	0.336	0.146	3.4e-13
Mmp8	2.7e-17	0.26585	0.762	0.501	3.93e-13
Tonsl	3.26e-17	0.269078	0.827	0.584	4.74e-13
Ube2b	3.78e-17	0.262511	0.894	0.74	5.49e-13
Plin2	3.85e-17	0.247641	0.631	0.378	5.59e-13
Fcer1g	4.72e-17	0.140355	1	0.999	6.86e-13
Gpi1	4.98e-17	0.238049	0.97	0.891	7.24e-13
Mboat7	5.98e-17	0.261579	0.591	0.361	8.69e-13
Hdac4	6e-17	0.18426	0.279	0.107	8.72e-13
Mpp1	7.54e-17	0.271199	0.743	0.51	1.1e-12
Supt4a	7.98e-17	0.283161	0.919	0.811	1.16e-12
H2-DMb1	1.08e-16	-0.563569	0.501	0.629	1.57e-12
Gk	1.1e-16	0.152772	0.201	0.056	1.59e-12
Prelid1	1.25e-16	0.245867	0.908	0.777	1.82e-12
Plscr1	1.41e-16	0.260128	0.412	0.211	2.05e-12
Gm9843	1.69e-16	-0.222381	1	0.999	2.46e-12
Midn	1.81e-16	0.194433	0.436	0.219	2.63e-12
Ppp1r2	2.09e-16	0.275579	0.821	0.598	3.04e-12
Bin3	2.63e-16	0.260248	0.705	0.478	3.82e-12
Psap	2.79e-16	-0.291418	1	1	4.06e-12
Sh3glb1	2.87e-16	0.232752	0.959	0.859	4.18e-12
AI467606	3.24e-16	0.23891	0.61	0.365	4.72e-12
Tnfaip8l2	3.29e-16	0.249077	0.851	0.655	4.78e-12
Lsp1	3.36e-16	0.19566	0.997	0.979	4.88e-12
Rab11fip1	3.6e-16	0.169641	0.312	0.127	5.24e-12
Cxcl2	3.7e-16	0.511291	0.358	0.164	5.37e-12
Rps13	4.1e-16	-0.200069	1	0.999	5.97e-12
Cotl1	4.19e-16	0.210598	0.986	0.944	6.09e-12
St3gal4	4.21e-16	0.244432	0.751	0.527	6.12e-12
Lpcat2	5.85e-16	0.218541	0.52	0.281	8.51e-12
Auh	6.12e-16	0.210155	0.439	0.224	8.9e-12
Lamp2	7.7e-16	0.261043	0.848	0.647	1.12e-11
D1Ertd622e	7.82e-16	0.258591	0.775	0.546	1.14e-11
Ggt5	8.46e-16	0.161825	0.201	0.06	1.23e-11
Ccpg1	1.21e-15	0.241149	0.528	0.31	1.76e-11
Lst1	1.26e-15	-0.272421	1	0.993	1.84e-11
Clic1	1.28e-15	0.185041	0.992	0.95	1.87e-11
Mpzl3	1.3e-15	0.109337	0.138	0.027	1.9e-11
F13a1	1.99e-15	0.34334	0.783	0.57	2.9e-11
Gcnt1	2.19e-15	0.129837	0.168	0.042	3.18e-11
Xpo6	2.42e-15	0.225113	0.428	0.223	3.52e-11
Emp3	2.54e-15	-0.359784	0.943	0.951	3.69e-11
Rpl30	3.43e-15	-0.217577	0.997	0.997	4.99e-11
Rnh1	4.01e-15	0.228666	0.84	0.62	5.82e-11
Cd37	4.19e-15	0.224127	0.794	0.556	6.09e-11
Rhoc	4.36e-15	0.0896212	0.103	0.014	6.34e-11
Acaa1a	5.66e-15	0.190343	0.678	0.42	8.23e-11
Timm10b	5.82e-15	0.232401	0.905	0.717	8.46e-11
Plbd1	6.5e-15	-0.264818	0.924	0.924	9.44e-11
Oas1a	6.53e-15	0.177954	0.382	0.176	9.49e-11
Ier2	6.54e-15	0.266061	0.984	0.889	9.5e-11
Fam122a	6.97e-15	0.219116	0.393	0.204	1.01e-10
Fbxo31	6.96e-15	0.155984	0.211	0.069	1.01e-10
Cdc42	7.02e-15	0.14358	0.995	0.981	1.02e-10
Bcl2a1a	8.07e-15	-0.463738	0.149	0.353	1.17e-10
Slfn4	8.77e-15	0.25178	0.401	0.212	1.28e-10
Mcemp1	8.98e-15	0.247142	0.954	0.813	1.31e-10
Glul	9.36e-15	0.20906	0.463	0.243	1.36e-10
Hopx	9.93e-15	0.286717	0.631	0.414	1.44e-10
Hpcal1	1.34e-14	0.237058	0.794	0.591	1.95e-10
Thbs1	1.41e-14	-0.299923	0.076	0.264	2.05e-10
Eno1b	1.43e-14	0.153011	0.295	0.124	2.08e-10
Phyh	1.84e-14	0.179189	0.482	0.258	2.68e-10
Lilrb4a	2.04e-14	0.216648	0.883	0.707	2.96e-10
Ndufa8	2.24e-14	0.238232	0.818	0.648	3.26e-10
Pim1	2.62e-14	0.272631	0.862	0.65	3.81e-10
Sema4a	2.75e-14	0.224351	0.705	0.464	4e-10
Vmp1	2.78e-14	0.198269	0.434	0.221	4.04e-10
Hacd4	3.21e-14	0.224811	0.718	0.507	4.67e-10
Cmtm6	3.5e-14	0.209068	0.637	0.404	5.09e-10
Eci2	4.15e-14	0.1645	0.42	0.21	6.04e-10
Cd244	4.66e-14	0.209108	0.499	0.274	6.78e-10
4833407H14Rik	5.18e-14	0.161255	0.209	0.071	7.53e-10
Egr1	5.87e-14	0.259664	0.407	0.211	8.52e-10
Anxa11	6.05e-14	0.308121	0.694	0.49	8.8e-10
Dgat2	6.17e-14	0.19503	0.423	0.231	8.97e-10
Pgs1	6.23e-14	0.223883	0.485	0.283	9.05e-10
2500002B13Rik	6.28e-14	0.124833	0.163	0.045	9.13e-10
Cox7c	6.33e-14	-0.233344	0.978	0.98	9.2e-10
Kdm7a	6.79e-14	0.228831	0.743	0.519	9.87e-10
Irf2bpl	7.28e-14	0.152744	0.247	0.092	1.06e-09
Dedd2	7.45e-14	0.193035	0.407	0.214	1.08e-09
Narf	8.54e-14	0.157075	0.247	0.096	1.24e-09
Man2b1	1.2e-13	0.220073	0.732	0.512	1.74e-09
Hist1h4i	1.26e-13	0.226176	0.268	0.114	1.83e-09
Fam134b	1.35e-13	0.168866	0.247	0.098	1.96e-09
Jund	1.37e-13	0.228407	0.995	0.91	1.99e-09
Gm1673	1.39e-13	-0.381543	0.339	0.519	2.02e-09
Sirpb1a	1.47e-13	0.197943	0.507	0.281	2.14e-09
Trem2	1.68e-13	0.239154	0.526	0.311	2.44e-09
Dpep2	1.73e-13	0.231918	0.339	0.16	2.52e-09
Arl5c	1.8e-13	-0.440725	0.499	0.638	2.62e-09
Tmem156	1.88e-13	0.140779	0.214	0.075	2.74e-09
Rnf11	1.89e-13	0.188857	0.396	0.206	2.75e-09
Pla2g16	1.93e-13	-0.315112	0.16	0.348	2.8e-09
Hsp90b1	1.99e-13	-0.355159	0.748	0.812	2.89e-09
Chil3	3.09e-13	0.378856	0.935	0.804	4.49e-09
Msn	4.11e-13	0.225373	0.967	0.865	5.97e-09
Fosb	4.14e-13	-0.352678	0.35	0.529	6.02e-09
Rplp2	4.2e-13	-0.189568	1	0.999	6.11e-09
Dbi	4.21e-13	0.235065	0.949	0.853	6.12e-09
Sertad1	4.8e-13	0.15868	0.35	0.173	6.98e-09
Prdx1	5.1e-13	0.230767	0.951	0.882	7.42e-09
Basp1	5.19e-13	0.147513	0.179	0.056	7.54e-09
Map2k3	5.19e-13	0.199222	0.547	0.329	7.55e-09
Rnf167	5.63e-13	0.170955	0.526	0.307	8.18e-09
Il1rap	5.83e-13	0.155074	0.187	0.062	8.47e-09
Mif	7.08e-13	0.187277	0.618	0.381	1.03e-08
Asb7	7.66e-13	0.159448	0.293	0.133	1.11e-08
Ifngr1	8.52e-13	0.212261	0.959	0.85	1.24e-08
Adrb2	8.98e-13	0.242632	0.667	0.458	1.3e-08
H2-D1	9.74e-13	-0.256678	1	1	1.42e-08
Pyhin1	9.81e-13	0.246062	0.748	0.519	1.43e-08
Fam26f	1.09e-12	-0.442996	0.241	0.415	1.58e-08
Hcar2	1.18e-12	0.139977	0.127	0.031	1.72e-08
Slc16a3	1.41e-12	0.213888	0.493	0.3	2.05e-08
Ndel1	1.57e-12	0.174732	0.499	0.296	2.29e-08
2310001H17Rik	1.63e-12	0.252291	0.629	0.421	2.37e-08
Tctex1d2	1.8e-12	0.211628	0.734	0.531	2.62e-08
Calm2	2.15e-12	0.255389	0.935	0.793	3.13e-08
Ly6c2	2.25e-12	0.131586	0.97	0.901	3.27e-08
Esd	2.26e-12	0.201136	0.921	0.755	3.29e-08
Ing4	2.53e-12	0.15985	0.493	0.278	3.67e-08
Csrnp1	2.59e-12	0.16464	0.23	0.094	3.77e-08
Wdr89	2.83e-12	-0.259734	0.911	0.918	4.11e-08
Chsy1	3.83e-12	0.154012	0.26	0.113	5.57e-08
Atp11a	4.24e-12	0.148069	0.274	0.123	6.17e-08
Slc35a5	4.62e-12	0.138716	0.293	0.136	6.72e-08
Dmxl2	5.05e-12	0.165771	0.279	0.131	7.35e-08
Syf2	5.07e-12	0.225034	0.764	0.579	7.37e-08
Abhd11	5.64e-12	0.135234	0.336	0.161	8.19e-08
Tnfaip2	5.69e-12	0.223139	0.808	0.598	8.27e-08
Max	5.87e-12	0.243796	0.737	0.554	8.53e-08
Mrpl33	7.86e-12	0.171917	0.992	0.972	1.14e-07
Slc2a6	8.13e-12	0.128251	0.458	0.247	1.18e-07
Gm10116	8.75e-12	0.207175	0.989	0.91	1.27e-07
Slc3a2	8.8e-12	-0.288902	0.396	0.552	1.28e-07
Myl12b	9e-12	0.183993	0.986	0.928	1.31e-07
Ptp4a1	9.55e-12	0.222954	0.561	0.362	1.39e-07
Eif1	9.89e-12	-0.133588	1	1	1.44e-07
Fam32a	1.09e-11	0.173799	0.967	0.878	1.58e-07
Stat1	1.22e-11	-0.437829	0.507	0.612	1.77e-07
Gnas	1.29e-11	-0.210971	0.962	0.964	1.88e-07
Rpl18	1.46e-11	-0.192525	0.997	0.999	2.12e-07
Ccr2	1.5e-11	0.217694	0.913	0.764	2.18e-07
Pglyrp1	1.58e-11	0.261592	0.989	0.831	2.29e-07
Calm1	1.61e-11	-0.216315	0.989	0.979	2.33e-07
Adam8	1.63e-11	0.194986	0.436	0.251	2.37e-07
Cfh	1.72e-11	0.147307	0.274	0.121	2.5e-07
Rps15	1.77e-11	-0.189755	1	0.999	2.58e-07
Nlrp3	1.78e-11	0.144884	0.29	0.132	2.59e-07
Rassf5	1.92e-11	0.172986	0.65	0.436	2.79e-07
Igfbp4	2.01e-11	-0.264171	0.108	0.267	2.92e-07
Xpc	2.04e-11	0.201973	0.417	0.246	2.96e-07
Tmem45a2	2.08e-11	-0.166007	0.024	0.155	3.02e-07
Xist	2.55e-11	-0.289321	0.921	0.921	3.71e-07
Mt1	2.87e-11	0.154092	0.233	0.097	4.17e-07
Cdc25b	3.12e-11	0.0694005	0.106	0.023	4.54e-07
Mgst1	3.29e-11	0.211586	0.965	0.861	4.79e-07
Slc46a3	3.3e-11	-0.22322	0.089	0.251	4.8e-07
Hunk	3.34e-11	0.0949664	0.125	0.034	4.85e-07
B9d2	3.46e-11	0.216855	0.528	0.346	5.02e-07
Rsrp1	3.64e-11	0.223268	0.967	0.898	5.28e-07
Zfp36l1	4.15e-11	0.18519	0.371	0.198	6.03e-07
Stk39	4.22e-11	-0.171008	0.057	0.204	6.14e-07
Batf	4.87e-11	0.163396	0.374	0.204	7.08e-07
Arrdc4	5.1e-11	0.167399	0.458	0.267	7.42e-07
Casp4	5.4e-11	0.159265	0.442	0.249	7.84e-07
Scimp	5.73e-11	0.121712	0.119	0.031	8.33e-07
Smap2	6.49e-11	0.173193	0.593	0.393	9.44e-07
Rps27a	7.66e-11	-0.142041	0.997	1	1.11e-06
Rnase6	8.25e-11	-0.369308	0.401	0.541	1.2e-06
Asnsd1	8.71e-11	0.188492	0.637	0.441	1.27e-06
4930523C07Rik	8.83e-11	-0.284725	0.431	0.567	1.28e-06
Fam49a	9.58e-11	-0.296332	0.358	0.51	1.39e-06
Fam49b	9.97e-11	0.147415	0.995	0.952	1.45e-06
Wfdc21	1.05e-10	0.071939	0.981	0.816	1.53e-06
Arrdc3	1.08e-10	0.135453	0.173	0.063	1.58e-06
Ostf1	1.12e-10	0.151068	0.995	0.964	1.62e-06
Hvcn1	1.14e-10	-0.205929	0.092	0.241	1.65e-06
Fcgr1	1.17e-10	0.112059	0.336	0.167	1.7e-06
Cd93	1.2e-10	0.159204	0.325	0.164	1.74e-06
Bcl2a1d	1.22e-10	-0.251692	0.084	0.236	1.78e-06
Rps24	1.25e-10	-0.161979	1	0.999	1.82e-06
Rtfdc1	1.33e-10	0.195684	0.623	0.447	1.94e-06
Grk6	1.34e-10	0.160135	0.572	0.361	1.95e-06
BC094916	1.47e-10	0.19222	0.591	0.39	2.13e-06
Hist1h1c	1.5e-10	0.266079	0.607	0.416	2.18e-06
Dhrs9	1.54e-10	0.100055	0.13	0.038	2.24e-06
Capzb	1.57e-10	0.156451	0.984	0.95	2.28e-06
Cirbp	1.62e-10	0.203807	0.485	0.303	2.36e-06
Atox1	1.74e-10	-0.263439	0.992	0.973	2.53e-06
Dap	1.77e-10	0.182949	0.623	0.424	2.58e-06
Fbxl20	1.78e-10	0.0970565	0.19	0.072	2.59e-06
Cyth4	1.93e-10	0.172781	0.621	0.421	2.8e-06
Hbp1	1.98e-10	0.1622	0.369	0.203	2.88e-06
Hn1	2.03e-10	-0.257032	0.786	0.817	2.95e-06
Pnrc1	2.19e-10	0.242491	0.81	0.614	3.18e-06
Tra2b	2.19e-10	-0.277525	0.631	0.686	3.18e-06
Lyz2	2.21e-10	-0.201856	1	1	3.21e-06
Batf3	2.37e-10	-0.307206	0.306	0.469	3.44e-06
Tra2a	2.39e-10	-0.254899	0.499	0.628	3.48e-06
Fam96a	2.45e-10	0.205526	0.9	0.753	3.56e-06
Celf4	2.67e-10	-0.211792	0.024	0.145	3.88e-06
H2-DMb2	3.02e-10	-0.387268	0.366	0.494	4.38e-06
Ntpcr	3.03e-10	0.150623	0.347	0.189	4.41e-06
Atraid	3.11e-10	0.151751	0.553	0.35	4.51e-06
Arpc1b	3.16e-10	0.104722	1	0.998	4.59e-06
Ftl1	3.18e-10	0.105954	1	1	4.63e-06
Pgk1	3.35e-10	0.171559	0.439	0.27	4.87e-06
Dazap2	3.59e-10	0.179329	0.916	0.807	5.21e-06
Txnip	3.67e-10	0.207847	0.864	0.679	5.33e-06
Sap30	3.92e-10	0.209366	0.77	0.597	5.69e-06
Osbpl9	3.95e-10	0.166119	0.596	0.413	5.74e-06
Trim12c	4.76e-10	0.17655	0.434	0.26	6.91e-06
Rmdn1	4.82e-10	0.114888	0.233	0.104	7e-06
Rara	5.38e-10	0.16203	0.683	0.473	7.82e-06
Cd44	5.44e-10	0.174258	0.924	0.795	7.9e-06
Tfec	5.77e-10	0.0854608	0.114	0.031	8.39e-06
Oas3	5.95e-10	0.106554	0.241	0.108	8.65e-06
Mat2a	6.32e-10	-0.275132	0.398	0.525	9.18e-06
Pik3cd	6.56e-10	0.142671	0.569	0.379	9.54e-06
Syne1	6.78e-10	-0.345213	0.255	0.385	9.86e-06
Id1	7.15e-10	0.242828	0.415	0.252	1.04e-05
Fam174a	7.71e-10	0.194695	0.827	0.659	1.12e-05
Spata13	8.11e-10	0.139844	0.369	0.199	1.18e-05
Aes	8.25e-10	-0.250789	0.653	0.695	1.2e-05
Acaa1b	9.38e-10	0.114317	0.29	0.142	1.36e-05
Cebpe	9.74e-10	-0.502319	0.339	0.445	1.42e-05
Casp6	1.07e-09	0.147246	0.293	0.15	1.56e-05
Lrch4	1.09e-09	0.139254	0.352	0.197	1.58e-05
Chp1	1.17e-09	0.165784	0.724	0.532	1.71e-05
Rps3a1	1.17e-09	-0.1546	1	0.999	1.71e-05
Rps7	1.19e-09	-0.162355	0.997	1	1.72e-05
Mpc2	1.18e-09	-0.210599	0.797	0.781	1.72e-05
Relt	1.21e-09	0.138433	0.398	0.234	1.75e-05
Sla	1.22e-09	0.189379	0.802	0.63	1.77e-05
Trim30a	1.22e-09	0.174981	0.561	0.366	1.77e-05
Ddx17	1.22e-09	-0.250497	0.328	0.471	1.78e-05
Il2rg	1.29e-09	-0.289069	0.23	0.381	1.87e-05
Ptms	1.3e-09	-0.288331	0.428	0.563	1.88e-05
H2-Eb1	1.39e-09	-0.166601	0.027	0.142	2.01e-05
Calr	1.55e-09	-0.342545	0.794	0.807	2.26e-05
Prdx2	1.58e-09	0.177772	0.726	0.55	2.3e-05
Lyrm5	1.63e-09	0.114116	0.244	0.115	2.37e-05
Ets1	1.73e-09	-0.141624	0.087	0.231	2.51e-05
Tlr4	1.73e-09	0.101556	0.136	0.045	2.52e-05
Pgam1	1.79e-09	0.194114	0.821	0.655	2.6e-05
Fn1	1.93e-09	0.208218	0.835	0.651	2.81e-05
Ncam1	1.94e-09	-0.0978242	0.014	0.117	2.81e-05
Stk24	1.96e-09	0.180478	0.707	0.512	2.85e-05
Arf1	1.97e-09	0.156693	0.951	0.864	2.87e-05
Armc7	2.04e-09	0.0923882	0.206	0.087	2.97e-05
Rnpep	2.05e-09	0.152865	0.783	0.579	2.98e-05
Psmb8	2.05e-09	-0.294974	0.932	0.921	2.99e-05
Sesn2	2.07e-09	0.0945692	0.149	0.052	3.01e-05
Tcp11l2	2.15e-09	0.15177	0.537	0.35	3.13e-05
Traf1	2.19e-09	-0.205011	0.046	0.168	3.18e-05
Dnaja1	2.19e-09	-0.284921	0.702	0.771	3.18e-05
Zfand5	2.2e-09	0.20849	0.734	0.561	3.2e-05
Klhl2	2.24e-09	0.0939668	0.192	0.079	3.25e-05
Fam20c	2.32e-09	0.0745719	0.144	0.049	3.38e-05
Mir142hg	2.42e-09	0.0976008	0.176	0.07	3.52e-05
Mctp2	2.45e-09	0.101621	0.144	0.05	3.57e-05
Bloc1s2	2.53e-09	0.168055	0.745	0.564	3.67e-05
Ppia	2.63e-09	-0.174333	1	1	3.83e-05
Zfp36l2	2.79e-09	0.17552	0.919	0.763	4.06e-05
Dennd4a	2.83e-09	0.160562	0.26	0.134	4.11e-05
Klhdc2	2.84e-09	0.112606	0.371	0.209	4.13e-05
Cdkn1b	2.85e-09	0.162393	0.39	0.236	4.14e-05
Psme1	2.88e-09	-0.269206	0.873	0.864	4.18e-05
Prorsd1	3.04e-09	0.147912	0.36	0.211	4.42e-05
Flna	3.07e-09	-0.211985	0.878	0.85	4.46e-05
Pid1	3.19e-09	-0.3332	0.602	0.666	4.64e-05
Rpl27a	3.21e-09	-0.158627	1	0.999	4.66e-05
Tnfrsf1a	3.82e-09	0.18186	0.883	0.736	5.55e-05
Agpat9	3.83e-09	0.078913	0.117	0.036	5.57e-05
Dhrs1	3.97e-09	0.141773	0.458	0.292	5.77e-05
Tax1bp3	3.98e-09	0.116599	0.458	0.279	5.78e-05
H2-Q7	4.54e-09	-0.31291	0.276	0.424	6.59e-05
Pou2f2	4.56e-09	-0.331679	0.55	0.65	6.63e-05
Ip6k1	4.61e-09	0.128787	0.336	0.185	6.71e-05
Pomp	4.63e-09	-0.233539	0.949	0.935	6.73e-05
Pdlim7	4.69e-09	0.131607	0.282	0.148	6.81e-05
Tpt1	5.14e-09	-0.138766	1	0.999	7.47e-05
Id2	5.32e-09	0.267522	0.762	0.579	7.73e-05
Tmem38b	5.68e-09	0.182651	0.68	0.501	8.25e-05
Mcl1	5.68e-09	0.176557	0.938	0.837	8.26e-05
Fundc1	6.04e-09	0.111721	0.469	0.282	8.77e-05
Sub1	6.06e-09	0.141831	0.986	0.965	8.8e-05
H2-Q4	6.27e-09	-0.279769	0.325	0.464	9.11e-05
C5ar2	6.34e-09	0.0965718	0.149	0.055	9.22e-05
Nr4a1	6.35e-09	-0.362397	0.485	0.575	9.23e-05
Snap29	6.58e-09	0.119386	0.276	0.142	9.57e-05
Ccdc88a	6.75e-09	-0.289575	0.458	0.582	9.81e-05
Pag1	6.89e-09	0.177408	0.453	0.295	0.000100177
Fam132a	7.05e-09	-0.177323	0.117	0.252	0.000102423
Dok3	7.06e-09	0.15913	0.851	0.655	0.000102635
Iqsec1	7.11e-09	0.130284	0.255	0.129	0.000103273
Preb	7.4e-09	0.158942	0.553	0.374	0.000107513
Ahnak	7.57e-09	-0.359865	0.813	0.809	0.000110076
Tor2a	8.5e-09	0.139479	0.396	0.238	0.000123541
Ssbp4	8.93e-09	0.134687	0.539	0.357	0.000129846
Arfip1	9.39e-09	0.118765	0.236	0.112	0.000136533
Tlr6	9.59e-09	0.105121	0.182	0.077	0.000139412
Csf2rb2	9.62e-09	0.0980332	0.222	0.105	0.000139824
Oas2	9.68e-09	0.0792505	0.114	0.035	0.000140722
Oaz2	9.76e-09	0.162267	0.664	0.476	0.000141842
Rgs2	9.8e-09	0.16683	0.981	0.952	0.000142446
Cd52	1.07e-08	0.117448	0.997	0.996	0.000156213
Coro1b	1.14e-08	0.148393	0.854	0.721	0.000165182
Lifr	1.14e-08	0.0697084	0.108	0.032	0.000165995
Slc2a1	1.18e-08	0.102715	0.192	0.083	0.000170944
Cd24a	1.2e-08	0.155813	0.818	0.537	0.000174014
Rpn2	1.24e-08	0.164909	0.713	0.519	0.000180929
Ufsp2	1.25e-08	0.127305	0.415	0.25	0.000181767
BC035044	1.26e-08	-0.257463	0.19	0.329	0.000182705
Naaa	1.26e-08	0.14406	0.572	0.383	0.000183077
Bnip3l	1.26e-08	0.17454	0.908	0.739	0.000183525
Cd82	1.27e-08	0.16294	0.491	0.329	0.000184607
Tnfrsf18	1.36e-08	0.101553	0.179	0.077	0.000197538
St3gal5	1.47e-08	-0.301166	0.266	0.395	0.000213543
Grn	1.51e-08	0.173627	0.87	0.755	0.00021958
Mfsd6	1.54e-08	0.118624	0.325	0.181	0.000223533
Ltbr	1.55e-08	0.141093	0.491	0.323	0.000225245
Slc15a3	1.59e-08	0.108187	0.36	0.206	0.000230445
G6pdx	1.82e-08	0.197798	0.721	0.573	0.000264926
Scand1	1.98e-08	0.155712	0.976	0.926	0.00028708
Ffar2	2.07e-08	-0.193316	0.1	0.227	0.000300315
Hnrnpa2b1	2.08e-08	-0.20361	0.894	0.886	0.000302643
Stx11	2.13e-08	0.160571	0.65	0.475	0.000309009
Rps23	2.2e-08	-0.133589	1	1	0.000319728
Lgals9	2.25e-08	0.113006	0.385	0.229	0.000327303
Bcl3	2.26e-08	0.11719	0.393	0.235	0.000328392
5430427O19Rik	2.29e-08	0.0981582	0.211	0.097	0.000332635
Dynll1	2.46e-08	-0.193206	0.949	0.951	0.000357541
Prkcd	2.48e-08	-0.224531	0.805	0.811	0.000359821
Ccl6	2.59e-08	0.15409	0.989	0.931	0.000375968
Scnn1a	2.78e-08	0.124691	0.173	0.076	0.000403605
Ndrg1	2.87e-08	0.11619	0.298	0.164	0.000416996
Slc6a13	2.9e-08	-0.107111	0.038	0.145	0.000421483
Cxcl10	2.98e-08	-0.292162	0.016	0.109	0.000433759
Cmtm7	3.1e-08	-0.20494	0.913	0.917	0.000450929
Pak1ip1	3.24e-08	0.126185	0.528	0.349	0.000470236
Rpl23a-ps3	3.25e-08	-0.189079	0.97	0.966	0.0004726
Sptlc2	3.49e-08	0.126056	0.504	0.333	0.000507539
Znrf1	3.77e-08	0.139806	0.474	0.314	0.000548456
Dusp22	4.06e-08	0.0976055	0.436	0.26	0.000589457
Vrk3	4.06e-08	0.141142	0.455	0.296	0.000589525
BC005624	4.12e-08	0.12153	0.553	0.373	0.00059825
Azin1	4.29e-08	0.144157	0.453	0.298	0.000623553
Nipsnap3b	4.42e-08	0.123748	0.512	0.344	0.000642004
Ctnnb1	4.65e-08	0.130663	0.566	0.377	0.000676376
Gm26532	4.87e-08	0.0717944	0.117	0.038	0.000707861
Tln1	4.87e-08	-0.204347	0.837	0.85	0.000708137
Ttyh3	4.94e-08	0.127716	0.396	0.241	0.000718288
Ypel5	5.59e-08	0.138145	0.477	0.314	0.00081212
Ccrl2	5.83e-08	0.300719	0.36	0.233	0.000848113
Zfp263	5.85e-08	0.125814	0.344	0.205	0.000850442
Dusp2	5.87e-08	-0.26972	0.192	0.333	0.000852864
Fpr2	5.92e-08	0.158734	0.631	0.454	0.000860031
Spryd3	6.54e-08	0.101377	0.225	0.112	0.000950793
Rnf144a	6.76e-08	0.135623	0.306	0.175	0.000982166
Pold4	6.82e-08	0.171959	0.734	0.551	0.000991758
Mbnl1	6.84e-08	-0.225898	0.702	0.738	0.000994225
Trpv2	6.86e-08	0.122578	0.434	0.274	0.000996787
Actr3	6.9e-08	0.120764	0.995	0.972	0.00100336
Mrpl52	6.96e-08	0.140119	0.843	0.704	0.00101176
Cisd1	7.09e-08	0.115345	0.415	0.253	0.00103017
Pten	7.13e-08	0.143526	0.675	0.497	0.00103617
Hmox1	7.25e-08	0.0901664	0.623	0.436	0.00105383
Marcks	7.39e-08	0.178614	0.827	0.67	0.00107447
Pxn	7.44e-08	0.148056	0.585	0.414	0.00108164
Cmah	7.47e-08	0.103364	0.217	0.106	0.00108533
Sf3b2	7.49e-08	0.150933	0.805	0.604	0.00108837
Tnni2	7.53e-08	0.072184	0.13	0.048	0.00109382
Pnrc2	7.54e-08	0.135673	0.593	0.428	0.00109579
Etfb	8.07e-08	0.126765	0.672	0.493	0.00117358
Cstb	8.4e-08	0.132139	0.927	0.793	0.00122061
Ciita	8.6e-08	-0.14104	0.038	0.139	0.00124973
Tceb2	8.65e-08	0.152013	0.976	0.893	0.00125732
Pfkfb4	8.68e-08	0.141936	0.366	0.225	0.00126202
Rhou	8.68e-08	-0.117547	0.054	0.163	0.00126209
Snrpa	9.11e-08	0.100429	0.363	0.214	0.00132429
Rpl23a	9.59e-08	-0.140189	1	1	0.00139355
Ptprj	9.63e-08	-0.21211	0.271	0.411	0.00140016
Lyn	9.88e-08	0.141413	0.943	0.85	0.00143586
Spata6	9.91e-08	0.0971139	0.228	0.113	0.00144051
Ywhaz	9.99e-08	-0.200527	0.772	0.789	0.00145188
Rab1a	1.02e-07	0.148852	0.71	0.525	0.00148676
Obfc1	1.08e-07	0.104726	0.238	0.121	0.00157115
Fau	1.08e-07	-0.109376	1	1	0.00157225
Cd36	1.1e-07	-0.142245	0.019	0.107	0.00160411
Chmp5	1.12e-07	0.169725	0.68	0.513	0.0016302
Ube2d3	1.15e-07	0.126698	0.984	0.951	0.00167879
Son	1.24e-07	-0.191111	0.81	0.814	0.00179845
Vcl	1.29e-07	-0.186021	0.241	0.377	0.00187611
Psmd9	1.4e-07	0.114353	0.32	0.191	0.00203082
Hes1	1.4e-07	-0.272419	0.165	0.299	0.00203459
Ndufs2	1.42e-07	0.124915	0.705	0.518	0.00207007
Clec12a	1.45e-07	-0.214696	0.724	0.744	0.0021025
Pef1	1.49e-07	0.101863	0.325	0.19	0.00217087
Cdc25a	1.55e-07	-0.0858112	0.027	0.121	0.00224842
Camkk2	1.56e-07	-0.247851	0.566	0.64	0.0022605
Shisa5	1.58e-07	0.111548	0.965	0.904	0.00229562
Pfn1	1.63e-07	0.0945263	1	1	0.00237457
Cux1	1.73e-07	0.122353	0.415	0.267	0.00251929
Ppp1r3b	1.82e-07	0.0851924	0.114	0.04	0.00264553
Sec14l1	1.82e-07	0.12661	0.396	0.249	0.0026521
Gnb2l1	1.87e-07	-0.180428	0.984	0.993	0.0027221
Nt5c3	1.88e-07	0.124671	0.366	0.231	0.00272591
Cryzl1	1.88e-07	0.103729	0.317	0.182	0.00273237
Myeov2	1.91e-07	-0.18072	0.9	0.88	0.00277479
Tlr2	1.92e-07	0.128578	0.409	0.264	0.00278587
Orm1	1.94e-07	-0.284827	0.154	0.275	0.00281961
Flot2	2.06e-07	0.154206	0.518	0.369	0.00299765
Lyst	2.07e-07	0.108801	0.282	0.161	0.00300602
Tnfsf13b	2.14e-07	-0.159488	0.1	0.216	0.0031132
Tex15	2.16e-07	-0.083519	0.016	0.101	0.00314061
Atxn10	2.19e-07	0.173707	0.631	0.48	0.00317596
Qsox1	2.23e-07	0.153744	0.461	0.32	0.00324732
Atp6v1e1	2.24e-07	0.147319	0.848	0.707	0.00326085
Rab7	2.26e-07	0.163422	0.829	0.694	0.00327941
Rap1a	2.37e-07	-0.198967	0.946	0.947	0.00344474
Otub1	2.49e-07	0.110351	0.534	0.368	0.00361336
Dhrs3	2.62e-07	0.0809831	0.13	0.051	0.00380921
Fam103a1	2.63e-07	0.162741	0.656	0.484	0.00382878
Tnnt1	2.76e-07	-0.130038	0.065	0.171	0.0040184
C130050O18Rik	2.78e-07	0.116773	0.344	0.207	0.00404374
Stxbp2	2.91e-07	0.137572	0.583	0.414	0.00423014
1810013L24Rik	2.97e-07	0.122755	0.247	0.135	0.00431969
Stat3	3.22e-07	0.12817	0.661	0.481	0.0046771
Tecr	3.23e-07	-0.229403	0.664	0.665	0.00469118
Nfkb1	3.25e-07	-0.254186	0.55	0.63	0.00472868
Atp6v1b2	3.29e-07	0.155354	0.791	0.636	0.00478344
Cysltr1	3.35e-07	0.0826656	0.125	0.048	0.00486235
Psmb9	3.36e-07	-0.267836	0.753	0.753	0.00488829
Mapkapk2	3.38e-07	-0.273729	0.604	0.65	0.00491588
Lbr	3.56e-07	0.137213	0.667	0.498	0.0051684
H2-Q6	3.71e-07	-0.210625	0.203	0.336	0.00539457
Mgst3	3.83e-07	0.0847414	0.225	0.113	0.00556144
Sgk1	3.87e-07	0.121861	0.472	0.308	0.00562271
Pdlim2	3.87e-07	0.144881	0.442	0.299	0.00562715
Ddx5	3.95e-07	0.149764	0.995	0.94	0.00574514
Rbm7	3.97e-07	0.133482	0.718	0.533	0.00576457
Sms	4.07e-07	-0.153482	0.103	0.221	0.00591647
Ppp1cc	4.09e-07	0.157566	0.805	0.648	0.00594856
Chst11	4.12e-07	0.084959	0.111	0.041	0.00598602
Klf3	4.33e-07	0.152083	0.694	0.529	0.00630039
Atp5c1	4.39e-07	0.119045	0.967	0.909	0.00638775
Clec4n	4.73e-07	0.148896	0.23	0.123	0.00687363
Hcls1	4.75e-07	0.131737	0.913	0.794	0.00690417
Klrk1	4.99e-07	-0.14432	0.03	0.12	0.00724628
Rpl29	4.99e-07	0.129879	0.818	0.667	0.00725258
Ly86	5.41e-07	-0.287572	0.58	0.643	0.00785777
Klf7	5.43e-07	0.133336	0.377	0.248	0.00789302
C3	5.49e-07	-0.225302	0.65	0.666	0.00797858
Rab32	5.51e-07	0.118177	0.444	0.295	0.00800814
Wbp2	5.59e-07	0.121055	0.417	0.274	0.00813114
Trp53inp2	5.63e-07	-0.19476	0.163	0.28	0.00817752
Gnb2	5.71e-07	0.112058	0.997	0.968	0.00829645
Slc35f5	5.97e-07	0.0645627	0.133	0.053	0.00867661
Fam21	5.97e-07	0.165649	0.439	0.301	0.00867776
Tkt	6.37e-07	-0.218898	0.894	0.838	0.00926219
Pink1	6.43e-07	0.0984413	0.369	0.232	0.00934565
Klhl24	6.51e-07	0.0935325	0.271	0.152	0.00945806
Slc25a4	6.69e-07	0.155215	0.577	0.416	0.00972616
Nipa2	6.82e-07	0.112184	0.371	0.232	0.00991174
Ift57	7.09e-07	0.0818416	0.228	0.119	0.0103028
Fam65b	7.4e-07	0.117833	0.371	0.241	0.010761
Bcas3	7.45e-07	0.0901459	0.19	0.093	0.0108297
Cmip	7.49e-07	0.121367	0.599	0.433	0.0108815
Serpina3g	7.65e-07	-0.213338	0.13	0.252	0.0111185
Aldh1b1	7.85e-07	0.0600868	0.122	0.047	0.0114037
1500011B03Rik	7.91e-07	0.108659	0.355	0.216	0.0114909
Rpl9-ps6	7.98e-07	-0.168497	0.935	0.907	0.0115971
H2-T23	8.37e-07	-0.297219	0.477	0.552	0.0121623
Psma1	8.39e-07	0.135034	0.783	0.634	0.0121891
Ace	8.52e-07	-0.319665	0.225	0.349	0.0123845
Hadh	8.61e-07	0.0884584	0.317	0.184	0.0125122
Mknk1	8.84e-07	0.0943255	0.398	0.258	0.0128447
Hgsnat	8.99e-07	0.0967448	0.29	0.166	0.0130734
Ampd3	9.01e-07	0.093224	0.285	0.166	0.0130894
Entpd1	9.05e-07	0.0769804	0.165	0.078	0.0131604
Ssh2	9.13e-07	0.150071	0.664	0.502	0.0132684
Tpgs1	9.43e-07	0.099373	0.553	0.379	0.0137121
Mov10	9.45e-07	0.0765132	0.106	0.038	0.0137408
Sirpb1c	9.64e-07	0.129324	0.892	0.767	0.014015
Sgms1	9.85e-07	0.0944532	0.336	0.203	0.0143135
Ppp1cb	1.01e-06	-0.217966	0.58	0.625	0.0147355
Lrp10	1.02e-06	0.130745	0.585	0.427	0.0148639
Ngly1	1.03e-06	0.100195	0.314	0.19	0.0149322
Pttg1	1.05e-06	0.14501	0.398	0.267	0.0151954
Rpl9	1.07e-06	-0.10538	1	1	0.01559
Ltb	1.09e-06	0.155548	0.94	0.826	0.0158014
Apoc1	1.09e-06	0.133584	0.198	0.1	0.0158776
Mfsd10	1.12e-06	0.0900715	0.341	0.209	0.0163143
Hk2	1.14e-06	-0.225784	0.309	0.424	0.0165162
Mrps24	1.17e-06	0.153133	0.729	0.558	0.0170426
Jun	1.24e-06	-0.227606	0.843	0.849	0.0180935
Sirpb1b	1.29e-06	0.131876	0.794	0.668	0.0187811
Rcc2	1.29e-06	-0.128864	0.103	0.214	0.0187926
Ms4a7	1.31e-06	-0.348991	0.173	0.282	0.0189737
Znhit2	1.34e-06	0.0958593	0.325	0.199	0.0194209
Cd300lb	1.54e-06	0.118381	0.42	0.279	0.0223173
Rgcc	1.56e-06	-0.084898	0.041	0.131	0.0226979
Fos	1.62e-06	0.172419	0.986	0.96	0.0235462
Nrg1	1.63e-06	0.0619491	0.141	0.06	0.0237472
Cd53	1.68e-06	0.1526	0.959	0.869	0.024459
Rnf114	1.71e-06	0.122966	0.564	0.4	0.024852
Dnajc15	1.72e-06	0.105271	0.675	0.484	0.024964
Tmem154	1.75e-06	0.0964282	0.266	0.157	0.0253828
Usf1	1.81e-06	0.0669836	0.268	0.15	0.0263775
Rplp0	1.91e-06	0.107848	1	0.998	0.0277351
Bid	1.94e-06	0.0945832	0.374	0.238	0.0281486
Rpl17	1.94e-06	-0.1289	1	1	0.0282286
Iqcc	1.96e-06	0.0720105	0.173	0.084	0.028419
Atg101	1.96e-06	0.123895	0.575	0.412	0.0285089
Prrc2a	1.96e-06	-0.16678	0.173	0.293	0.0285229
Ccndbp1	1.97e-06	0.106268	0.463	0.307	0.0286764
Phlda1	1.98e-06	-0.154866	0.095	0.201	0.0288292
Bcl2a1b	2e-06	-0.29045	0.062	0.159	0.0290634
Rnf13	2.05e-06	0.130884	0.593	0.445	0.0298588
Ndufs3	2.07e-06	0.134337	0.566	0.417	0.0300531
Numb	2.13e-06	0.0626012	0.168	0.08	0.0309018
Stx18	2.13e-06	0.0954087	0.274	0.161	0.0310021
Psmb3	2.15e-06	0.114515	0.875	0.728	0.0312338
Slc35e4	2.15e-06	0.0516805	0.154	0.069	0.0312957
Mgst2	2.26e-06	-0.162879	0.133	0.247	0.0328614
Lrrc25	2.31e-06	0.127192	0.537	0.391	0.0336057
Raf1	2.33e-06	0.130835	0.466	0.324	0.0338173
Gsg1	2.38e-06	0.0553363	0.111	0.043	0.0346343
Atrnl1	2.44e-06	0.0720477	0.138	0.061	0.0354985
Rab27a	2.45e-06	0.110217	0.409	0.275	0.035638
Stx17	2.57e-06	0.0968904	0.225	0.124	0.0373078
Kdm6b	2.59e-06	0.116533	0.509	0.355	0.0376279
Gpr18	2.65e-06	-0.184724	0.13	0.236	0.0385158
Cytip	2.67e-06	0.136333	0.935	0.819	0.0388007
Pcbp1	2.68e-06	-0.183367	0.786	0.818	0.0389668
Eef2	2.7e-06	0.122424	0.995	0.971	0.0391755
Fas	2.73e-06	0.0712481	0.271	0.154	0.0396877
Gnpda1	2.98e-06	0.0758264	0.23	0.125	0.043367
Rpl13a	2.99e-06	-0.129216	1	1	0.0435304
F630028O10Rik	3.07e-06	0.144729	0.509	0.368	0.0446507
Ptpn6	3.09e-06	0.130157	0.94	0.868	0.0449425
Gpkow	3.1e-06	0.0752019	0.165	0.079	0.0451199
Slc25a20	3.11e-06	0.0647183	0.198	0.103	0.0452038
Lsr	3.13e-06	0.075737	0.198	0.101	0.0454857
Topbp1	3.13e-06	-0.103622	0.049	0.139	0.0455272
Coro1a	3.24e-06	0.0726272	1	1	0.0470636
Rpl7	3.3e-06	-0.114741	1	1	0.0480355
Mob1a	3.36e-06	-0.21106	0.547	0.607	0.048782
Josd2	3.37e-06	0.100587	0.309	0.189	0.0490322
