# Supplementary material for: Decoding lymphomyeloid divergence and immune hyporesponsiveness in G-CSF-primed human bone marrow by single-cell RNA-seq
Source: Cell Discov. 2022 Jun 22;8:59. doi: 10.1038/s41421-022-00417-y (PMC9217915; doi:10.1038/s41421-022-00417-y)
Supplement: Supplementary file 7 — Supplementary Table S6 [file 41421_2022_417_MOESM7_ESM.xlsx]

## Sheet: degs_nkt_Group
Supplementary Table S6. Overall DEGs of lymphoid cells (except B cells) before and after G-CSF administration.
genes	p_val	avg_logFC	pct.1	pct.2	p_val_adj	cluster
RPS15A	1.24437e-224	0.304965	1	1	3.35196e-220	Pre
RPS29	1.82171e-186	0.277644	1	1	4.90715e-182	Pre
ATP5E	5.43318e-178	0.493033	0.903	0.783	1.46354e-173	Pre
GIMAP7	1.57621e-136	0.621903	0.635	0.382	4.24584e-132	Pre
RPS27A	4.36308e-131	0.227763	1	1	1.17528e-126	Pre
RPL34	5.42973e-129	0.284077	1	1	1.46261e-124	Pre
RPL13AP20	4.57573e-63	0.473163	0.359	0.184	1.23256e-58	Pre
RPS26	4.32719e-55	0.396628	0.86	0.812	1.16561e-50	Pre
RPL21	1.82687e-53	0.303361	0.753	0.665	4.92104e-49	Pre
GAS5	2.31994e-34	0.280626	0.77	0.734	6.24921e-30	Pre
NOP10	4.15969e-33	0.309397	0.422	0.296	1.12049e-28	Pre
PCED1B-AS1	2.3086e-28	0.29603	0.189	0.092	6.21869e-24	Pre
DYNLL1	1.51677e-25	0.315149	0.459	0.359	4.08573e-21	Pre
ZFP36L1	2.08964e-23	0.278775	0.252	0.155	5.62886e-19	Pre
GIMAP4	9.29103e-21	0.243082	0.512	0.43	2.50272e-16	Pre
TRAF3IP3	2.18134e-19	0.232124	0.487	0.407	5.87587e-15	Pre
GIMAP1	6.84216e-19	0.240824	0.258	0.173	1.84307e-14	Pre
NMT1	5.01263e-18	0.232044	0.22	0.14	1.35025e-13	Pre
NOSIP	7.30285e-16	0.240588	0.398	0.324	1.96717e-11	Pre
LINC00861	4.72343e-14	0.229502	0.26	0.19	1.27235e-09	Pre
CX3CR1	9.11693e-13	0.263979	0.136	0.084	2.45583e-08	Pre
ZFP36	0	1.22452	0.739	0.371	0	Post
PRTN3	0	0.987576	0.358	0.01	0	Post
CXCR4	0	0.983637	0.912	0.607	0	Post
TSC22D3	0	0.953774	0.958	0.734	0	Post
MPO	0	0.942818	0.369	0.015	0	Post
S100A9	0	0.924093	0.522	0.129	0	Post
TXNIP	0	0.854932	0.971	0.873	0	Post
ELANE	0	0.835808	0.314	0.013	0	Post
ZFP36L2	0	0.794754	0.937	0.73	0	Post
RPS2	0	0.446371	1	0.997	0	Post
SRGN	5.56724e-260	0.71295	0.944	0.714	1.49965e-255	Post
S100A8	2.13278e-257	0.796282	0.556	0.205	5.74507e-253	Post
AREG	1.43541e-246	0.78277	0.186	0.013	3.86655e-242	Post
SOCS1	2.03459e-241	0.691588	0.323	0.067	5.48057e-237	Post
BTG1	1.17224e-226	0.492386	0.987	0.939	3.15766e-222	Post
DUSP2	2.40194e-200	0.933218	0.54	0.232	6.47011e-196	Post
MZT2B	6.41358e-177	0.614496	0.555	0.258	1.72763e-172	Post
LYZ	2.62438e-173	0.549154	0.262	0.059	7.0693e-169	Post
AZU1	3.05114e-173	0.365485	0.128	0.009	8.21885e-169	Post
CTSG	2.23643e-157	0.343656	0.118	0.008	6.02427e-153	Post
MALAT1	5.33428e-149	0.269961	1	1	1.4369e-144	Post
PRDM1	2.37499e-117	0.53107	0.312	0.112	6.39752e-113	Post
CEBPD	8.80672e-116	0.480858	0.154	0.029	2.37227e-111	Post
DDIT4	1.64582e-112	0.550223	0.543	0.292	4.43335e-108	Post
NFKBIA	4.47496e-108	0.674764	0.561	0.34	1.20542e-103	Post
CEBPB	1.30081e-98	0.506964	0.361	0.158	3.50399e-94	Post
RGS1	1.2534e-97	0.895535	0.291	0.116	3.37629e-93	Post
TNFAIP3	1.88008e-97	0.458508	0.303	0.119	5.06436e-93	Post
ARF6	1.4742e-91	0.444809	0.529	0.296	3.97106e-87	Post
SSBP4	3.0904e-90	0.382464	0.26	0.095	8.32462e-86	Post
CYTIP	2.30446e-88	0.448504	0.502	0.282	6.20753e-84	Post
MT-RNR2	1.26893e-85	0.320032	0.952	0.882	3.41811e-81	Post
JUNB	1.88075e-82	0.67346	0.804	0.694	5.06618e-78	Post
SRSF9	2.46831e-82	0.395151	0.386	0.187	6.64889e-78	Post
SIPA1	3.25991e-81	0.354293	0.185	0.057	8.78123e-77	Post
STUB1	1.11755e-80	0.380015	0.321	0.143	3.01035e-76	Post
CD69	1.20052e-80	0.488313	0.61	0.412	3.23385e-76	Post
TXNL4A	7.01512e-80	0.337427	0.205	0.069	1.88966e-75	Post
GLRX5	5.79558e-77	0.297126	0.156	0.044	1.56116e-72	Post
UQCRB	6.12838e-76	0.303277	0.908	0.81	1.6508e-71	Post
SFPQ	1.91502e-71	0.32633	0.22	0.083	5.1585e-67	Post
TMEM203	5.52821e-70	0.265112	0.128	0.033	1.48913e-65	Post
MT2A	1.16923e-69	0.79011	0.58	0.411	3.14956e-65	Post
FKBP5	1.66907e-68	0.365799	0.267	0.118	4.49597e-64	Post
TNFSF8	4.20985e-67	0.342963	0.174	0.06	1.13401e-62	Post
PIK3IP1	4.31888e-67	0.40448	0.442	0.261	1.16338e-62	Post
SYTL3	2.32889e-65	0.328633	0.212	0.081	6.27333e-61	Post
CCL4	7.23315e-65	0.90865	0.597	0.449	1.94839e-60	Post
GTPBP6	1.08624e-63	0.22349	0.109	0.026	2.92601e-59	Post
YPEL3	3.26935e-63	0.333362	0.262	0.116	8.80664e-59	Post
SMAP2	3.13825e-62	0.336598	0.246	0.109	8.4535e-58	Post
TMEM259	8.9013e-61	0.265631	0.136	0.041	2.39774e-56	Post
CD74	2.83147e-60	0.42884	0.695	0.541	7.62712e-56	Post
PNRC1	6.46506e-59	0.364965	0.677	0.513	1.74149e-54	Post
NDNL2	1.0112e-58	0.290329	0.188	0.073	2.72388e-54	Post
CA1	1.19501e-57	0.279277	0.195	0.076	3.219e-53	Post
MMP24-AS1	3.0809e-57	0.278956	0.18	0.068	8.29901e-53	Post
H1FX	7.39983e-57	0.382185	0.203	0.085	1.99329e-52	Post
TMEM2	1.9829e-56	0.286339	0.133	0.041	5.34133e-52	Post
PTGER4	3.43131e-55	0.29468	0.212	0.089	9.24291e-51	Post
C8orf59	2.46937e-54	0.316817	0.341	0.185	6.65173e-50	Post
PIK3R1	4.9653e-53	0.325012	0.217	0.096	1.3375e-48	Post
HNRNPU	6.69963e-53	0.322392	0.425	0.253	1.80468e-48	Post
KLF2	4.19348e-50	0.354363	0.276	0.14	1.1296e-45	Post
CYBA	1.56376e-49	0.24227	0.92	0.842	4.21231e-45	Post
UBC	3.56976e-48	0.226732	0.911	0.824	9.61587e-44	Post
PABPC1	7.40076e-46	0.247402	0.894	0.807	1.99354e-41	Post
DUSP1	3.22057e-45	0.383741	0.804	0.702	8.67524e-41	Post
GLUL	5.68101e-41	0.242554	0.191	0.087	1.53029e-36	Post
LOC100130872	1.29366e-40	0.24356	0.175	0.076	3.48473e-36	Post
HERPUD1	3.41543e-40	0.300578	0.234	0.121	9.20014e-36	Post
RNF139	1.17627e-39	0.226396	0.153	0.065	3.16852e-35	Post
SYNE2	1.96534e-39	0.271059	0.29	0.161	5.29405e-35	Post
SARAF	8.72995e-39	0.263188	0.829	0.724	2.35159e-34	Post
HLA-DPA1	1.21091e-38	0.274282	0.436	0.275	3.26183e-34	Post
ETS1	1.10597e-37	0.276833	0.385	0.243	2.97914e-33	Post
SLA	2.56262e-37	0.272389	0.229	0.12	6.90293e-33	Post
IGHG1	3.48719e-37	0.313743	0.261	0.145	9.39344e-33	Post
ID2	1.20845e-36	0.235418	0.71	0.547	3.2552e-32	Post
AHSP	6.78371e-35	0.231884	0.184	0.09	1.82733e-30	Post
KHDRBS1	1.36492e-34	0.254487	0.291	0.172	3.67669e-30	Post
ARID5B	6.64745e-33	0.262422	0.225	0.123	1.79062e-28	Post
HLA-DPB1	5.39733e-32	0.26145	0.574	0.422	1.45388e-27	Post
PTP4A2	1.64527e-30	0.292574	0.338	0.218	4.43187e-26	Post
GZMK	1.00241e-29	0.521946	0.299	0.197	2.70019e-25	Post
TOB1	2.66227e-29	0.321352	0.262	0.162	7.17137e-25	Post
LEPROTL1	5.82422e-28	0.254469	0.485	0.365	1.56887e-23	Post
HLA-DRA	4.06796e-27	0.231526	0.276	0.167	1.09579e-22	Post
CCL5	5.30048e-27	0.244256	0.724	0.623	1.42779e-22	Post
IGKC	6.50525e-27	0.230114	0.855	0.73	1.75232e-22	Post
HLA-DRB1	4.26524e-26	0.257922	0.372	0.25	1.14893e-21	Post
FKBP11	6.42136e-26	0.2417	0.346	0.234	1.72972e-21	Post
ANKRD12	6.94048e-26	0.226325	0.43	0.305	1.86956e-21	Post
IGHA1	1.10329e-23	0.259357	0.413	0.294	2.97192e-19	Post
VIM	2.25222e-22	0.224884	0.731	0.65	6.0668e-18	Post
IGHG3	1.08169e-21	0.223314	0.121	0.061	2.91375e-17	Post
PRF1	6.09102e-20	0.299911	0.556	0.441	1.64074e-15	Post
MT1E	8.35963e-19	0.310065	0.114	0.06	2.25183e-14	Post
FOS	8.81097e-19	0.347181	0.49	0.396	2.37341e-14	Post
KLF6	1.66073e-15	0.260152	0.556	0.461	4.47351e-11	Post
CITED2	2.25644e-14	0.301431	0.329	0.251	6.07818e-10	Post
MT1X	7.65182e-14	0.337828	0.284	0.216	2.06117e-09	Post

## Sheet: CD4_naive1
Supplementary Table S6. DEGs of CD4_naive1 before and after G-CSF administration.
gene	p_val	avg_logFC	pct.1	pct.2	p_val_adj	cluster
RPS15A	2.95944e-29	0.281255	1	1	7.97185e-25	Pre
RPS29	6.05994e-28	0.244121	1	1	1.63237e-23	Pre
RPL34	2.33892e-26	0.226776	1	1	6.30034e-22	Pre
ATP5E	1.07705e-14	0.577429	0.911	0.742	2.90125e-10	Pre
RPL37A	1.46821e-12	0.224453	1	1	3.95493e-08	Pre
RPS27A	1.67646e-12	0.184468	1	1	4.51588e-08	Pre
GIMAP7	8.66248e-09	0.593169	0.706	0.464	0.000233341	Pre
RPS26	1.49276e-07	0.621965	0.886	0.814	0.00402105	Pre
NKG7	1.80978e-06	0.527664	0.24	0.031	0.0487501	Pre
PRTN3	1.46652e-63	0.865024	0.34	0.01	3.95036e-59	Post
MPO	1.56506e-49	0.80472	0.33	0.017	4.2158e-45	Post
RPS2	3.07574e-49	0.513053	1	1	8.28513e-45	Post
ELANE	2.5459e-47	0.765082	0.361	0.024	6.85788e-43	Post
AREG	2.04043e-45	0.570554	0.206	0.003	5.4963e-41	Post
TXNIP	1.16703e-40	1.06232	1	0.878	3.14363e-36	Post
TSC22D3	1.73494e-26	0.988519	0.907	0.643	4.67342e-22	Post
GADD45A	5.55319e-26	0.410271	0.155	0.006	1.49586e-21	Post
AZU1	2.03099e-21	0.420924	0.144	0.008	5.47087e-17	Post
S100A9	2.55261e-21	0.844025	0.495	0.138	6.87598e-17	Post
ZFP36L2	6.86167e-21	0.749462	0.969	0.739	1.84833e-16	Post
TNFAIP3	8.48497e-20	0.553881	0.299	0.051	2.2856e-15	Post
CXCR4	5.56508e-18	0.763757	0.897	0.632	1.49906e-13	Post
TNFSF8	2.11489e-15	0.622696	0.32	0.075	5.69687e-11	Post
JUNB	1.10132e-14	0.869612	0.887	0.684	2.96662e-10	Post
S100A8	7.43779e-14	0.766607	0.567	0.233	2.00352e-09	Post
MZT2B	1.12486e-13	0.675587	0.608	0.287	3.03004e-09	Post
SARAF	1.65979e-13	0.425302	0.969	0.922	4.47098e-09	Post
MALAT1	2.44257e-13	0.334784	1	1	6.57954e-09	Post
TOB1	4.61052e-13	0.631548	0.454	0.156	1.24194e-08	Post
CD69	7.51182e-13	0.769928	0.608	0.3	2.02346e-08	Post
SRGN	2.09514e-12	0.746481	0.67	0.372	5.64368e-08	Post
PABPC1	2.70644e-12	0.361316	1	0.959	7.29035e-08	Post
SOCS1	2.67073e-11	0.423339	0.268	0.069	7.19414e-07	Post
PIK3IP1	1.81715e-10	0.540695	0.753	0.459	4.89487e-06	Post
LYZ	2.0663e-10	0.499759	0.258	0.07	5.566e-06	Post
LOC93622	2.55386e-10	0.284696	0.134	0.02	6.87934e-06	Post
NOP14	2.70448e-10	0.201993	0.113	0.014	7.28506e-06	Post
CYTIP	4.84608e-10	0.499026	0.67	0.35	1.30539e-05	Post
TMEM259	1.06509e-09	0.280951	0.134	0.022	2.86904e-05	Post
EEF2	2.26355e-09	0.309483	0.979	0.961	6.09731e-05	Post
MALT1	2.27852e-08	0.237173	0.113	0.019	0.000613765	Post
DDIT4	2.52615e-08	0.538268	0.495	0.247	0.00068047	Post
HNRNPU	3.07776e-08	0.445977	0.495	0.232	0.000829056	Post
GTPBP6	1.06805e-07	0.225324	0.124	0.024	0.00287701	Post
DEXI	1.12666e-07	0.198579	0.113	0.02	0.0030349	Post
PTGER4	1.4865e-07	0.317485	0.165	0.042	0.00400418	Post
SFPQ	1.94857e-07	0.408494	0.227	0.074	0.00524887	Post
TYMP	2.0779e-07	0.288673	0.134	0.029	0.00559724	Post
MT2A	2.24033e-07	0.874593	0.485	0.279	0.00603479	Post
TRIM28	2.51209e-07	0.255024	0.134	0.029	0.00676682	Post
ARF6	2.54396e-07	0.468668	0.392	0.184	0.00685267	Post
CCSER2	3.72232e-07	0.342738	0.258	0.089	0.0100268	Post
PNRC1	1.08606e-06	0.495238	0.691	0.517	0.0292552	Post
IL7R	1.13022e-06	0.377997	0.835	0.648	0.0304446	Post
GSPT1	1.1858e-06	0.271548	0.206	0.066	0.0319419	Post
HEXB	1.27957e-06	0.263045	0.165	0.047	0.0344678	Post
TMEM203	1.71195e-06	0.232374	0.124	0.028	0.0461149	Post

## Sheet: CD4_naive2
Supplementary Table S6. DEGs of CD4_naive2 before and after G-CSF administration.
gene	p_val	avg_logFC	pct.1	pct.2	p_val_adj	cluster
RPS15A	7.28456e-52	0.317927	1	1	1.96224e-47	Pre
RPS29	1.25843e-39	0.248272	1	1	3.38984e-35	Pre
RPL34	1.46139e-26	0.212653	1	1	3.93654e-22	Pre
ATP5E	6.30384e-24	0.521688	0.943	0.879	1.69807e-19	Pre
RPL37A	5.66598e-21	0.239532	1	1	1.52625e-16	Pre
GIMAP7	1.1323e-19	0.63139	0.762	0.451	3.05007e-15	Pre
RPS3A	4.8969e-19	0.186532	1	1	1.31908e-14	Pre
RPS16	5.49959e-16	0.189239	1	1	1.48143e-11	Pre
RPL21	5.55011e-14	0.394752	0.887	0.775	1.49503e-09	Pre
RPS26	9.64023e-14	0.71969	0.876	0.769	2.59679e-09	Pre
RPL13AP20	7.10734e-12	0.547183	0.538	0.302	1.9145e-07	Pre
GNLY	1.61266e-09	0.5471	0.256	0.055	4.34401e-05	Pre
JUN	2.81933e-09	0.546715	0.56	0.324	7.59442e-05	Pre
RPL23	9.69599e-08	0.193899	0.997	0.995	0.00261181	Pre
ZFP36L1	7.93118e-07	0.391386	0.319	0.143	0.0213642	Pre
NOP10	1.59314e-06	0.316294	0.498	0.33	0.0429145	Pre
PRTN3	7.10018e-73	0.990079	0.423	0.018	1.91258e-68	Post
MPO	1.2183e-67	0.757945	0.379	0.013	3.28172e-63	Post
ELANE	1.72289e-66	0.775875	0.346	0.008	4.64095e-62	Post
TXNIP	1.55842e-63	1.11019	1	0.888	4.19792e-59	Post
RPS2	1.64167e-63	0.458097	1	1	4.42218e-59	Post
TSC22D3	2.0025e-59	1.01511	0.995	0.808	5.39413e-55	Post
SRGN	5.02829e-51	1.1422	0.945	0.653	1.35447e-46	Post
S100A9	1.16431e-50	0.926977	0.582	0.116	3.13631e-46	Post
ZFP36L2	2.55596e-48	1.02904	0.951	0.781	6.88498e-44	Post
CXCR4	2.51961e-47	1.07752	0.951	0.681	6.78707e-43	Post
S100A8	6.25026e-47	1.00576	0.659	0.195	1.68363e-42	Post
AREG	1.6115e-42	0.660235	0.22	0.004	4.3409e-38	Post
SOCS1	3.25684e-35	0.759822	0.423	0.084	8.77294e-31	Post
BTG1	8.76717e-33	0.536788	1	0.977	2.36161e-28	Post
MZT2B	7.07155e-24	0.692184	0.676	0.329	1.90486e-19	Post
AZU1	2.59017e-23	0.364046	0.154	0.01	6.97715e-19	Post
TNFAIP3	1.73545e-22	0.635216	0.445	0.141	4.67479e-18	Post
PTGER4	1.25511e-21	0.540262	0.308	0.068	3.38089e-17	Post
RGS1	2.08902e-20	0.867341	0.368	0.11	5.62719e-16	Post
JUNB	3.8168e-20	0.783939	0.912	0.828	1.02813e-15	Post
LYZ	4.46248e-20	0.657901	0.297	0.071	1.20206e-15	Post
PIK3IP1	4.82785e-18	0.609346	0.681	0.369	1.30048e-13	Post
SFPQ	2.6153e-17	0.463631	0.363	0.112	7.04484e-13	Post
DDIT4	2.99486e-17	0.687041	0.549	0.261	8.06724e-13	Post
NFKBIA	3.80103e-17	0.65705	0.709	0.461	1.02388e-12	Post
LEPROTL1	6.55427e-17	0.527023	0.764	0.505	1.76553e-12	Post
MALAT1	3.07393e-16	0.28247	1	1	8.28023e-12	Post
TNFSF8	8.35385e-16	0.50213	0.346	0.112	2.25028e-11	Post
CH25H	1.48692e-15	0.356222	0.11	0.009	4.00531e-11	Post
CTSG	2.12958e-15	0.276593	0.121	0.012	5.73645e-11	Post
SSBP4	3.25851e-15	0.45006	0.28	0.079	8.77745e-11	Post
TOB1	1.10655e-14	0.640966	0.434	0.189	2.98072e-10	Post
FTH1	1.60998e-14	0.271696	0.995	0.997	4.3368e-10	Post
HLA-B	3.12592e-14	0.227503	1	0.999	8.42028e-10	Post
EEF2	6.95587e-14	0.294022	0.995	0.967	1.8737e-09	Post
SARAF	1.56826e-12	0.355703	0.967	0.884	4.22443e-08	Post
PRDM1	1.95242e-12	0.468405	0.291	0.102	5.25925e-08	Post
PABPC1	6.4144e-12	0.26415	0.978	0.963	1.72785e-07	Post
UBL3	1.05533e-11	0.370416	0.242	0.075	2.84275e-07	Post
MTFP1	1.68433e-11	0.36718	0.22	0.066	4.53708e-07	Post
CD69	4.02904e-11	0.49987	0.747	0.538	1.0853e-06	Post
DYNLT1	5.15826e-11	0.425683	0.346	0.148	1.38948e-06	Post
HLA-C	6.40266e-11	0.264349	1	0.988	1.72468e-06	Post
PIK3R1	6.81049e-11	0.431586	0.308	0.12	1.83454e-06	Post
ANXA1	1.24768e-10	0.443727	0.791	0.651	3.36087e-06	Post
GLUL	1.50133e-10	0.306543	0.181	0.048	4.04414e-06	Post
BIRC3	1.91349e-10	0.504818	0.56	0.348	5.15436e-06	Post
MT2A	1.97347e-10	0.880631	0.544	0.357	5.31593e-06	Post
UQCRB	5.55659e-10	0.33164	0.956	0.898	1.49678e-05	Post
C8orf59	6.36881e-10	0.418668	0.429	0.219	1.71557e-05	Post
HSPA5	1.01526e-09	0.40145	0.434	0.228	2.7348e-05	Post
TXNL4A	1.0169e-09	0.302978	0.22	0.073	2.73923e-05	Post
CITED2	1.49743e-09	0.513412	0.527	0.313	4.03362e-05	Post
VIM	3.06845e-09	0.357291	0.907	0.854	8.26548e-05	Post
HLA-A	4.45809e-09	0.201936	1	0.995	0.000120087	Post
GTPBP6	8.78417e-09	0.231278	0.137	0.034	0.000236619	Post
STUB1	1.04902e-08	0.328615	0.346	0.16	0.000282575	Post
AIM1	1.41174e-08	0.322331	0.17	0.053	0.00038028	Post
CREM	1.89436e-08	0.312163	0.187	0.063	0.000510283	Post
YPEL3	2.79757e-08	0.317909	0.313	0.142	0.000753581	Post
C10orf54	3.77294e-08	0.388506	0.516	0.325	0.00101632	Post
KHDRBS1	4.0939e-08	0.35643	0.385	0.201	0.00110277	Post
AP3M2	4.6692e-08	0.260761	0.165	0.052	0.00125774	Post
PTGER2	6.50512e-08	0.392803	0.308	0.144	0.00175229	Post
EZR	8.94817e-08	0.373075	0.407	0.227	0.00241037	Post
RIPK2	9.19706e-08	0.231476	0.11	0.026	0.00247741	Post
IL7R	1.20351e-07	0.30105	0.874	0.708	0.00324191	Post
KLF2	1.98642e-07	0.330669	0.319	0.155	0.00535082	Post
SMAP2	2.11846e-07	0.307157	0.286	0.134	0.00570649	Post
ZFP36	3.10839e-07	0.580353	0.495	0.335	0.00837308	Post
HMGB2	3.37321e-07	0.351056	0.632	0.451	0.00908642	Post
PBXIP1	3.9316e-07	0.320408	0.473	0.277	0.0105905	Post
CA1	4.48679e-07	0.208075	0.203	0.076	0.0120861	Post
FKBP5	9.77546e-07	0.355693	0.374	0.203	0.0263322	Post
ANXA6	1.03713e-06	0.329282	0.571	0.379	0.0279372	Post
RAB22A	1.1733e-06	0.212268	0.126	0.039	0.0316051	Post
RPN2	1.28267e-06	0.299264	0.368	0.205	0.0345513	Post
SNHG8	1.32992e-06	0.324828	0.637	0.497	0.035824	Post
MT-RNR2	1.45549e-06	0.235975	0.989	0.936	0.0392064	Post
HNRNPU	1.75379e-06	0.325193	0.484	0.311	0.0472418	Post

## Sheet: CD4_naive3
Supplementary Table S6. DEGs of CD4_naive3 before and after G-CSF administration.
gene	p_val	avg_logFC	pct.1	pct.2	p_val_adj	cluster
RPS29	2.1702e-47	0.308011	1	1	5.84587e-43	Pre
RPS15A	7.56795e-39	0.305241	1	1	2.03858e-34	Pre
RPL34	1.12899e-32	0.29708	1	1	3.04116e-28	Pre
RPL37A	1.11839e-21	0.290298	1	1	3.01261e-17	Pre
RPS27A	4.21499e-19	0.212908	1	1	1.13539e-14	Pre
RPL39	9.10808e-19	0.202755	1	1	2.45344e-14	Pre
RPL28	6.97083e-17	0.202661	1	1	1.87773e-12	Pre
RPS17	1.74877e-16	0.236287	1	1	4.71066e-12	Pre
RPS3A	3.55827e-16	0.208194	1	1	9.58492e-12	Pre
ATP5E	1.88524e-14	0.433208	0.933	0.78	5.07827e-10	Pre
RPS21	2.73124e-14	0.233909	1	1	7.35714e-10	Pre
RPL38	3.55594e-14	0.222831	1	1	9.57865e-10	Pre
RPS12	3.62423e-14	0.183236	1	1	9.76258e-10	Pre
GIMAP7	8.35366e-13	0.586502	0.686	0.451	2.25023e-08	Pre
RPS18	1.32253e-12	0.183462	1	1	3.56251e-08	Pre
RPL37	8.85225e-12	0.200995	1	1	2.38453e-07	Pre
RPS16	7.24512e-11	0.203895	1	0.994	1.95162e-06	Pre
RPS26	9.94784e-11	0.626011	0.874	0.717	2.67965e-06	Pre
RPS10	1.30454e-09	0.19386	0.998	0.994	3.51404e-05	Pre
RPL29	1.13558e-08	0.186714	0.997	1	0.00030589	Pre
RPL21	5.6402e-08	0.353029	0.819	0.688	0.0015193	Pre
CD52	5.85443e-08	0.259817	0.992	0.971	0.00157701	Pre
RPL13AP20	9.62248e-07	0.448628	0.469	0.289	0.0259201	Pre
IER2	1.63722e-06	0.472821	0.451	0.266	0.0441017	Pre
TXNIP	5.47343e-59	1.02607	0.988	0.907	1.47438e-54	Post
TSC22D3	1.78675e-57	1.11493	0.988	0.85	4.81296e-53	Post
PRTN3	1.27374e-51	0.977288	0.376	0.007	3.43108e-47	Post
SRGN	3.12368e-48	1.18112	0.971	0.658	8.41425e-44	Post
ELANE	5.48648e-47	0.940215	0.382	0.016	1.47789e-42	Post
CXCR4	6.63514e-45	0.95549	0.983	0.761	1.78731e-40	Post
RPS2	1.69476e-43	0.413195	1	0.998	4.56517e-39	Post
MPO	1.23037e-42	0.89976	0.324	0.008	3.31425e-38	Post
ZFP36L2	1.2226e-38	0.793806	0.988	0.879	3.29332e-34	Post
ZFP36	1.91639e-38	1.23278	0.803	0.374	5.16219e-34	Post
S100A9	2.28611e-35	0.981402	0.566	0.134	6.1581e-31	Post
BTG1	2.4816e-33	0.588453	0.994	0.977	6.68468e-29	Post
S100A8	4.35393e-30	1.05168	0.572	0.175	1.17282e-25	Post
MALAT1	2.46339e-21	0.358617	1	1	6.63564e-17	Post
NFKBIA	1.83686e-20	0.808447	0.844	0.56	4.94794e-16	Post
HLA-B	1.59057e-18	0.284528	1	1	4.28452e-14	Post
TNFAIP3	4.69493e-18	0.724089	0.572	0.245	1.26467e-13	Post
CTSG	5.76537e-18	0.373959	0.156	0.008	1.55302e-13	Post
ID2	1.67989e-16	0.799778	0.746	0.428	4.52511e-12	Post
DUSP2	2.49907e-15	0.80663	0.497	0.214	6.73175e-11	Post
AZU1	6.44217e-15	0.345123	0.133	0.008	1.73533e-10	Post
CEBPB	9.00534e-15	0.694245	0.434	0.165	2.42577e-10	Post
LYZ	1.03913e-14	0.53438	0.266	0.062	2.79911e-10	Post
HLA-A	2.22411e-13	0.296127	1	0.989	5.99109e-09	Post
AREG	6.67877e-13	0.541543	0.162	0.023	1.79906e-08	Post
TNFSF8	7.10735e-13	0.576886	0.335	0.111	1.91451e-08	Post
JUNB	3.7134e-12	0.651606	0.879	0.812	1.00028e-07	Post
MZT2B	1.08586e-11	0.530699	0.514	0.265	2.92498e-07	Post
PTGER4	1.16522e-11	0.53095	0.376	0.149	3.13877e-07	Post
MMP24-AS1	9.79125e-11	0.369719	0.231	0.062	2.63747e-06	Post
CD69	3.32439e-10	0.461874	0.838	0.66	8.95491e-06	Post
DDIT4	3.7038e-10	0.507445	0.538	0.279	9.97692e-06	Post
ARRDC2	5.43286e-10	0.300976	0.133	0.021	1.46345e-05	Post
PIK3IP1	5.57309e-10	0.488033	0.526	0.289	1.50122e-05	Post
PRDM1	1.04778e-09	0.524599	0.353	0.15	2.82239e-05	Post
SOCS1	1.39136e-09	0.509304	0.306	0.118	3.7479e-05	Post
HLA-C	1.84148e-09	0.251348	1	0.992	4.96039e-05	Post
PABPC1	4.19476e-09	0.323783	0.931	0.894	0.000112994	Post
EEF2	1.4902e-08	0.271073	0.971	0.917	0.000401416	Post
C8orf59	1.66401e-08	0.397388	0.422	0.208	0.000448233	Post
ARF6	2.51937e-08	0.405124	0.538	0.292	0.000678642	Post
UQCRB	3.20492e-08	0.287235	0.931	0.864	0.000863309	Post
RGS1	3.28241e-08	0.703131	0.376	0.186	0.000884182	Post
SARAF	5.18877e-08	0.355094	0.919	0.804	0.0013977	Post
LEPROTL1	6.78698e-08	0.403124	0.676	0.448	0.00182821	Post
MT2A	1.35267e-07	0.980521	0.462	0.296	0.00364369	Post
MCL1	1.39318e-07	0.479481	0.434	0.232	0.00375282	Post
MT-RNR2	1.66114e-07	0.278662	0.983	0.948	0.00447462	Post
UBC	2.51516e-07	0.264964	0.919	0.825	0.00677507	Post
CEBPD	2.99877e-07	0.269676	0.104	0.02	0.00807779	Post
SYTL3	3.11601e-07	0.319588	0.162	0.047	0.00839361	Post
SRSF9	4.55524e-07	0.324946	0.335	0.157	0.0122705	Post
ARHGDIB	4.68384e-07	0.229344	0.977	0.931	0.0126169	Post
CYTIP	4.80984e-07	0.393328	0.491	0.284	0.0129563	Post
TMEM203	7.47719e-07	0.252937	0.156	0.046	0.0201413	Post
RASAL3	7.61884e-07	0.348281	0.306	0.142	0.0205229	Post
STUB1	7.79944e-07	0.368408	0.329	0.162	0.0210094	Post
FKBP5	7.89967e-07	0.343885	0.301	0.139	0.0212793	Post
CREM	8.09982e-07	0.297316	0.173	0.056	0.0218185	Post
CST3	9.56209e-07	0.290838	0.127	0.033	0.0257574	Post
PPP2R5A	1.01347e-06	0.23019	0.139	0.038	0.0273	Post
SAFB2	1.13292e-06	0.24965	0.191	0.065	0.0305175	Post
BLVRB	1.37816e-06	0.251309	0.173	0.057	0.0371236	Post
SFPQ	1.4777e-06	0.328484	0.22	0.087	0.0398049	Post
CA1	1.71197e-06	0.306209	0.254	0.105	0.0461153	Post

## Sheet: CD4_effector_CCL5
Supplementary Table S6. DEGs of CD4_effector_CCL5 before and after G-CSF administration.
gene	p_val	avg_logFC	pct.1	pct.2	p_val_adj	cluster
RPS15A	1.20356e-17	0.220802	1	1	3.24202e-13	Pre
RPS29	2.40835e-17	0.201932	1	1	6.48738e-13	Pre
ATP5E	3.15872e-14	0.493936	0.876	0.793	8.50864e-10	Pre
GIMAP7	6.87917e-09	0.520005	0.622	0.421	0.000185304	Pre
TMA7	1.39288e-07	0.282256	0.938	0.909	0.00375201	Pre
RPS2	5.85935e-53	0.511614	1	1	1.57833e-48	Post
PRTN3	1.83952e-49	1.06519	0.427	0.004	4.95511e-45	Post
TSC22D3	3.4783e-45	1.0141	0.976	0.724	9.36948e-41	Post
ZFP36	3.473e-44	1.30946	0.835	0.313	9.35521e-40	Post
CXCR4	3.72674e-41	1.0587	0.945	0.575	1.00387e-36	Post
TXNIP	2.08527e-36	0.877624	0.963	0.878	5.61708e-32	Post
MPO	1.07096e-34	0.873398	0.317	0.006	2.88483e-30	Post
ELANE	4.05514e-29	0.841852	0.323	0.021	1.09233e-24	Post
SOCS1	1.15011e-25	0.800129	0.305	0.025	3.09805e-21	Post
ZFP36L2	1.13928e-23	0.696467	0.963	0.685	3.06887e-19	Post
BTG1	8.12649e-22	0.495978	0.994	0.909	2.18903e-17	Post
S100A9	5.8942e-21	0.80504	0.512	0.143	1.58772e-16	Post
EEF1A1	3.5538e-19	0.219231	1	1	9.57288e-15	Post
DUSP2	6.86386e-16	0.768147	0.695	0.353	1.84892e-11	Post
SRGN	2.4776e-15	0.473898	0.963	0.817	6.67391e-11	Post
S100A8	1.60241e-14	0.633757	0.537	0.224	4.3164e-10	Post
MZT2B	1.26723e-13	0.57271	0.634	0.284	3.41355e-09	Post
AREG	1.7144e-13	0.417587	0.11	0	4.61807e-09	Post
UQCRB	9.0035e-13	0.457043	0.939	0.793	2.42527e-08	Post
CA1	1.05083e-12	0.517098	0.311	0.079	2.83063e-08	Post
TNFAIP3	1.57473e-12	0.571886	0.341	0.098	4.24184e-08	Post
CTSG	1.251e-11	0.423138	0.14	0.012	3.36983e-07	Post
PABPC1	4.15615e-11	0.415892	0.915	0.722	1.11954e-06	Post
FKBP5	1.3148e-10	0.514216	0.335	0.11	3.54167e-06	Post
STUB1	1.46172e-10	0.529995	0.372	0.129	3.93743e-06	Post
LYZ	4.43927e-10	0.460555	0.25	0.066	1.19581e-05	Post
AZU1	5.50986e-10	0.302545	0.104	0.006	1.48419e-05	Post
FTH1	1.58225e-09	0.256	0.994	0.971	4.26211e-05	Post
MT-RNR2	2.95405e-09	0.379756	0.945	0.826	7.95731e-05	Post
LOC100506844	3.36668e-09	0.291697	0.11	0.01	9.06882e-05	Post
CYTIP	3.92539e-09	0.526181	0.488	0.228	0.000105738	Post
NFKBIA	5.29431e-09	0.598189	0.5	0.263	0.000142613	Post
IL7R	9.42647e-09	0.557505	0.591	0.359	0.000253921	Post
CCL4	1.71822e-08	0.660028	0.817	0.685	0.000462837	Post
PRDM1	2.11943e-08	0.467064	0.36	0.149	0.00057091	Post
DDIT4	2.30748e-08	0.53718	0.451	0.218	0.000621567	Post
PNRC1	3.71333e-08	0.469027	0.683	0.432	0.00100026	Post
EEF2	4.32147e-08	0.345235	0.951	0.803	0.00116407	Post
SARAF	5.61724e-08	0.365219	0.823	0.587	0.00151312	Post
TMEM259	2.57794e-07	0.320002	0.171	0.044	0.0069442	Post
CD74	3.32886e-07	0.39702	0.799	0.598	0.00896694	Post
AHSP	1.27969e-06	0.331846	0.238	0.083	0.0344711	Post

## Sheet: CD4_effector_CCR6
Supplementary Table S6. DEGs of CD4_effector_CCR6 before and after G-CSF administration.
gene	p_val	avg_logFC	pct.1	pct.2	p_val_adj	cluster
RPS29	3.40428e-30	0.263558	1	1	9.1701e-26	Pre
RPS15A	6.65447e-18	0.234931	1	1	1.79251e-13	Pre
ATP5E	1.3366e-15	0.547538	0.949	0.826	3.60041e-11	Pre
RPL34	4.93909e-15	0.191845	1	1	1.33044e-10	Pre
GIMAP7	5.94714e-14	0.69432	0.744	0.452	1.60198e-09	Pre
RPS26	9.85728e-09	0.68931	0.901	0.861	0.000265525	Pre
RPL13AP20	6.48605e-07	0.520429	0.507	0.278	0.0174715	Pre
MPO	5.52624e-53	0.881866	0.47	0.013	1.4886e-48	Post
RPS2	5.24569e-49	0.508309	1	1	1.41303e-44	Post
PRTN3	1.05332e-47	0.883526	0.409	0.009	2.83732e-43	Post
ELANE	9.68672e-43	0.817141	0.374	0.009	2.60931e-38	Post
TXNIP	1.05108e-37	0.978482	1	0.901	2.83129e-33	Post
TSC22D3	4.32814e-36	0.953233	0.983	0.841	1.16587e-31	Post
ZFP36L2	4.50217e-33	0.91929	1	0.786	1.21275e-28	Post
S100A9	4.95942e-33	0.955311	0.67	0.165	1.33592e-28	Post
CXCR4	6.60946e-32	1.14914	0.948	0.614	1.78039e-27	Post
TOB1	1.77294e-25	0.922094	0.774	0.321	4.77578e-21	Post
SRGN	2.34438e-23	0.780577	0.965	0.623	6.31506e-19	Post
SOCS1	2.09904e-20	0.726384	0.409	0.086	5.6542e-16	Post
S100A8	4.42269e-18	0.64278	0.6	0.222	1.19134e-13	Post
LYZ	2.92542e-16	0.452006	0.296	0.049	7.88021e-12	Post
AREG	4.821e-15	0.318352	0.122	0.002	1.29863e-10	Post
BTG1	4.82652e-15	0.456737	0.991	0.956	1.30012e-10	Post
NFKBIA	2.07761e-13	0.686774	0.783	0.482	5.59647e-09	Post
SSBP4	8.4949e-13	0.511956	0.374	0.11	2.28827e-08	Post
AZU1	8.9866e-13	0.28116	0.113	0.004	2.42072e-08	Post
MALAT1	1.78005e-12	0.371757	1	1	4.79491e-08	Post
BIRC3	2.79365e-10	0.536446	0.678	0.374	7.52526e-06	Post
MZT2B	2.8487e-10	0.507731	0.67	0.37	7.67355e-06	Post
PABPC1	1.02291e-09	0.330109	1	0.925	2.75541e-05	Post
PRDM1	1.97255e-09	0.504376	0.4	0.156	5.31346e-05	Post
SARAF	2.6985e-09	0.396454	0.983	0.852	7.26894e-05	Post
ZFP36	5.26419e-09	0.806972	0.635	0.427	0.000141802	Post
PIK3IP1	1.20949e-08	0.487056	0.574	0.3	0.0003258	Post
TNFAIP3	1.41392e-08	0.414196	0.461	0.201	0.000380869	Post
MT-CYB	1.42026e-08	0.254904	1	0.991	0.000382574	Post
TMEM203	1.86554e-08	0.257508	0.148	0.026	0.000502522	Post
FTH1	2.20067e-08	0.26184	1	1	0.000592794	Post
MT1X	4.96118e-08	0.763865	0.4	0.183	0.00133639	Post
STT3B	1.13689e-07	0.266838	0.217	0.059	0.00306243	Post
C8orf59	1.22708e-07	0.339032	0.443	0.201	0.0033054	Post
UQCRB	1.41267e-07	0.275129	0.983	0.908	0.00380531	Post
AIM1	1.50189e-07	0.372304	0.217	0.064	0.00404564	Post
SYTL3	2.1369e-07	0.293651	0.165	0.038	0.00575617	Post
KLF2	2.41708e-07	0.413435	0.383	0.161	0.00651089	Post
RNF139	2.60652e-07	0.301677	0.226	0.068	0.00702117	Post
SYNE2	6.84542e-07	0.350643	0.365	0.159	0.0184395	Post
PTGER4	1.02243e-06	0.402356	0.304	0.123	0.0275411	Post
LAPTM5	1.2907e-06	0.302916	0.922	0.745	0.0347675	Post
NENF	1.53702e-06	0.312985	0.278	0.108	0.0414027	Post

## Sheet: CD8_naive
Supplementary Table S6. DEGs of CD8_naive before and after G-CSF administration.
gene	p_val	avg_logFC	pct.1	pct.2	p_val_adj	cluster
RPS15A	1.7008e-32	0.291202	1	1	4.58144e-28	Pre
RPS29	9.4342e-31	0.26081	1	1	2.54129e-26	Pre
RPL34	2.90587e-23	0.217661	1	1	7.82755e-19	Pre
RPS27A	2.37618e-13	0.194677	1	1	6.40072e-09	Pre
ATP5E	6.39653e-11	0.469926	0.923	0.798	1.72303e-06	Pre
RPL38	1.29118e-10	0.192806	1	1	3.47806e-06	Pre
RPS26	1.62615e-08	0.79353	0.879	0.788	0.000438037	Pre
MT-CO2	8.55363e-07	0.187526	1	1	0.0230409	Pre
PRTN3	1.9624e-54	0.97349	0.462	0.013	5.28611e-50	Post
RPS2	6.8667e-47	0.486852	1	1	1.84968e-42	Post
MPO	5.46999e-40	0.828899	0.385	0.018	1.47345e-35	Post
S100A9	1.94651e-34	0.897213	0.663	0.134	5.24332e-30	Post
TXNIP	3.67454e-33	0.885424	0.99	0.926	9.89811e-29	Post
ELANE	1.1561e-32	0.62032	0.308	0.013	3.11418e-28	Post
TSC22D3	3.01776e-23	0.844916	0.962	0.719	8.12895e-19	Post
S100A8	6.28175e-23	0.77885	0.644	0.193	1.69212e-18	Post
SARAF	1.65699e-19	0.481453	1	0.923	4.46342e-15	Post
LYZ	3.61198e-17	0.581152	0.308	0.054	9.72958e-13	Post
MZT2B	4.19617e-17	0.705954	0.731	0.315	1.13032e-12	Post
PABPC1	2.91978e-16	0.403579	1	0.972	7.86502e-12	Post
CXCR4	9.59717e-15	0.647239	0.933	0.709	2.58519e-10	Post
PIK3IP1	2.88523e-13	0.605348	0.769	0.477	7.77193e-09	Post
ZFP36L2	3.21645e-13	0.53148	0.942	0.781	8.66414e-09	Post
CTSG	6.14391e-13	0.246893	0.125	0.007	1.65499e-08	Post
KLF2	8.65352e-12	0.490953	0.346	0.097	2.331e-07	Post
SRGN	9.23337e-12	0.779598	0.673	0.353	2.48719e-07	Post
CYTIP	1.1911e-11	0.49143	0.74	0.37	3.20846e-07	Post
LEPROTL1	1.44569e-11	0.497198	0.817	0.554	3.89425e-07	Post
SFPQ	4.57881e-11	0.401117	0.279	0.069	1.23339e-06	Post
YBX3	4.83522e-11	0.395409	0.279	0.067	1.30246e-06	Post
MALAT1	5.98281e-11	0.288173	1	1	1.61159e-06	Post
TOB1	3.23772e-10	0.546531	0.529	0.236	8.72144e-06	Post
EEF2	9.78256e-10	0.288518	0.99	0.97	2.63513e-05	Post
EIF4B	1.91298e-09	0.446601	0.76	0.479	5.15298e-05	Post
DDIT4	5.66549e-09	0.513543	0.606	0.305	0.000152611	Post
FBXO32	1.77187e-08	0.307807	0.221	0.055	0.000477288	Post
YPEL3	1.80456e-08	0.358537	0.269	0.079	0.000486094	Post
AZU1	2.66306e-08	0.194037	0.106	0.012	0.000717349	Post
TNFAIP3	3.3457e-08	0.379056	0.26	0.079	0.000901231	Post
PDCD7	3.42006e-08	0.261971	0.183	0.04	0.000921261	Post
CD69	4.05111e-08	0.505682	0.577	0.296	0.00109125	Post
GLUL	4.19621e-08	0.19859	0.115	0.015	0.00113033	Post
CTSW	6.54721e-08	0.453553	0.471	0.219	0.00176362	Post
TXNL4A	1.30567e-07	0.316687	0.25	0.075	0.00351709	Post
XRCC6	2.06111e-07	0.438922	0.519	0.278	0.005552	Post
GTPBP6	2.11374e-07	0.25944	0.144	0.028	0.00569378	Post
HLA-C	2.38039e-07	0.263566	1	0.965	0.00641205	Post
SRSF9	3.27193e-07	0.381364	0.404	0.173	0.0088136	Post
ID2	8.83678e-07	0.532466	0.615	0.382	0.0238036	Post
YBX1	1.23526e-06	0.283303	0.933	0.846	0.0332742	Post
UQCRB	1.26055e-06	0.241069	0.99	0.951	0.0339554	Post
ZFP62	1.84058e-06	0.248848	0.144	0.034	0.0495798	Post

## Sheet: CD8_effector_CD69
Supplementary Table S6. DEGs of CD8_effector_CD69 before and after G-CSF administration.
gene	p_val	avg_logFC	pct.1	pct.2	p_val_adj	cluster
RPS29	3.5253e-32	0.245971	1	1	9.49611e-28	Pre
RPS15A	4.88855e-32	0.295059	1	1	1.31683e-27	Pre
ATP5E	9.18686e-21	0.495505	0.911	0.798	2.47466e-16	Pre
RPS27A	6.20776e-20	0.23998	1	1	1.67218e-15	Pre
RPL34	3.32384e-18	0.209768	1	1	8.95342e-14	Pre
GIMAP7	1.08678e-17	0.780055	0.528	0.245	2.92745e-13	Pre
RPS26	3.09549e-12	0.561201	0.858	0.739	8.33832e-08	Pre
CD52	4.58354e-11	0.509651	0.777	0.658	1.23467e-06	Pre
RPS10	6.24391e-11	0.224621	0.982	0.988	1.68192e-06	Pre
TMSB10	6.37847e-11	0.253738	0.995	0.996	1.71817e-06	Pre
RPS16	2.01017e-09	0.18488	0.997	0.996	5.41479e-05	Pre
RPL13AP20	6.385e-09	0.532038	0.325	0.148	0.000171993	Pre
GNLY	6.65686e-09	0.576889	0.263	0.086	0.000179316	Pre
RPL21	7.6773e-07	0.355141	0.672	0.603	0.0206803	Pre
EMP3	1.62378e-06	0.353138	0.618	0.502	0.0437398	Pre
HBA2	1.6727e-06	0.441024	0.91	0.872	0.0450576	Pre
RPS2	1.92803e-62	0.488158	1	1	5.19352e-58	Post
ZFP36	2.07021e-56	1.4071	0.911	0.524	5.57651e-52	Post
MPO	6.91239e-55	1.11811	0.405	0.012	1.86199e-50	Post
TSC22D3	2.57562e-54	1.02028	0.957	0.698	6.93796e-50	Post
CXCR4	2.95862e-50	0.830467	0.996	0.816	7.96963e-46	Post
SRGN	2.25181e-47	0.839737	0.984	0.839	6.06569e-43	Post
PRTN3	3.14249e-47	1.13878	0.346	0.008	8.46494e-43	Post
BTG1	1.18843e-43	0.667412	0.996	0.946	3.20127e-39	Post
ELANE	4.56631e-42	0.957556	0.296	0.003	1.23003e-37	Post
ZFP36L2	4.22901e-36	0.81113	0.969	0.796	1.13917e-31	Post
S100A9	4.21888e-35	0.988452	0.506	0.116	1.13644e-30	Post
DUSP2	1.30021e-34	0.893579	0.883	0.559	3.50238e-30	Post
RGS1	2.64912e-27	0.847418	0.852	0.558	7.13594e-23	Post
TXNIP	4.15311e-27	0.776239	0.895	0.744	1.11872e-22	Post
S100A8	4.50536e-26	0.806414	0.553	0.203	1.21361e-21	Post
CCL4	9.9806e-26	0.894992	0.961	0.814	2.68847e-21	Post
MALAT1	1.9049e-19	0.243991	1	1	5.13122e-15	Post
TNFSF8	2.79081e-18	0.584379	0.261	0.05	7.51759e-14	Post
ZNF331	3.18478e-18	0.569707	0.183	0.018	8.57885e-14	Post
JUNB	6.46306e-18	0.74577	0.895	0.781	1.74095e-13	Post
SOCS1	1.56435e-15	0.580547	0.249	0.057	4.21389e-11	Post
NFKBIA	2.20653e-15	0.60258	0.626	0.338	5.94373e-11	Post
SYTL3	1.08682e-14	0.535773	0.284	0.077	2.92756e-10	Post
ARF6	1.23313e-14	0.512039	0.588	0.302	3.32168e-10	Post
LYZ	3.28297e-14	0.561027	0.245	0.06	8.84332e-10	Post
CEBPB	5.62772e-14	0.614611	0.389	0.154	1.51594e-09	Post
AZU1	6.34735e-14	0.397862	0.136	0.013	1.70979e-09	Post
SIPA1	1.41704e-13	0.535145	0.222	0.054	3.81708e-09	Post
CTSG	9.37827e-13	0.380276	0.113	0.008	2.52622e-08	Post
SARAF	1.67624e-12	0.408829	0.864	0.675	4.5153e-08	Post
MZT2B	2.88163e-12	0.576893	0.471	0.236	7.76224e-08	Post
HLA-A	9.136e-12	0.211329	1	0.993	2.46096e-07	Post
AREG	9.77328e-12	0.571297	0.144	0.023	2.63263e-07	Post
TMEM2	1.03766e-11	0.546932	0.222	0.064	2.79515e-07	Post
MT-RNR2	1.34087e-11	0.32606	0.953	0.868	3.61189e-07	Post
CRTAM	2.71742e-11	0.611052	0.327	0.136	7.31992e-07	Post
NDNL2	3.02945e-11	0.41019	0.226	0.064	8.16043e-07	Post
HLA-B	4.89125e-11	0.185561	1	1	1.31756e-06	Post
SMAP2	6.38481e-11	0.417943	0.249	0.08	1.71988e-06	Post
PIK3IP1	2.66839e-10	0.461861	0.346	0.151	7.18784e-06	Post
CYTIP	3.38956e-10	0.50173	0.409	0.203	9.13045e-06	Post
PIK3R1	4.51365e-10	0.477476	0.315	0.129	1.21584e-05	Post
FKBP5	5.52893e-10	0.427988	0.233	0.077	1.48933e-05	Post
PABPC1	1.16617e-09	0.314854	0.907	0.717	3.1413e-05	Post
ETS1	1.39334e-09	0.415857	0.42	0.209	3.75325e-05	Post
PRDM1	2.82698e-09	0.486462	0.245	0.092	7.61503e-05	Post
TXNL4A	3.31156e-09	0.380382	0.195	0.06	8.92036e-05	Post
UBC	7.66318e-09	0.266077	0.922	0.794	0.000206423	Post
PNRC1	8.12307e-09	0.41097	0.743	0.544	0.000218811	Post
LOC100130872	9.75274e-09	0.34158	0.198	0.064	0.00026271	Post
SIAH2	9.83113e-09	0.306015	0.152	0.039	0.000264821	Post
GZMK	1.32549e-08	0.269364	0.938	0.869	0.000357047	Post
MMP24-AS1	1.3401e-08	0.367458	0.156	0.042	0.000360983	Post
TSPYL2	1.76022e-08	0.432406	0.241	0.094	0.000474152	Post
STUB1	2.28511e-08	0.375768	0.276	0.116	0.000615539	Post
SRSF9	2.6296e-08	0.360735	0.346	0.159	0.000708336	Post
BCL2	3.3566e-08	0.369974	0.144	0.039	0.000904166	Post
TMEM259	6.11726e-08	0.32022	0.156	0.045	0.00164781	Post
CD74	9.40177e-08	0.274166	0.883	0.801	0.00253256	Post
LEPROTL1	1.08534e-07	0.385954	0.51	0.31	0.00292359	Post
DDIT4	1.18541e-07	0.458295	0.374	0.204	0.00319314	Post
CA1	1.37494e-07	0.321174	0.202	0.074	0.00370367	Post
CREM	1.69486e-07	0.323534	0.121	0.03	0.00456543	Post
DUSP5	4.44956e-07	0.270972	0.101	0.022	0.0119858	Post
TMEM203	5.0584e-07	0.280024	0.121	0.032	0.0136258	Post
H1FX	5.15271e-07	0.354567	0.175	0.062	0.0138799	Post
UQCRB	5.32296e-07	0.295226	0.914	0.76	0.0143385	Post
CYBA	5.48468e-07	0.237822	0.922	0.836	0.0147741	Post
RNF139	5.48545e-07	0.378453	0.179	0.065	0.0147762	Post
SLA	6.24594e-07	0.369863	0.249	0.109	0.0168247	Post
TBX21	9.11843e-07	0.298421	0.136	0.042	0.0245623	Post
SFPQ	1.02975e-06	0.322348	0.222	0.094	0.0277383	Post
LOC284454	1.11532e-06	0.380364	0.144	0.047	0.0300434	Post

## Sheet: CD8_effector_GZMH
Supplementary Table S6. DEGs of CD8_effector_GZMH before and after G-CSF administration.
gene	p_val	avg_logFC	pct.1	pct.2	p_val_adj	cluster
ATP5E	1.16032e-26	0.556865	0.897	0.751	3.12555e-22	Pre
RPS29	3.87817e-26	0.237103	1	1	1.04466e-21	Pre
GIMAP7	2.43375e-11	0.474977	0.597	0.399	6.55579e-07	Pre
CRIP1	2.90862e-09	0.344254	0.967	0.97	7.83494e-05	Pre
CD52	1.18138e-08	0.195019	1	1	0.000318228	Pre
SRSF3	1.16016e-07	0.383719	0.562	0.433	0.00312512	Pre
RPL21	1.34977e-07	0.320094	0.657	0.558	0.00363587	Pre
RPS26	4.73211e-07	0.32397	0.895	0.841	0.0127469	Pre
IFNG	5.50203e-07	0.446163	0.153	0.03	0.0148208	Pre
CALM1	7.00432e-07	0.224448	0.885	0.876	0.0188675	Pre
CX3CR1	8.14862e-07	0.431823	0.33	0.185	0.0219499	Pre
NOP10	1.05286e-06	0.375039	0.434	0.313	0.0283608	Pre
RPS2	1.60101e-61	0.490026	1	0.995	4.31263e-57	Post
ELANE	3.79117e-58	0.983824	0.352	0.011	1.02123e-53	Post
MPO	2.78424e-53	0.93781	0.348	0.016	7.4999e-49	Post
PRTN3	1.47534e-52	0.994139	0.309	0.008	3.97411e-48	Post
CXCR4	2.2746e-49	1.06704	0.876	0.469	6.12708e-45	Post
TSC22D3	1.21825e-47	0.860479	0.966	0.735	3.28159e-43	Post
SOCS1	5.58313e-47	0.910364	0.361	0.031	1.50393e-42	Post
ZFP36	1.5494e-46	1.15111	0.798	0.335	4.17361e-42	Post
TXNIP	4.15211e-41	0.76992	0.983	0.865	1.11845e-36	Post
BTG1	4.09533e-31	0.513495	0.983	0.87	1.10316e-26	Post
S100A9	5.56662e-31	0.806798	0.506	0.136	1.49948e-26	Post
MZT2B	2.68707e-30	0.766415	0.554	0.168	7.23817e-26	Post
ZFP36L2	5.69967e-24	0.637752	0.901	0.63	1.53532e-19	Post
DDIT4	1.20247e-22	0.74196	0.541	0.208	3.2391e-18	Post
LYZ	9.31606e-20	0.556887	0.283	0.063	2.50947e-15	Post
DUSP2	4.34917e-18	0.717171	0.502	0.217	1.17153e-13	Post
CTSG	1.69839e-16	0.325832	0.112	0.006	4.57496e-12	Post
CEBPB	9.36806e-16	0.55936	0.416	0.155	2.52347e-11	Post
CYTIP	2.17322e-15	0.598002	0.476	0.196	5.85401e-11	Post
S100A8	4.60499e-15	0.568742	0.528	0.26	1.24045e-10	Post
FKBP5	1.18511e-14	0.510321	0.296	0.089	3.19233e-10	Post
GLRX5	2.59182e-14	0.399284	0.172	0.031	6.98159e-10	Post
MALAT1	3.09612e-14	0.2058	1	1	8.34002e-10	Post
IL7R	3.94185e-13	0.510804	0.296	0.099	1.06182e-08	Post
H1FX	5.78654e-12	0.557042	0.227	0.069	1.55872e-07	Post
PRDM1	8.86176e-12	0.527199	0.369	0.158	2.38709e-07	Post
SMAP2	2.8978e-11	0.431422	0.262	0.089	7.80579e-07	Post
SRGN	6.49068e-11	0.277377	0.961	0.891	1.7484e-06	Post
UQCRB	9.50419e-11	0.350459	0.901	0.746	2.56014e-06	Post
RPL4	1.26964e-10	0.239204	0.979	0.939	3.42003e-06	Post
MT-RNR2	6.05015e-10	0.360079	0.927	0.842	1.62973e-05	Post
SSBP4	8.59356e-10	0.41495	0.339	0.148	2.31485e-05	Post
EIF3L	2.9495e-09	0.412805	0.627	0.38	7.94507e-05	Post
RAB22A	6.05036e-09	0.300821	0.15	0.04	0.000162979	Post
PLIN2	6.71609e-09	0.333653	0.215	0.075	0.000180911	Post
PABPC1	8.37503e-09	0.357313	0.815	0.626	0.000225598	Post
SYTL3	1.41081e-08	0.372987	0.245	0.095	0.000380029	Post
NDNL2	2.16458e-08	0.34205	0.197	0.069	0.000583072	Post
SIPA1	2.61328e-08	0.320337	0.163	0.05	0.000703939	Post
SRSF9	2.70647e-08	0.372144	0.459	0.239	0.000729041	Post
PIK3R1	3.83759e-08	0.310627	0.142	0.04	0.00103373	Post
TMEM203	6.30569e-08	0.270626	0.124	0.033	0.00169856	Post
RGS1	6.3326e-08	0.477073	0.167	0.056	0.00170581	Post
PPP2R5A	8.79628e-08	0.268125	0.176	0.059	0.00236945	Post
KLF2	1.02596e-07	0.400967	0.322	0.155	0.00276363	Post
BTG2	2.43622e-07	0.369047	0.223	0.093	0.00656245	Post
TMEM259	4.63692e-07	0.264733	0.133	0.04	0.0124905	Post
YPEL1	5.11772e-07	0.254548	0.124	0.036	0.0137856	Post
YPEL3	5.77976e-07	0.330779	0.232	0.099	0.0155689	Post
CCL4	8.31709e-07	0.481293	0.858	0.73	0.0224037	Post
PRF1	9.21111e-07	0.299889	0.957	0.844	0.024812	Post
HERPUD1	1.02318e-06	0.398091	0.339	0.18	0.0275613	Post
SNHG8	1.09276e-06	0.309336	0.339	0.173	0.0294358	Post
PNRC1	1.2642e-06	0.349989	0.631	0.438	0.0340536	Post
RPLP0	1.26667e-06	0.205773	0.97	0.929	0.0341203	Post
USF2	1.7209e-06	0.259741	0.129	0.041	0.046356	Post

## Sheet: CD8_effector_RORC
Supplementary Table S6.DEGs of CD8_effector_RORC before and after G-CSF administration.
gene	p_val	avg_logFC	pct.1	pct.2	p_val_adj	cluster
RPS29	5.21046e-18	0.279628	1	1	1.40354e-13	Pre
RPL34	7.39455e-18	0.266218	1	1	1.99187e-13	Pre
RPS15A	8.32649e-14	0.270552	1	1	2.24291e-09	Pre
RPS27A	2.21728e-12	0.273232	1	1	5.97269e-08	Pre
RPS3A	6.77408e-09	0.204733	1	1	0.000182473	Pre
RPS17	2.63951e-07	0.211716	1	1	0.00711004	Pre
ATP5E	3.51715e-07	0.448443	0.917	0.766	0.00947414	Pre
RPS28	8.59584e-07	0.19941	1	1	0.0231546	Pre
TMA7	1.60559e-06	0.342511	0.978	0.909	0.0432498	Pre
RPL37A	1.69836e-06	0.213545	1	1	0.0457488	Pre
TXNIP	5.27578e-26	0.981163	1	0.9	1.42114e-21	Post
TSC22D3	1.44914e-22	1.10824	0.987	0.778	3.90356e-18	Post
CXCR4	1.55329e-21	1.10176	0.961	0.713	4.1841e-17	Post
RPS2	1.91255e-21	0.437296	1	1	5.15185e-17	Post
ZFP36L2	6.25293e-18	0.928069	1	0.852	1.68435e-13	Post
BTG1	1.13441e-16	0.618838	1	0.965	3.05575e-12	Post
MPO	2.972e-16	0.803944	0.338	0.017	8.00568e-12	Post
CEBPD	4.25001e-15	1.06144	0.571	0.148	1.14483e-10	Post
PRTN3	1.52052e-13	0.769508	0.26	0.009	4.09581e-09	Post
SRGN	8.06147e-13	0.81499	0.948	0.743	2.17152e-08	Post
ZFP36	1.97154e-11	1.1	0.714	0.387	5.31074e-07	Post
MALAT1	1.6221e-10	0.34463	1	1	4.36944e-06	Post
ELANE	2.10785e-10	0.397573	0.169	0	5.67792e-06	Post
AZU1	2.39944e-09	0.393726	0.169	0.004	6.46337e-05	Post
LOC284454	5.98997e-09	0.681167	0.26	0.039	0.000161352	Post
MZT2B	6.01066e-09	0.616093	0.61	0.27	0.000161909	Post
NFKBIA	6.77967e-08	0.828015	0.792	0.543	0.00182624	Post
HLA-B	7.43262e-08	0.257198	1	1	0.00200213	Post
CTSG	7.73555e-08	0.451112	0.156	0.009	0.00208372	Post
LYZ	9.44582e-08	0.603952	0.299	0.065	0.00254442	Post
PNRC1	9.46449e-08	0.566048	0.818	0.578	0.00254945	Post
ID2	1.12323e-07	0.689662	0.792	0.587	0.00302564	Post
MT-RNR2	4.17187e-07	0.362526	0.974	0.952	0.0112378	Post
MT2A	4.30021e-07	0.865473	0.662	0.378	0.0115835	Post
CD69	4.91412e-07	0.469293	0.883	0.63	0.0132372	Post
DUSP2	6.33818e-07	0.902745	0.649	0.343	0.0170732	Post
PIK3IP1	6.77181e-07	0.593626	0.558	0.252	0.0182412	Post
S100A9	7.72545e-07	0.661179	0.429	0.165	0.02081	Post
