# Supplementary material for: Decoding lymphomyeloid divergence and immune hyporesponsiveness in G-CSF-primed human bone marrow by single-cell RNA-seq
Source: Cell Discov. 2022 Jun 22;8:59. doi: 10.1038/s41421-022-00417-y (PMC9217915; doi:10.1038/s41421-022-00417-y)
Supplement: Supplementary file 8 — Supplementary Table S7 [file 41421_2022_417_MOESM8_ESM.xlsx]

## Sheet: degs_mye_cluster
Supplementary Table S7. DEGs among subclusters in myeloid cells.
gene	p_val	avg_logFC	pct.1	pct.2	p_val_adj	cluster
LYZ	0	1.17374	0.99	0.789	0	Pre-monocyte
RPLP1	5.4922e-226	0.409195	1	0.999	1.47943e-221	Pre-monocyte
TOP2A	2.04224e-209	0.980005	0.401	0.061	5.50118e-205	Pre-monocyte
UBE2C	3.15274e-202	1.06203	0.393	0.061	8.49252e-198	Pre-monocyte
LGALS1	2.64524e-198	0.819798	0.989	0.739	7.12548e-194	Pre-monocyte
RNASE2	3.41304e-194	0.812952	0.78	0.324	9.1937e-190	Pre-monocyte
STMN1	3.38253e-171	0.781101	0.785	0.362	9.11153e-167	Pre-monocyte
MKI67	6.93482e-171	0.678834	0.352	0.057	1.86803e-166	Pre-monocyte
KIAA0101	2.82823e-161	0.728376	0.673	0.254	7.6184e-157	Pre-monocyte
TUBA1B	6.3849e-152	0.853923	0.878	0.635	1.7199e-147	Pre-monocyte
HMGB2	1.22153e-142	0.856244	0.886	0.652	3.29043e-138	Pre-monocyte
CDK1	8.27721e-142	0.49024	0.257	0.031	2.22963e-137	Pre-monocyte
TUBB	4.88219e-141	0.935048	0.723	0.394	1.31511e-136	Pre-monocyte
H2AFZ	2.09552e-136	0.616314	0.916	0.766	5.64471e-132	Pre-monocyte
CKS1B	9.99931e-130	0.672325	0.472	0.151	2.69351e-125	Pre-monocyte
HMGN2	1.08114e-129	0.569786	0.925	0.753	2.91228e-125	Pre-monocyte
HIST1H4C	3.46198e-128	1.28088	0.638	0.311	9.32553e-124	Pre-monocyte
CDKN3	3.98264e-128	0.466952	0.288	0.049	1.0728e-123	Pre-monocyte
BIRC5	1.40883e-126	0.478595	0.316	0.062	3.79495e-122	Pre-monocyte
CENPF	7.24793e-125	0.485317	0.277	0.046	1.95237e-120	Pre-monocyte
SLC44A1	1.76205e-121	0.548775	0.459	0.14	4.74643e-117	Pre-monocyte
RPLP0	7.70201e-121	0.431065	0.961	0.9	2.07469e-116	Pre-monocyte
TK1	2.29281e-116	0.44839	0.286	0.055	6.17613e-112	Pre-monocyte
NUCKS1	3.50371e-116	0.597336	0.64	0.292	9.43795e-112	Pre-monocyte
NUSAP1	4.74117e-116	0.448947	0.24	0.036	1.27713e-111	Pre-monocyte
ACTG1	1.24473e-111	0.425874	0.973	0.884	3.35293e-107	Pre-monocyte
ANP32B	6.02779e-110	0.536956	0.822	0.557	1.62371e-105	Pre-monocyte
RRM2	4.0098e-105	0.476616	0.267	0.052	1.08012e-100	Pre-monocyte
NUDT1	3.42731e-104	0.476518	0.544	0.221	9.23215e-100	Pre-monocyte
ANP32E	8.87211e-103	0.51513	0.52	0.197	2.38988e-98	Pre-monocyte
PTTG1	3.7013e-102	0.624535	0.465	0.169	9.9702e-98	Pre-monocyte
UBE2S	1.69617e-101	0.493281	0.309	0.077	4.56897e-97	Pre-monocyte
HMGB1	7.47099e-97	0.4465	0.916	0.776	2.01246e-92	Pre-monocyte
RETN	1.25729e-96	0.817267	0.637	0.345	3.38677e-92	Pre-monocyte
H2AFV	8.4421e-96	0.502426	0.798	0.532	2.27405e-91	Pre-monocyte
MZT2B	3.20837e-94	0.490259	0.821	0.567	8.64239e-90	Pre-monocyte
H2AFJ	8.28892e-93	0.554143	0.613	0.303	2.23279e-88	Pre-monocyte
TYMS	3.55614e-90	0.419983	0.356	0.107	9.57918e-86	Pre-monocyte
ARL6IP1	3.36835e-87	0.686163	0.568	0.282	9.07333e-83	Pre-monocyte
TUBA1C	1.11507e-84	0.554394	0.422	0.162	3.00366e-80	Pre-monocyte
KIF22	1.30068e-84	0.449135	0.416	0.155	3.50364e-80	Pre-monocyte
CXCR4	4.34425e-83	0.446763	0.812	0.506	1.17021e-78	Pre-monocyte
PCNA	2.96808e-81	0.495907	0.435	0.171	7.99513e-77	Pre-monocyte
MRPL33	1.01199e-79	0.472241	0.749	0.498	2.72598e-75	Pre-monocyte
DEK	2.06767e-78	0.512605	0.662	0.395	5.56967e-74	Pre-monocyte
IGFBP7	7.433e-76	0.435586	0.459	0.201	2.00223e-71	Pre-monocyte
TMPO	4.41807e-75	0.456595	0.459	0.201	1.19009e-70	Pre-monocyte
LBR	2.44221e-72	0.429705	0.484	0.214	6.57857e-68	Pre-monocyte
KPNA2	2.90518e-71	0.442358	0.305	0.101	7.82568e-67	Pre-monocyte
TUBB4B	1.60646e-67	0.535715	0.415	0.19	4.32733e-63	Pre-monocyte
H1FX	1.38905e-64	0.446658	0.488	0.236	3.74167e-60	Pre-monocyte
C20orf27	5.46796e-60	0.410981	0.56	0.305	1.4729e-55	Pre-monocyte
AREG	2.4194e-42	0.481538	0.593	0.383	6.51714e-38	Pre-monocyte
DEFB1	1.44551e-29	0.560467	0.143	0.049	3.89378e-25	Pre-monocyte
DEFA4	0	3.29427	0.753	0.119	0	Pre-neu
PRTN3	0	3.15172	0.995	0.449	0	Pre-neu
CTSG	0	2.98104	0.963	0.254	0	Pre-neu
ELANE	0	2.63704	0.992	0.447	0	Pre-neu
MPO	0	2.20378	0.998	0.519	0	Pre-neu
AZU1	0	2.18532	0.977	0.334	0	Pre-neu
CST7	0	2.05578	0.868	0.197	0	Pre-neu
NUCB2	0	1.94972	0.877	0.274	0	Pre-neu
PRSS57	0	1.89682	0.725	0.121	0	Pre-neu
SRGN	0	1.84787	0.999	0.987	0	Pre-neu
HSPA5	0	1.81779	0.882	0.396	0	Pre-neu
SDF2L1	0	1.6497	0.793	0.321	0	Pre-neu
HSP90B1	0	1.6378	0.932	0.505	0	Pre-neu
MS4A3	0	1.55189	0.699	0.138	0	Pre-neu
MIF	0	1.51528	0.971	0.73	0	Pre-neu
CAT	0	1.41039	0.841	0.443	0	Pre-neu
SERPINB1	0	1.20064	0.935	0.718	0	Pre-neu
TMEM258	0	1.07994	0.934	0.788	0	Pre-neu
ATP5I	0	1.00863	0.957	0.851	0	Pre-neu
PTMA	0	0.755102	1	0.979	0	Pre-neu
RPL7	0	0.713972	1	0.997	0	Pre-neu
RPS19	0	0.693956	0.999	0.997	0	Pre-neu
RPS20	0	0.663539	0.998	0.989	0	Pre-neu
RPL35	0	0.650667	0.998	0.992	0	Pre-neu
RPS28	0	0.511421	0.998	0.996	0	Pre-neu
RPL41	0	0.437684	1	1	0	Pre-neu
RPL36	4.00418e-304	0.57613	0.998	0.987	1.07861e-299	Pre-neu
SEC61G	3.01361e-295	1.03764	0.908	0.774	8.11775e-291	Pre-neu
CALR	8.64467e-285	1.55052	0.774	0.447	2.32861e-280	Pre-neu
UQCRQ	2.66455e-271	0.992889	0.893	0.748	7.17749e-267	Pre-neu
RPS14	4.499e-267	0.429073	0.999	0.998	1.2119e-262	Pre-neu
S100P	1.81855e-265	1.15071	0.43	0.05	4.89864e-261	Pre-neu
RPL9	5.44703e-252	0.516788	0.998	0.991	1.46727e-247	Pre-neu
RGCC	3.42124e-251	1.22518	0.595	0.167	9.2158e-247	Pre-neu
RPL34	5.55491e-251	0.540436	0.999	0.999	1.49633e-246	Pre-neu
PDIA6	2.67339e-246	1.19952	0.728	0.372	7.20131e-242	Pre-neu
TXN	4.80748e-243	0.989932	0.887	0.723	1.29499e-238	Pre-neu
CEACAM6	7.39848e-232	0.971071	0.259	0.004	1.99293e-227	Pre-neu
RPL37A	7.68425e-227	0.47019	0.999	0.988	2.06991e-222	Pre-neu
USMG5	1.23358e-223	0.873297	0.902	0.799	3.32289e-219	Pre-neu
VAMP8	7.83675e-223	0.774982	0.903	0.817	2.11098e-218	Pre-neu
SLPI	5.27916e-218	1.11801	0.333	0.032	1.42205e-213	Pre-neu
CD24	1.21617e-217	1.46054	0.345	0.037	3.27599e-213	Pre-neu
NGFRAP1	1.94497e-216	1.1736	0.492	0.125	5.23917e-212	Pre-neu
NDUFA13	1.79568e-211	0.842643	0.88	0.81	4.83703e-207	Pre-neu
RPL39	6.68217e-207	0.434178	1	0.998	1.79998e-202	Pre-neu
SMIM24	3.45728e-206	0.917493	0.316	0.031	9.31288e-202	Pre-neu
MT-CO3	1.5551e-203	0.44526	0.995	0.997	4.18896e-199	Pre-neu
PDIA4	3.97462e-194	1.15463	0.571	0.219	1.07064e-189	Pre-neu
EDEM1	2.83882e-190	1.12018	0.441	0.108	7.64693e-186	Pre-neu
LOC100506844	4.79808e-188	1.01785	0.61	0.238	1.29246e-183	Pre-neu
RPN2	4.44419e-184	1.07541	0.684	0.38	1.19713e-179	Pre-neu
PLAC8	2.23541e-183	0.755803	0.918	0.761	6.02151e-179	Pre-neu
IGLL1	6.87358e-165	0.92681	0.301	0.042	1.85154e-160	Pre-neu
MTDH	8.0393e-165	0.884163	0.768	0.588	2.16555e-160	Pre-neu
CLEC11A	1.43991e-163	1.12826	0.548	0.217	3.87868e-159	Pre-neu
MT-ND1	5.37115e-161	0.511289	0.985	0.987	1.44683e-156	Pre-neu
RPL38	1.03343e-160	0.411371	0.985	0.975	2.78374e-156	Pre-neu
ROMO1	2.56115e-159	0.933326	0.733	0.545	6.89897e-155	Pre-neu
HMGB11	4.98431e-159	0.662962	0.892	0.781	1.34262e-154	Pre-neu
RPL22L1	3.95962e-157	1.11499	0.647	0.394	1.0666e-152	Pre-neu
RNASEH2C	2.55706e-151	1.00084	0.65	0.405	6.88794e-147	Pre-neu
AIG1	8.62571e-151	0.847	0.295	0.048	2.32351e-146	Pre-neu
ANXA3	5.66487e-150	0.658255	0.229	0.018	1.52595e-145	Pre-neu
LSM7	9.481e-150	0.937914	0.702	0.515	2.5539e-145	Pre-neu
CDK6	1.63542e-146	0.945896	0.384	0.102	4.40533e-142	Pre-neu
MYB	1.73183e-146	0.857691	0.338	0.072	4.66503e-142	Pre-neu
SNRPF	6.39596e-143	0.82915	0.751	0.562	1.72288e-138	Pre-neu
SNRPE	4.64328e-141	0.765709	0.805	0.682	1.25076e-136	Pre-neu
MRPL51	1.20399e-140	0.903923	0.693	0.5	3.24319e-136	Pre-neu
P4HB	4.95086e-139	1.00541	0.651	0.446	1.33361e-134	Pre-neu
H2AFZ1	1.62552e-137	0.613485	0.884	0.774	4.37867e-133	Pre-neu
TIMM13	3.34148e-135	0.894853	0.683	0.483	9.00093e-131	Pre-neu
HSP90AA1	1.33538e-134	0.724116	0.818	0.705	3.59711e-130	Pre-neu
RPA3	3.71684e-134	0.966462	0.532	0.243	1.0012e-129	Pre-neu
RPS26	7.94692e-129	0.634556	0.947	0.887	2.14066e-124	Pre-neu
SNRPG	1.34032e-128	0.795927	0.772	0.651	3.61041e-124	Pre-neu
SNHG5	1.76373e-125	0.81119	0.853	0.833	4.75097e-121	Pre-neu
FABP5	5.02166e-125	0.822629	0.622	0.358	1.35269e-120	Pre-neu
MANF	4.66401e-124	0.951391	0.488	0.219	1.25634e-119	Pre-neu
BEX1	1.82678e-123	1.01491	0.172	0.011	4.9208e-119	Pre-neu
SNRPD1	1.8387e-121	0.813963	0.689	0.506	4.95291e-117	Pre-neu
TMEM87A	2.54573e-120	0.866123	0.35	0.101	6.85745e-116	Pre-neu
NNMT	8.19304e-120	0.511921	0.144	0.004	2.20696e-115	Pre-neu
LDHB	3.74798e-119	0.71384	0.758	0.577	1.00959e-114	Pre-neu
CCND2	6.24641e-118	0.786347	0.264	0.051	1.6826e-113	Pre-neu
NCOA7	3.29785e-116	0.750446	0.305	0.074	8.88341e-112	Pre-neu
SNHG8	4.68078e-116	0.827426	0.67	0.483	1.26086e-111	Pre-neu
HMGN21	6.2801e-115	0.528106	0.886	0.763	1.69167e-110	Pre-neu
UQCRH	1.73869e-113	0.50947	0.914	0.877	4.68352e-109	Pre-neu
SLC2A5	3.46679e-112	0.544141	0.176	0.016	9.3385e-108	Pre-neu
UQCR11	6.78231e-111	0.501247	0.908	0.908	1.82695e-106	Pre-neu
NDUFC2	3.09964e-110	0.726814	0.748	0.647	8.3495e-106	Pre-neu
RGL4	7.34413e-110	0.618331	0.217	0.031	1.97829e-105	Pre-neu
LRRC75A-AS1	1.91393e-109	0.467168	0.923	0.883	5.15557e-105	Pre-neu
NPM1	2.54225e-108	0.579914	0.814	0.708	6.84807e-104	Pre-neu
PCOLCE2	3.91099e-106	0.514581	0.133	0.005	1.0535e-101	Pre-neu
POLR2L	1.80648e-105	0.560305	0.845	0.836	4.86611e-101	Pre-neu
PIM1	2.10733e-100	0.875733	0.443	0.195	5.67652e-96	Pre-neu
NDUFB11	6.17149e-100	0.592584	0.768	0.689	1.66242e-95	Pre-neu
KIAA01011	3.21325e-99	0.685752	0.566	0.283	8.65552e-95	Pre-neu
VAT1	9.48174e-98	0.677668	0.266	0.064	2.5541e-93	Pre-neu
LMAN1	5.80287e-96	0.815146	0.353	0.127	1.56312e-91	Pre-neu
GYPC	4.31464e-95	0.836005	0.483	0.259	1.16224e-90	Pre-neu
COX7A2	1.1571e-94	0.543968	0.863	0.849	3.11688e-90	Pre-neu
HSP90AB1	1.35276e-92	0.737391	0.67	0.523	3.64394e-88	Pre-neu
CNIH4	2.21492e-91	0.860081	0.571	0.373	5.96633e-87	Pre-neu
MLC1	6.31232e-91	0.533631	0.169	0.022	1.70035e-86	Pre-neu
NME1	7.09635e-91	0.821325	0.444	0.221	1.91154e-86	Pre-neu
SHFM1	6.49903e-90	0.666842	0.726	0.64	1.75064e-85	Pre-neu
ATP5G1	6.69245e-89	0.793208	0.58	0.404	1.80274e-84	Pre-neu
PDIA3	6.4402e-87	0.772277	0.581	0.412	1.7348e-82	Pre-neu
CHCHD2	4.01326e-85	0.470003	0.875	0.872	1.08105e-80	Pre-neu
FUT4	1.8475e-84	0.6861	0.272	0.08	4.97661e-80	Pre-neu
EIF3A	2.53937e-84	0.781932	0.565	0.38	6.8403e-80	Pre-neu
SNHG19	5.24345e-84	0.801452	0.37	0.155	1.41243e-79	Pre-neu
SEC61B	1.23945e-83	0.513809	0.804	0.741	3.33871e-79	Pre-neu
TCEB2	4.32782e-83	0.435743	0.903	0.921	1.16579e-78	Pre-neu
HSPB1	7.77759e-82	0.782654	0.498	0.289	2.09505e-77	Pre-neu
LSM5	1.1416e-81	0.70675	0.644	0.487	3.07514e-77	Pre-neu
CITED2	1.7447e-81	0.814611	0.511	0.298	4.6997e-77	Pre-neu
DUT	9.39457e-80	0.682202	0.586	0.391	2.53062e-75	Pre-neu
NCL	6.4379e-79	0.729122	0.605	0.458	1.73418e-74	Pre-neu
SNHG3	3.03983e-78	0.831053	0.452	0.248	8.18839e-74	Pre-neu
SSR4	3.76765e-78	0.557246	0.761	0.719	1.01489e-73	Pre-neu
FAM107B	5.19442e-78	0.833837	0.44	0.232	1.39922e-73	Pre-neu
RNASE3	6.41772e-78	0.693075	0.259	0.077	1.72874e-73	Pre-neu
ATOX1	8.67941e-78	0.689387	0.617	0.467	2.33797e-73	Pre-neu
NDUFA1	4.20623e-77	0.554722	0.777	0.756	1.13303e-72	Pre-neu
NDUFS5	1.75646e-76	0.594687	0.707	0.659	4.73137e-72	Pre-neu
MARCKS	6.24573e-76	0.769351	0.384	0.173	1.68241e-71	Pre-neu
RAB32	4.42899e-75	0.643543	0.625	0.459	1.19304e-70	Pre-neu
MZT2A	1.07043e-72	0.72915	0.542	0.377	2.88341e-68	Pre-neu
HMGN5	7.07208e-72	0.501909	0.179	0.037	1.905e-67	Pre-neu
MYC	8.94019e-72	0.676583	0.266	0.088	2.40822e-67	Pre-neu
ATP8B4	3.76629e-71	0.486275	0.153	0.025	1.01453e-66	Pre-neu
SSR1	4.18825e-69	0.752924	0.543	0.388	1.12819e-64	Pre-neu
EBPL	1.18583e-68	0.718593	0.441	0.249	3.19428e-64	Pre-neu
SLIRP	1.27101e-68	0.666804	0.644	0.562	3.42372e-64	Pre-neu
FKBP11	1.39654e-68	0.478667	0.18	0.039	3.76186e-64	Pre-neu
MKKS	1.65761e-68	0.756542	0.458	0.27	4.4651e-64	Pre-neu
CANX	4.30015e-68	0.707428	0.58	0.441	1.15833e-63	Pre-neu
STMN11	2.33183e-67	0.452735	0.647	0.401	6.28126e-63	Pre-neu
RPN1	8.7626e-67	0.767823	0.486	0.316	2.36038e-62	Pre-neu
COX7B	3.87454e-66	0.567098	0.767	0.745	1.04369e-61	Pre-neu
NDUFB2	6.15973e-65	0.57012	0.709	0.655	1.65925e-60	Pre-neu
EIF1AX	1.54689e-64	0.730365	0.523	0.361	4.16687e-60	Pre-neu
GPI	2.72463e-64	0.718876	0.421	0.239	7.33934e-60	Pre-neu
UGP2	3.09734e-64	0.802964	0.426	0.247	8.3433e-60	Pre-neu
UQCR10	5.77166e-64	0.553079	0.741	0.73	1.55471e-59	Pre-neu
NDUFB9	1.68336e-62	0.561025	0.664	0.601	4.53447e-58	Pre-neu
NPW	1.76076e-62	0.534267	0.194	0.052	4.74295e-58	Pre-neu
MRPL20	1.8936e-62	0.64533	0.617	0.522	5.10079e-58	Pre-neu
CRELD2	1.50387e-58	0.614659	0.267	0.106	4.05098e-54	Pre-neu
MRPS18C	3.9228e-56	0.742563	0.449	0.29	1.05668e-51	Pre-neu
SRPRB	5.61936e-56	0.597525	0.263	0.105	1.51369e-51	Pre-neu
SERBP1	2.5852e-55	0.608362	0.601	0.499	6.96375e-51	Pre-neu
MRPS21	9.64326e-55	0.608581	0.563	0.446	2.59761e-50	Pre-neu
KRTCAP2	1.38607e-53	0.600606	0.614	0.548	3.73365e-49	Pre-neu
CTNNAL1	1.92783e-53	0.432164	0.133	0.027	5.193e-49	Pre-neu
TM7SF3	1.08663e-51	0.620421	0.264	0.113	2.92704e-47	Pre-neu
RANBP1	1.19508e-51	0.616406	0.548	0.421	3.21918e-47	Pre-neu
CCDC34	5.01599e-51	0.489703	0.183	0.056	1.35116e-46	Pre-neu
COX6C	1.09269e-50	0.486128	0.774	0.797	2.94337e-46	Pre-neu
EEF1E1	2.264e-50	0.62999	0.298	0.143	6.09855e-46	Pre-neu
MLEC	3.48994e-50	0.637521	0.353	0.196	9.40085e-46	Pre-neu
EIF3J	4.55361e-50	0.671298	0.417	0.266	1.22661e-45	Pre-neu
MINOS1	6.35874e-50	0.481067	0.741	0.744	1.71286e-45	Pre-neu
UFM1	4.98039e-49	0.690537	0.43	0.28	1.34157e-44	Pre-neu
IFT57	1.09426e-48	0.580309	0.235	0.093	2.9476e-44	Pre-neu
B4GALT5	1.28729e-48	0.620856	0.393	0.23	3.46759e-44	Pre-neu
H2AFV1	4.73697e-48	0.448312	0.673	0.568	1.276e-43	Pre-neu
FKBP2	1.87412e-47	0.662357	0.477	0.354	5.04833e-43	Pre-neu
HSPE1	4.07082e-47	0.58765	0.501	0.368	1.09656e-42	Pre-neu
SPCS3	1.19379e-46	0.657761	0.508	0.399	3.2157e-42	Pre-neu
TFRC	6.61281e-46	0.672662	0.343	0.189	1.78129e-41	Pre-neu
NKG7	1.14417e-45	0.589351	0.546	0.427	3.08204e-41	Pre-neu
KBTBD11	1.52834e-45	0.51254	0.233	0.094	4.11688e-41	Pre-neu
SYNGR1	9.52929e-45	0.571388	0.298	0.151	2.56691e-40	Pre-neu
UAP1	1.38928e-44	0.480359	0.147	0.041	3.74229e-40	Pre-neu
SSR3	3.41019e-44	0.587585	0.554	0.486	9.18603e-40	Pre-neu
NPM3	4.49658e-44	0.591156	0.288	0.145	1.21124e-39	Pre-neu
ATPIF1	6.95228e-44	0.54409	0.588	0.505	1.87274e-39	Pre-neu
TIMM8A	8.62343e-44	0.484849	0.18	0.062	2.32289e-39	Pre-neu
DPM3	2.11963e-43	0.631367	0.421	0.289	5.70965e-39	Pre-neu
CDCA7	3.90122e-43	0.471032	0.202	0.075	1.05087e-38	Pre-neu
HIST1H4C1	1.89727e-42	0.414007	0.511	0.348	5.11067e-38	Pre-neu
ABRACL	2.5105e-42	0.561039	0.62	0.576	6.76254e-38	Pre-neu
HNRNPH1	8.74777e-42	0.530562	0.592	0.499	2.35639e-37	Pre-neu
MZT2B1	1.44184e-41	0.421794	0.668	0.612	3.88387e-37	Pre-neu
SEC11C	3.15885e-41	0.614566	0.323	0.181	8.50899e-37	Pre-neu
ZNF593	1.73198e-40	0.598139	0.328	0.188	4.66543e-36	Pre-neu
PRKDC	2.10394e-40	0.581784	0.341	0.198	5.66737e-36	Pre-neu
POLR2I	1.2411e-39	0.60795	0.434	0.312	3.34315e-35	Pre-neu
FAM46A	1.8389e-39	0.558351	0.214	0.09	4.95343e-35	Pre-neu
SNHG9	2.4125e-39	0.594847	0.39	0.251	6.49854e-35	Pre-neu
ACTN1	2.56638e-39	0.574634	0.337	0.195	6.91305e-35	Pre-neu
PM20D2	4.75736e-39	0.452009	0.173	0.061	1.28149e-34	Pre-neu
DYNLL1	1.25233e-38	0.442901	0.708	0.702	3.3734e-34	Pre-neu
ARL2	1.3785e-38	0.571703	0.33	0.195	3.71327e-34	Pre-neu
UQCC2	2.92209e-38	0.583721	0.38	0.249	7.87124e-34	Pre-neu
RAN	9.85633e-38	0.439263	0.66	0.613	2.655e-33	Pre-neu
STT3A	1.73461e-37	0.508615	0.217	0.095	4.67251e-33	Pre-neu
PHPT1	8.71883e-37	0.559109	0.523	0.442	2.34859e-32	Pre-neu
APEX1	4.10323e-36	0.546067	0.459	0.343	1.10529e-31	Pre-neu
GSDMD	1.03472e-35	0.621075	0.386	0.273	2.78721e-31	Pre-neu
MT1X	5.68016e-35	0.542726	0.405	0.275	1.53006e-30	Pre-neu
PRDX5	6.85825e-35	0.484327	0.615	0.622	1.84741e-30	Pre-neu
TMEM261	8.58937e-35	0.594058	0.334	0.21	2.31372e-30	Pre-neu
ODC1	3.4367e-34	0.531529	0.248	0.127	9.25743e-30	Pre-neu
HNRNPU	6.26691e-34	0.489156	0.593	0.548	1.68812e-29	Pre-neu
TOMM5	3.15039e-33	0.554237	0.484	0.395	8.48621e-29	Pre-neu
ESF1	4.50133e-33	0.558415	0.267	0.145	1.21252e-28	Pre-neu
CHID1	7.45097e-33	0.568259	0.283	0.162	2.00707e-28	Pre-neu
CDCA7L	1.00867e-32	0.468441	0.192	0.084	2.71704e-28	Pre-neu
GADD45GIP1	1.03638e-32	0.558018	0.487	0.415	2.79169e-28	Pre-neu
ATP2A3	4.13518e-32	0.426316	0.184	0.077	1.11389e-27	Pre-neu
CD59	9.1683e-32	0.535437	0.247	0.131	2.46967e-27	Pre-neu
GCSH	9.41068e-32	0.430758	0.17	0.07	2.53496e-27	Pre-neu
SET	1.14133e-31	0.467092	0.593	0.559	3.07441e-27	Pre-neu
CCDC85B	1.27462e-31	0.543868	0.481	0.4	3.43345e-27	Pre-neu
TYMS1	3.95203e-31	0.464694	0.258	0.135	1.06456e-26	Pre-neu
HNRNPA3	4.38029e-31	0.494228	0.608	0.581	1.17992e-26	Pre-neu
MGST1	7.57783e-31	0.499229	0.516	0.422	2.04124e-26	Pre-neu
MYEOV2	2.79361e-30	0.43457	0.642	0.653	7.52516e-26	Pre-neu
NAA38	3.30957e-30	0.420916	0.632	0.629	8.915e-26	Pre-neu
TMED3	1.75265e-29	0.52208	0.298	0.185	4.72112e-25	Pre-neu
PCNA1	3.94729e-29	0.49849	0.327	0.202	1.06328e-24	Pre-neu
UGCG	6.21885e-29	0.455097	0.177	0.076	1.67517e-24	Pre-neu
GSTO1	2.25176e-28	0.436781	0.626	0.652	6.06557e-24	Pre-neu
DEFB11	4.41184e-28	0.548565	0.138	0.05	1.18842e-23	Pre-neu
ATP5J	1.17603e-27	0.42947	0.641	0.642	3.16787e-23	Pre-neu
LAGE3	3.64083e-27	0.512269	0.305	0.198	9.80732e-23	Pre-neu
CKS2	4.58038e-27	0.473758	0.335	0.217	1.23382e-22	Pre-neu
PSMB3	6.98494e-27	0.413458	0.66	0.707	1.88153e-22	Pre-neu
NDUFB8	1.66666e-26	0.48863	0.542	0.519	4.48947e-22	Pre-neu
SRSF2	1.70255e-26	0.469462	0.545	0.496	4.58617e-22	Pre-neu
C17orf89	3.36932e-26	0.527106	0.422	0.334	9.07594e-22	Pre-neu
CHCHD7	4.09301e-26	0.538483	0.389	0.294	1.10254e-21	Pre-neu
LARS	4.19341e-26	0.487248	0.229	0.125	1.12958e-21	Pre-neu
SVIP	6.38699e-26	0.493843	0.225	0.123	1.72046e-21	Pre-neu
PSMB7	1.82553e-25	0.522964	0.468	0.415	4.91744e-21	Pre-neu
MRPL1	1.97717e-25	0.481987	0.216	0.116	5.32591e-21	Pre-neu
SF3B5	4.74125e-25	0.411921	0.589	0.613	1.27715e-20	Pre-neu
MRPL41	5.68867e-25	0.495299	0.474	0.414	1.53236e-20	Pre-neu
KDELR2	6.55862e-25	0.560422	0.421	0.343	1.7667e-20	Pre-neu
SNHG1	1.23636e-24	0.487368	0.214	0.116	3.33037e-20	Pre-neu
MRPL12	1.46465e-24	0.522743	0.341	0.247	3.94533e-20	Pre-neu
CISD1	2.55037e-23	0.488545	0.234	0.137	6.86994e-19	Pre-neu
METTL12	4.22941e-23	0.46938	0.195	0.103	1.13928e-18	Pre-neu
GGH	6.08055e-23	0.436872	0.201	0.108	1.63792e-18	Pre-neu
DCUN1D5	1.25121e-22	0.481389	0.222	0.127	3.37038e-18	Pre-neu
STT3B	1.71151e-22	0.50369	0.284	0.187	4.6103e-18	Pre-neu
YBX3	1.09174e-21	0.470838	0.49	0.432	2.94083e-17	Pre-neu
NUCKS11	1.75307e-21	0.411147	0.443	0.351	4.72225e-17	Pre-neu
HSPD1	5.32946e-21	0.471523	0.364	0.28	1.4356e-16	Pre-neu
TIMM17A	6.86031e-21	0.518023	0.306	0.217	1.84796e-16	Pre-neu
HSPA9	1.54132e-20	0.519619	0.313	0.226	4.15186e-16	Pre-neu
EIF3B	1.83784e-20	0.405545	0.226	0.134	4.95059e-16	Pre-neu
SNRPD3	2.67176e-20	0.451062	0.481	0.443	7.19692e-16	Pre-neu
TTC3	3.11376e-20	0.480283	0.277	0.187	8.38754e-16	Pre-neu
CCDC167	3.82546e-19	0.435305	0.228	0.141	1.03046e-14	Pre-neu
SURF4	1.15725e-18	0.457347	0.288	0.202	3.11729e-14	Pre-neu
UQCRFS1	2.57995e-18	0.424881	0.538	0.54	6.9496e-14	Pre-neu
TMED2	3.14452e-18	0.508867	0.398	0.34	8.47039e-14	Pre-neu
PEBP1	7.96892e-18	0.433309	0.38	0.308	2.14659e-13	Pre-neu
NDUFAB1	1.20068e-17	0.421891	0.511	0.504	3.23428e-13	Pre-neu
XBP1	1.44116e-17	0.434271	0.409	0.349	3.88206e-13	Pre-neu
ANP32E1	1.61874e-17	0.42632	0.337	0.252	4.3604e-13	Pre-neu
HMGA1	3.44729e-17	0.467107	0.352	0.284	9.28597e-13	Pre-neu
MAT2A	5.68591e-17	0.495049	0.364	0.299	1.53161e-12	Pre-neu
NOP56	7.27108e-17	0.455249	0.27	0.192	1.95861e-12	Pre-neu
GYG1	2.39757e-16	0.495661	0.339	0.271	6.45834e-12	Pre-neu
AK2	5.37535e-16	0.43928	0.314	0.24	1.44796e-11	Pre-neu
EIF5B	6.23798e-16	0.480914	0.349	0.287	1.68033e-11	Pre-neu
SUPT16H	1.06377e-15	0.415091	0.227	0.151	2.86548e-11	Pre-neu
DDX21	1.16563e-15	0.4427	0.449	0.415	3.13985e-11	Pre-neu
RNF181	1.70848e-15	0.412091	0.493	0.481	4.60214e-11	Pre-neu
HBB	2.00155e-15	0.565844	0.944	0.963	5.39157e-11	Pre-neu
OSTC	2.04323e-15	0.450039	0.465	0.442	5.50384e-11	Pre-neu
SEC63	2.40957e-15	0.408538	0.232	0.156	6.49066e-11	Pre-neu
SSB	3.32959e-15	0.444331	0.362	0.303	8.96892e-11	Pre-neu
TRAPPC2L	5.41682e-15	0.457342	0.329	0.262	1.45913e-10	Pre-neu
GNL3	5.44814e-15	0.408842	0.207	0.134	1.46757e-10	Pre-neu
PRDX4	6.97489e-15	0.418515	0.245	0.174	1.87883e-10	Pre-neu
C1QBP	1.89498e-14	0.414742	0.438	0.406	5.1045e-10	Pre-neu
DNAJB11	1.99178e-14	0.426005	0.245	0.175	5.36526e-10	Pre-neu
PA2G4	2.21939e-14	0.42618	0.367	0.313	5.97837e-10	Pre-neu
SEC62	2.33861e-14	0.441528	0.475	0.456	6.29953e-10	Pre-neu
PFDN4	2.97148e-14	0.497668	0.383	0.339	8.00428e-10	Pre-neu
TXNDC17	3.07396e-14	0.437576	0.471	0.456	8.28033e-10	Pre-neu
ELAVL1	9.92076e-14	0.447451	0.268	0.199	2.67235e-09	Pre-neu
G3BP1	1.42784e-13	0.410841	0.202	0.134	3.84618e-09	Pre-neu
SF3B6	1.4822e-13	0.407895	0.495	0.495	3.99261e-09	Pre-neu
AIMP1	1.74554e-13	0.46774	0.36	0.31	4.70197e-09	Pre-neu
AMD1	3.11499e-13	0.440192	0.268	0.203	8.39085e-09	Pre-neu
IMMT	4.27062e-13	0.439766	0.234	0.168	1.15038e-08	Pre-neu
BAZ1A	4.78344e-13	0.460347	0.398	0.364	1.28851e-08	Pre-neu
TMEM123	8.1371e-13	0.422629	0.402	0.362	2.19189e-08	Pre-neu
FAM162A	1.82176e-12	0.408481	0.224	0.16	4.90726e-08	Pre-neu
SPCS2	1.02319e-10	0.406634	0.414	0.394	2.75616e-06	Pre-neu
TBL1XR1	1.61078e-10	0.405579	0.236	0.178	4.33897e-06	Pre-neu
S100A12	0	1.99636	0.957	0.339	0	CD14_monocyte
S100A9	0	1.55876	0.999	0.809	0	CD14_monocyte
VCAN	0	1.43244	0.919	0.343	0	CD14_monocyte
S100A8	0	1.4025	0.999	0.821	0	CD14_monocyte
CD14	0	1.10469	0.819	0.253	0	CD14_monocyte
S100A6	0	0.956182	0.999	0.762	0	CD14_monocyte
FCN1	1.66113e-281	0.986136	0.905	0.383	4.47458e-277	CD14_monocyte
S100A4	1.05836e-269	0.782098	0.999	0.767	2.8509e-265	CD14_monocyte
TYROBP	2.21866e-243	0.777143	0.998	0.697	5.9764e-239	CD14_monocyte
FTL	9.34631e-229	0.509247	1	0.996	2.51762e-224	CD14_monocyte
CTSS	6.58616e-204	0.769353	0.956	0.577	1.77411e-199	CD14_monocyte
DUSP1	1.03478e-202	0.71294	0.979	0.752	2.78739e-198	CD14_monocyte
FOS	7.47776e-197	0.719483	0.976	0.791	2.01428e-192	CD14_monocyte
S100A11	3.43437e-191	0.690433	0.965	0.686	9.25115e-187	CD14_monocyte
CYP1B1	4.68415e-191	0.976976	0.373	0.061	1.26177e-186	CD14_monocyte
FPR1	4.45425e-173	0.827791	0.649	0.267	1.19984e-168	CD14_monocyte
FCER1G	1.44345e-172	0.617919	0.982	0.691	3.88823e-168	CD14_monocyte
NEAT1	1.12329e-170	0.698035	0.962	0.765	3.02581e-166	CD14_monocyte
SH3BGRL3	2.1577e-165	0.58217	0.971	0.744	5.81221e-161	CD14_monocyte
PLBD1	3.87921e-165	0.861634	0.499	0.165	1.04494e-160	CD14_monocyte
MNDA	4.02904e-164	0.697807	0.915	0.689	1.0853e-159	CD14_monocyte
RBP7	8.55267e-163	0.887265	0.356	0.07	2.30383e-158	CD14_monocyte
VIM	1.05849e-157	0.589154	0.977	0.726	2.85126e-153	CD14_monocyte
THBS1	3.4479e-153	0.954957	0.479	0.147	9.28761e-149	CD14_monocyte
RGS2	2.59795e-149	0.878161	0.683	0.313	6.99809e-145	CD14_monocyte
TSPO	1.73149e-142	0.527349	0.928	0.795	4.66412e-138	CD14_monocyte
SELL	5.15575e-140	0.772064	0.674	0.358	1.3888e-135	CD14_monocyte
CSTA	3.73681e-138	0.528062	0.932	0.762	1.00658e-133	CD14_monocyte
LGALS11	8.81495e-138	0.536691	0.984	0.736	2.37448e-133	CD14_monocyte
S100A10	1.24054e-134	0.582281	0.891	0.552	3.34164e-130	CD14_monocyte
MCEMP1	4.40925e-133	0.730096	0.461	0.149	1.18772e-128	CD14_monocyte
CD36	4.31464e-131	0.766732	0.522	0.216	1.16223e-126	CD14_monocyte
IFI30	6.32694e-130	0.451755	0.886	0.477	1.70429e-125	CD14_monocyte
SERPINA1	1.12493e-121	0.552214	0.737	0.347	3.03023e-117	CD14_monocyte
LYZ1	1.7293e-116	0.41729	0.994	0.784	4.65822e-112	CD14_monocyte
CYBB	2.85098e-114	0.674663	0.679	0.387	7.67969e-110	CD14_monocyte
CDA	5.11642e-110	0.635929	0.398	0.131	1.37821e-105	CD14_monocyte
SLC2A3	2.55248e-108	0.695118	0.426	0.158	6.87562e-104	CD14_monocyte
TYMP	3.51857e-107	0.545673	0.829	0.552	9.47798e-103	CD14_monocyte
STXBP2	6.71091e-107	0.664301	0.793	0.571	1.80772e-102	CD14_monocyte
NAMPT	5.8892e-103	0.835895	0.644	0.371	1.58637e-98	CD14_monocyte
QPCT	1.53233e-102	0.550764	0.252	0.053	4.12763e-98	CD14_monocyte
MCL1	3.41691e-102	0.531329	0.876	0.71	9.20412e-98	CD14_monocyte
CD52	3.4215e-100	0.462356	0.796	0.451	9.21651e-96	CD14_monocyte
GRN	1.01971e-97	0.541955	0.802	0.545	2.74679e-93	CD14_monocyte
SAT1	3.24031e-96	0.406289	0.93	0.704	8.72842e-92	CD14_monocyte
CEBPB	5.55551e-93	0.593928	0.745	0.481	1.49649e-88	CD14_monocyte
MS4A6A	3.42046e-92	0.505674	0.793	0.479	9.2137e-88	CD14_monocyte
HP	3.92573e-92	0.685609	0.24	0.052	1.05747e-87	CD14_monocyte
VNN2	8.68231e-91	0.586238	0.22	0.045	2.33875e-86	CD14_monocyte
ITGAM	2.06326e-89	0.544942	0.326	0.104	5.55781e-85	CD14_monocyte
GPX1	6.04612e-89	0.413597	0.928	0.778	1.62864e-84	CD14_monocyte
NCF2	8.51064e-89	0.610013	0.529	0.271	2.29251e-84	CD14_monocyte
NUP214	9.14422e-87	0.617594	0.573	0.33	2.46318e-82	CD14_monocyte
LTA4H	2.64467e-86	0.658651	0.629	0.405	7.12394e-82	CD14_monocyte
FAM65B	1.78516e-82	0.626115	0.496	0.254	4.80869e-78	CD14_monocyte
SDCBP	6.35687e-79	0.588752	0.604	0.376	1.71235e-74	CD14_monocyte
METTL9	1.4748e-77	0.608716	0.552	0.336	3.97266e-73	CD14_monocyte
CD44	2.76377e-75	0.572198	0.663	0.457	7.44478e-71	CD14_monocyte
SLC11A1	2.63301e-74	0.539971	0.349	0.139	7.09253e-70	CD14_monocyte
MALAT1	4.4668e-73	0.426172	0.999	0.997	1.20322e-68	CD14_monocyte
MPEG1	5.49477e-73	0.55587	0.534	0.304	1.48013e-68	CD14_monocyte
ATP6V0E1	2.33508e-71	0.461739	0.802	0.655	6.29001e-67	CD14_monocyte
LY96	2.94563e-71	0.601268	0.473	0.25	7.93464e-67	CD14_monocyte
FGL2	5.22711e-71	0.530405	0.597	0.355	1.40803e-66	CD14_monocyte
AQP9	4.14493e-70	0.498734	0.222	0.06	1.11652e-65	CD14_monocyte
ASGR1	1.19018e-69	0.54787	0.398	0.186	3.20599e-65	CD14_monocyte
BLVRB	1.00546e-68	0.530282	0.639	0.451	2.70841e-64	CD14_monocyte
KCTD12	1.1181e-68	0.585195	0.495	0.28	3.01182e-64	CD14_monocyte
GLRX	5.76715e-68	0.447062	0.75	0.566	1.5535e-63	CD14_monocyte
SULT1A1	2.89655e-67	0.59569	0.47	0.261	7.80244e-63	CD14_monocyte
GLIPR2	5.72844e-67	0.556884	0.512	0.296	1.54307e-62	CD14_monocyte
CLEC4E	6.44269e-67	0.530183	0.284	0.1	1.73547e-62	CD14_monocyte
CR1	1.02953e-66	0.431936	0.195	0.048	2.77325e-62	CD14_monocyte
SAMSN1	2.12545e-66	0.550413	0.44	0.229	5.72532e-62	CD14_monocyte
CREB5	6.36277e-65	0.463411	0.217	0.062	1.71394e-60	CD14_monocyte
C5AR1	3.44345e-64	0.564462	0.379	0.168	9.27562e-60	CD14_monocyte
CAPG	8.9272e-64	0.500715	0.584	0.367	2.40472e-59	CD14_monocyte
PTPRC	9.57894e-64	0.501047	0.639	0.433	2.58028e-59	CD14_monocyte
APLP2	2.38897e-63	0.490915	0.649	0.462	6.43517e-59	CD14_monocyte
CFP	1.43551e-62	0.469971	0.558	0.323	3.86684e-58	CD14_monocyte
MEGF9	1.57067e-60	0.51222	0.312	0.132	4.2309e-56	CD14_monocyte
CD163	5.23436e-60	0.495111	0.301	0.12	1.40998e-55	CD14_monocyte
LILRA5	4.35076e-59	0.516891	0.356	0.161	1.17197e-54	CD14_monocyte
CD93	6.69191e-59	0.543679	0.378	0.185	1.8026e-54	CD14_monocyte
GCA	1.02235e-58	0.516996	0.677	0.517	2.75392e-54	CD14_monocyte
FGR	1.29209e-58	0.469343	0.546	0.337	3.4805e-54	CD14_monocyte
ANXA1	2.75644e-57	0.425333	0.772	0.603	7.42503e-53	CD14_monocyte
AP1S2	8.53079e-57	0.477276	0.661	0.468	2.29794e-52	CD14_monocyte
CARD16	3.49843e-54	0.488165	0.579	0.377	9.42373e-50	CD14_monocyte
FPR2	2.99261e-53	0.454597	0.279	0.111	8.06119e-49	CD14_monocyte
CD55	1.03796e-51	0.504453	0.403	0.225	2.79595e-47	CD14_monocyte
BRI3	1.34e-51	0.451692	0.57	0.39	3.60957e-47	CD14_monocyte
CXCL8	1.55186e-51	0.823319	0.251	0.096	4.18025e-47	CD14_monocyte
KLF6	2.31681e-51	0.411978	0.802	0.642	6.24078e-47	CD14_monocyte
FYB	3.08372e-51	0.479033	0.627	0.454	8.30661e-47	CD14_monocyte
FCAR	2.24655e-50	0.453477	0.305	0.135	6.05154e-46	CD14_monocyte
TREM1	9.09684e-49	0.513055	0.302	0.139	2.45042e-44	CD14_monocyte
AMICA1	1.60047e-48	0.483966	0.453	0.264	4.31119e-44	CD14_monocyte
FAM198B	8.96945e-47	0.436069	0.254	0.107	2.4161e-42	CD14_monocyte
PLP2	1.63624e-46	0.405908	0.538	0.35	4.40753e-42	CD14_monocyte
STK17B	3.95896e-46	0.468872	0.552	0.385	1.06643e-41	CD14_monocyte
BCL2A1	7.37138e-46	0.509354	0.361	0.187	1.98563e-41	CD14_monocyte
SOD2	8.71849e-45	0.509149	0.442	0.266	2.3485e-40	CD14_monocyte
ACSL1	1.42475e-44	0.497766	0.314	0.156	3.83786e-40	CD14_monocyte
AHNAK	1.79848e-43	0.485774	0.488	0.33	4.84456e-39	CD14_monocyte
EVI2B	6.91621e-43	0.414052	0.582	0.418	1.86302e-38	CD14_monocyte
ADM	1.2905e-42	0.450048	0.207	0.076	3.47621e-38	CD14_monocyte
PLAUR	2.37426e-42	0.560983	0.356	0.199	6.39555e-38	CD14_monocyte
G0S2	1.78313e-41	0.707973	0.213	0.082	4.80321e-37	CD14_monocyte
OSCAR	2.25058e-41	0.445397	0.237	0.103	6.0624e-37	CD14_monocyte
UPP1	4.24475e-40	0.424427	0.365	0.206	1.14341e-35	CD14_monocyte
IER2	5.83431e-40	0.56404	0.551	0.411	1.57159e-35	CD14_monocyte
SOCS3	8.46494e-40	0.495144	0.339	0.185	2.2802e-35	CD14_monocyte
CLEC7A	1.38319e-39	0.440128	0.385	0.218	3.72591e-35	CD14_monocyte
MXD1	4.36582e-37	0.441342	0.318	0.175	1.17602e-32	CD14_monocyte
ICAM3	1.42418e-35	0.44296	0.412	0.271	3.83632e-31	CD14_monocyte
AGTRAP	3.23618e-35	0.40936	0.494	0.346	8.71729e-31	CD14_monocyte
MAFB	4.41597e-35	0.478162	0.357	0.197	1.18953e-30	CD14_monocyte
SCPEP1	4.5224e-34	0.423129	0.39	0.254	1.2182e-29	CD14_monocyte
LINC00936	7.05549e-34	0.483374	0.388	0.249	1.90054e-29	CD14_monocyte
GLIPR1	2.0012e-33	0.411854	0.504	0.371	5.39064e-29	CD14_monocyte
CLEC4A	3.24368e-33	0.443018	0.329	0.195	8.7375e-29	CD14_monocyte
TMEM167A	2.79277e-32	0.410671	0.586	0.485	7.52287e-28	CD14_monocyte
FCGR1A	3.77851e-32	0.421332	0.325	0.191	1.01782e-27	CD14_monocyte
RHOB	1.08042e-31	0.435448	0.419	0.26	2.91032e-27	CD14_monocyte
EGR1	3.54444e-31	0.542321	0.257	0.133	9.54767e-27	CD14_monocyte
ALDH2	4.19547e-31	0.431961	0.378	0.247	1.13013e-26	CD14_monocyte
EVI2A	5.41449e-31	0.422579	0.371	0.239	1.4585e-26	CD14_monocyte
DUSP6	5.81245e-30	0.500826	0.38	0.247	1.5657e-25	CD14_monocyte
DYNLT1	4.34961e-29	0.424117	0.411	0.285	1.17165e-24	CD14_monocyte
2021-03-01	5.81086e-29	0.408881	0.312	0.19	1.56527e-24	CD14_monocyte
ZFP36L1	1.35393e-28	0.480063	0.284	0.161	3.64709e-24	CD14_monocyte
CRIP1	8.8897e-26	0.462512	0.736	0.585	2.39462e-21	CD14_monocyte
LGALS2	1.33335e-25	0.42036	0.388	0.243	3.59163e-21	CD14_monocyte
GRINA	2.67404e-25	0.420659	0.355	0.243	7.20306e-21	CD14_monocyte
IFITM2	3.897e-22	0.410937	0.551	0.413	1.04973e-17	CD14_monocyte
LGALS21	0	1.49958	0.898	0.181	0	Intermediate_monocyte
FTH1	1.76478e-252	1.2216	1	0.851	4.75379e-248	Intermediate_monocyte
CD141	3.7621e-235	1.12224	0.9	0.312	1.0134e-230	Intermediate_monocyte
MAFB1	2.24931e-231	0.99571	0.707	0.163	6.05895e-227	Intermediate_monocyte
IFI301	4.45227e-228	1.12041	0.984	0.513	1.19931e-223	Intermediate_monocyte
TYROBP1	6.1217e-218	0.88258	1	0.735	1.649e-213	Intermediate_monocyte
CTSS1	4.98462e-217	0.961454	0.993	0.619	1.34271e-212	Intermediate_monocyte
NEAT11	8.14824e-211	0.938871	0.995	0.785	2.19489e-206	Intermediate_monocyte
SAT11	3.30151e-207	0.949281	0.997	0.722	8.89327e-203	Intermediate_monocyte
B2M	3.38626e-200	0.692208	1	0.989	9.12157e-196	Intermediate_monocyte
PSAP	1.27734e-198	0.866473	0.988	0.66	3.44076e-194	Intermediate_monocyte
SERPINA11	9.12877e-191	0.804268	0.939	0.365	2.45902e-186	Intermediate_monocyte
CLEC7A1	1.44811e-186	0.848911	0.692	0.191	3.90078e-182	Intermediate_monocyte
EIF1	3.57939e-186	0.608174	0.999	0.953	9.64181e-182	Intermediate_monocyte
FCN11	1.02717e-182	0.906994	0.958	0.441	2.7669e-178	Intermediate_monocyte
FTL1	1.84167e-182	0.760324	1	0.997	4.96091e-178	Intermediate_monocyte
LGALS3	1.18194e-181	1.06279	0.757	0.271	3.18379e-177	Intermediate_monocyte
NPC2	4.87321e-178	0.836108	0.972	0.672	1.3127e-173	Intermediate_monocyte
IFITM3	2.80664e-171	0.861714	0.648	0.17	7.56024e-167	Intermediate_monocyte
S100A111	6.43126e-168	0.752352	0.993	0.717	1.73239e-163	Intermediate_monocyte
CST3	1.12903e-164	0.764058	0.996	0.673	3.04127e-160	Intermediate_monocyte
SH3BGRL31	1.24327e-164	0.719882	0.996	0.769	3.349e-160	Intermediate_monocyte
FGL21	7.65945e-164	0.804441	0.836	0.349	2.06323e-159	Intermediate_monocyte
SLC7A7	8.46882e-164	0.712788	0.612	0.162	2.28125e-159	Intermediate_monocyte
HLA-DRA	8.52758e-164	0.819728	0.986	0.668	2.29708e-159	Intermediate_monocyte
TYMP1	1.04056e-163	0.835835	0.949	0.569	2.80295e-159	Intermediate_monocyte
CD521	2.58115e-163	0.987983	0.915	0.476	6.95286e-159	Intermediate_monocyte
CD74	2.15454e-159	0.565988	0.992	0.681	5.80369e-155	Intermediate_monocyte
IL1B	9.91227e-159	0.897967	0.354	0.05	2.67007e-154	Intermediate_monocyte
CEBPB1	6.00179e-154	0.861899	0.909	0.488	1.6167e-149	Intermediate_monocyte
HLA-DRB1	3.78185e-152	0.85965	0.936	0.533	1.01872e-147	Intermediate_monocyte
CPVL	6.51312e-151	0.779314	0.783	0.322	1.75444e-146	Intermediate_monocyte
ZFP36L11	4.85788e-150	0.823165	0.538	0.137	1.30857e-145	Intermediate_monocyte
JUNB	8.91648e-147	0.817155	0.932	0.526	2.40183e-142	Intermediate_monocyte
FCER1G1	2.82728e-146	0.650455	0.992	0.727	7.61586e-142	Intermediate_monocyte
C5AR11	1.51918e-142	0.712085	0.592	0.162	4.09223e-138	Intermediate_monocyte
ZFP36	4.92762e-140	0.775482	0.938	0.594	1.32735e-135	Intermediate_monocyte
TMEM176B	1.8017e-139	0.792281	0.462	0.109	4.85324e-135	Intermediate_monocyte
LY961	9.54031e-139	0.704347	0.684	0.245	2.56987e-134	Intermediate_monocyte
SGK1	2.54229e-138	0.778111	0.505	0.133	6.84817e-134	Intermediate_monocyte
NRG1	3.81071e-138	0.6076	0.381	0.068	1.02649e-133	Intermediate_monocyte
C1orf162	1.40768e-137	0.763118	0.871	0.462	3.79188e-133	Intermediate_monocyte
MALAT11	3.28961e-134	0.579665	0.999	0.997	8.86121e-130	Intermediate_monocyte
GABARAP	5.06409e-132	0.505054	0.997	0.874	1.36411e-127	Intermediate_monocyte
CD37	9.27353e-130	0.682136	0.873	0.449	2.49801e-125	Intermediate_monocyte
CARD161	9.7433e-128	0.694031	0.808	0.367	2.62455e-123	Intermediate_monocyte
NFKBIA	9.53405e-126	1.01689	0.804	0.43	2.56819e-121	Intermediate_monocyte
CRIP11	1.02891e-124	1.01235	0.898	0.579	2.77157e-120	Intermediate_monocyte
RHOB1	1.51095e-122	0.767016	0.661	0.242	4.07004e-118	Intermediate_monocyte
NAMPT1	5.09793e-122	0.698832	0.806	0.38	1.37323e-117	Intermediate_monocyte
CD68	2.00861e-121	0.699021	0.713	0.284	5.41058e-117	Intermediate_monocyte
FPR11	3.92182e-121	0.663847	0.755	0.299	1.05642e-116	Intermediate_monocyte
DUSP11	6.45689e-121	0.607117	0.993	0.779	1.73929e-116	Intermediate_monocyte
AIF1	5.3973e-120	0.531627	0.986	0.802	1.45387e-115	Intermediate_monocyte
LY6E	9.64989e-119	0.74016	0.637	0.236	2.59939e-114	Intermediate_monocyte
CLEC4E1	1.448e-118	0.585419	0.428	0.101	3.90047e-114	Intermediate_monocyte
COTL1	2.36927e-118	0.604799	0.973	0.665	6.38209e-114	Intermediate_monocyte
GPX11	2.27928e-117	0.606028	0.991	0.787	6.13971e-113	Intermediate_monocyte
CD300E	2.07579e-116	0.56603	0.398	0.088	5.59157e-112	Intermediate_monocyte
LST1	4.20067e-115	0.444362	0.995	0.723	1.13154e-110	Intermediate_monocyte
ITM2B	6.43839e-113	0.62415	0.934	0.585	1.73431e-108	Intermediate_monocyte
HLA-DPB1	1.7595e-110	0.68925	0.858	0.465	4.73955e-106	Intermediate_monocyte
CXCL16	4.24622e-110	0.539459	0.363	0.079	1.1438e-105	Intermediate_monocyte
FCGRT	3.14805e-109	0.656344	0.787	0.402	8.47991e-105	Intermediate_monocyte
IFI6	3.30074e-108	0.837682	0.583	0.215	8.8912e-104	Intermediate_monocyte
HLA-DPA1	4.85843e-107	0.647624	0.827	0.412	1.30872e-102	Intermediate_monocyte
FCGR2A	1.84211e-105	0.569572	0.481	0.144	4.9621e-101	Intermediate_monocyte
TREM11	9.53878e-105	0.566806	0.466	0.134	2.56946e-100	Intermediate_monocyte
AP1S21	9.64769e-105	0.630009	0.86	0.461	2.5988e-100	Intermediate_monocyte
CD48	1.06759e-104	0.62511	0.866	0.503	2.87578e-100	Intermediate_monocyte
HLA-B	1.3603e-102	0.461581	0.999	0.859	3.66425e-98	Intermediate_monocyte
MARCO	8.1888e-101	0.55035	0.286	0.054	2.20582e-96	Intermediate_monocyte
SDCBP1	8.58651e-101	0.596092	0.779	0.378	2.31295e-96	Intermediate_monocyte
CD441	1.74097e-100	0.612665	0.828	0.457	4.68965e-96	Intermediate_monocyte
RGS21	2.73554e-100	0.681165	0.741	0.351	7.36873e-96	Intermediate_monocyte
TMEM176A	5.60378e-100	0.540476	0.317	0.066	1.50949e-95	Intermediate_monocyte
LIPA	2.29821e-99	0.713038	0.467	0.154	6.19068e-95	Intermediate_monocyte
EVI2A1	4.41295e-99	0.605589	0.581	0.223	1.18872e-94	Intermediate_monocyte
HLA-DMA	1.83751e-97	0.677975	0.713	0.328	4.94969e-93	Intermediate_monocyte
DOK2	2.71702e-97	0.526135	0.442	0.13	7.31883e-93	Intermediate_monocyte
S100A101	6.2149e-97	0.652674	0.939	0.588	1.67411e-92	Intermediate_monocyte
CCL3	1.71369e-96	1.27229	0.354	0.089	4.61617e-92	Intermediate_monocyte
LINC009361	9.99053e-94	0.597301	0.588	0.235	2.69115e-89	Intermediate_monocyte
CEBPD	1.33831e-93	0.621535	0.896	0.591	3.60502e-89	Intermediate_monocyte
BCL2A11	4.2994e-93	0.496051	0.547	0.18	1.15813e-88	Intermediate_monocyte
S100A41	7.61529e-93	0.533791	0.992	0.798	2.05133e-88	Intermediate_monocyte
PILRA	4.37906e-91	0.440424	0.44	0.129	1.17959e-86	Intermediate_monocyte
AMICA11	2.95435e-90	0.553268	0.631	0.26	7.95813e-86	Intermediate_monocyte
ASGR11	3.89797e-90	0.541729	0.528	0.192	1.05e-85	Intermediate_monocyte
CD4	7.95061e-90	0.505322	0.393	0.113	2.14165e-85	Intermediate_monocyte
SOD21	2.1681e-89	0.677622	0.614	0.261	5.8402e-85	Intermediate_monocyte
PNRC1	2.05451e-88	0.574438	0.695	0.331	5.53425e-84	Intermediate_monocyte
CSTB	2.36024e-88	0.608842	0.794	0.41	6.35778e-84	Intermediate_monocyte
HLA-E	4.36395e-88	0.517974	0.881	0.525	1.17552e-83	Intermediate_monocyte
APOBEC3A	9.78401e-88	0.507815	0.225	0.036	2.63552e-83	Intermediate_monocyte
BTG1	5.6171e-87	0.574749	0.871	0.54	1.51308e-82	Intermediate_monocyte
CTSB	9.80092e-84	0.639567	0.737	0.402	2.64007e-79	Intermediate_monocyte
CD83	2.30222e-83	0.472264	0.222	0.038	6.20148e-79	Intermediate_monocyte
CD1631	2.8778e-83	0.488383	0.411	0.126	7.75193e-79	Intermediate_monocyte
CALM2	7.34703e-83	0.484518	0.959	0.714	1.97907e-78	Intermediate_monocyte
TGFBI	7.92378e-83	0.517575	0.542	0.211	2.13443e-78	Intermediate_monocyte
PTPRC1	1.05003e-82	0.515562	0.797	0.434	2.82847e-78	Intermediate_monocyte
TNFAIP3	4.4512e-82	0.56228	0.428	0.141	1.19902e-77	Intermediate_monocyte
CYBB1	6.59383e-82	0.504573	0.782	0.408	1.77618e-77	Intermediate_monocyte
MPEG11	1.37362e-81	0.534102	0.667	0.312	3.70012e-77	Intermediate_monocyte
ASAH1	3.62251e-81	0.513316	0.633	0.275	9.75794e-77	Intermediate_monocyte
EVI2B1	5.29091e-81	0.502657	0.774	0.409	1.42521e-76	Intermediate_monocyte
TIMP1	1.68484e-80	0.560205	0.744	0.378	4.53844e-76	Intermediate_monocyte
GPSM3	4.0295e-80	0.514934	0.779	0.429	1.08543e-75	Intermediate_monocyte
CFP1	1.79972e-79	0.522862	0.703	0.33	4.84791e-75	Intermediate_monocyte
HLA-DQB1	2.96335e-79	0.527257	0.627	0.283	7.98237e-75	Intermediate_monocyte
EMP3	5.00089e-79	0.573018	0.888	0.574	1.34709e-74	Intermediate_monocyte
GIMAP4	7.41318e-79	0.445439	0.436	0.141	1.99689e-74	Intermediate_monocyte
MS4A7	1.32455e-77	0.421756	0.499	0.184	3.56794e-73	Intermediate_monocyte
ATP6V1F	1.942e-77	0.560446	0.779	0.458	5.23117e-73	Intermediate_monocyte
BNIP3L	2.08741e-77	0.47739	0.522	0.209	5.62285e-73	Intermediate_monocyte
HLA-C	2.54215e-76	0.449856	0.961	0.681	6.84778e-72	Intermediate_monocyte
SH3BGRL	3.24168e-76	0.500595	0.782	0.448	8.7321e-72	Intermediate_monocyte
S100A61	4.48943e-76	0.480988	0.985	0.795	1.20932e-71	Intermediate_monocyte
CLEC4A1	5.01561e-76	0.49365	0.486	0.187	1.35105e-71	Intermediate_monocyte
MS4A6A1	6.38277e-76	0.466876	0.911	0.501	1.71933e-71	Intermediate_monocyte
ANXA5	1.56934e-75	0.513012	0.706	0.354	4.22732e-71	Intermediate_monocyte
GPR183	1.57801e-75	0.553178	0.522	0.215	4.25069e-71	Intermediate_monocyte
LILRB2	5.3054e-75	0.416027	0.447	0.152	1.42912e-70	Intermediate_monocyte
CASP4	4.16305e-74	0.495573	0.531	0.226	1.1214e-69	Intermediate_monocyte
TNFRSF1B	8.55749e-74	0.477187	0.514	0.204	2.30513e-69	Intermediate_monocyte
IER21	1.3579e-73	0.653817	0.73	0.401	3.65777e-69	Intermediate_monocyte
THBS11	1.4586e-73	0.563513	0.496	0.186	3.92902e-69	Intermediate_monocyte
RNF149	2.71949e-73	0.438157	0.519	0.201	7.32548e-69	Intermediate_monocyte
CPPED1	3.62154e-73	0.467862	0.462	0.174	9.75535e-69	Intermediate_monocyte
SLC25A6	4.81282e-73	0.447584	0.969	0.764	1.29643e-68	Intermediate_monocyte
CCR1	6.69618e-73	0.45245	0.335	0.095	1.80375e-68	Intermediate_monocyte
SMAP2	8.14185e-72	0.530849	0.588	0.279	2.19317e-67	Intermediate_monocyte
HNMT	8.88698e-72	0.465655	0.478	0.185	2.39389e-67	Intermediate_monocyte
NCF21	1.69139e-71	0.451114	0.633	0.288	4.55609e-67	Intermediate_monocyte
NINJ1	2.17842e-71	0.421502	0.367	0.112	5.868e-67	Intermediate_monocyte
G0S21	3.17471e-70	0.828132	0.305	0.084	8.55171e-66	Intermediate_monocyte
PLAUR1	3.38427e-70	0.578983	0.491	0.198	9.1162e-66	Intermediate_monocyte
PRELID1	9.00217e-70	0.478294	0.869	0.575	2.42491e-65	Intermediate_monocyte
HLA-A	1.21135e-69	0.464973	0.938	0.708	3.26303e-65	Intermediate_monocyte
FYB1	1.7074e-69	0.464043	0.78	0.452	4.59923e-65	Intermediate_monocyte
DYNLT11	1.83193e-69	0.47375	0.587	0.273	4.93467e-65	Intermediate_monocyte
STK17B1	3.93505e-69	0.485344	0.717	0.38	1.05999e-64	Intermediate_monocyte
SPI1	5.37754e-69	0.467568	0.804	0.463	1.44855e-64	Intermediate_monocyte
UCP2	9.98605e-69	0.496736	0.657	0.334	2.68994e-64	Intermediate_monocyte
FOS1	1.39443e-68	0.478836	0.984	0.813	3.75616e-64	Intermediate_monocyte
FCGR1A1	2.51553e-68	0.454791	0.474	0.184	6.77609e-64	Intermediate_monocyte
ARRB2	5.39381e-68	0.468237	0.603	0.29	1.45293e-63	Intermediate_monocyte
CXCL2	1.21198e-67	0.750002	0.217	0.045	3.2647e-63	Intermediate_monocyte
FGR1	2.5467e-67	0.451474	0.68	0.342	6.86005e-63	Intermediate_monocyte
HCK	2.75741e-67	0.428095	0.551	0.239	7.42763e-63	Intermediate_monocyte
BRI31	6.11223e-67	0.501175	0.713	0.39	1.64645e-62	Intermediate_monocyte
CASP1	1.0084e-65	0.451393	0.61	0.291	2.71633e-61	Intermediate_monocyte
NAAA	2.16413e-65	0.424078	0.373	0.127	5.82951e-61	Intermediate_monocyte
PPP1R15A	1.15211e-64	0.46408	0.524	0.237	3.10344e-60	Intermediate_monocyte
SMCO4	1.41561e-64	0.448997	0.543	0.246	3.81324e-60	Intermediate_monocyte
SOCS31	4.65607e-64	0.506006	0.459	0.186	1.2542e-59	Intermediate_monocyte
BRK1	5.6329e-64	0.428198	0.856	0.558	1.51733e-59	Intermediate_monocyte
OAZ2	9.56749e-64	0.445881	0.396	0.147	2.5772e-59	Intermediate_monocyte
GRN1	1.7057e-63	0.439212	0.9	0.563	4.59465e-59	Intermediate_monocyte
HLA-DMB	5.71393e-63	0.504401	0.463	0.195	1.53916e-58	Intermediate_monocyte
LITAF	7.09176e-63	0.476633	0.619	0.319	1.91031e-58	Intermediate_monocyte
LSP1	1.288e-62	0.405696	0.791	0.414	3.46947e-58	Intermediate_monocyte
LTA4H1	1.00069e-61	0.476159	0.722	0.419	2.69556e-57	Intermediate_monocyte
GADD45B	2.61335e-61	0.48874	0.32	0.103	7.03958e-57	Intermediate_monocyte
THBD	3.16835e-58	0.413341	0.23	0.057	8.53458e-54	Intermediate_monocyte
CTSH	1.32221e-57	0.417207	0.545	0.256	3.56163e-53	Intermediate_monocyte
IFNGR1	3.81088e-57	0.420736	0.486	0.22	1.02654e-52	Intermediate_monocyte
RGS10	1.17521e-56	0.464191	0.576	0.298	3.16566e-52	Intermediate_monocyte
NLRP3	4.39381e-56	0.42266	0.344	0.123	1.18356e-51	Intermediate_monocyte
DRAM2	1.3725e-55	0.434284	0.408	0.173	3.6971e-51	Intermediate_monocyte
LY86	4.59366e-52	0.425002	0.608	0.33	1.23739e-47	Intermediate_monocyte
TUBA1A	1.38374e-50	0.435621	0.562	0.284	3.72737e-46	Intermediate_monocyte
ISG15	4.03418e-49	0.627405	0.465	0.222	1.08669e-44	Intermediate_monocyte
NR4A1	2.12547e-48	0.417417	0.211	0.058	5.72537e-44	Intermediate_monocyte
AHNAK1	1.20814e-46	0.40576	0.591	0.334	3.25437e-42	Intermediate_monocyte
CD99	5.89612e-46	0.466359	0.617	0.369	1.58824e-41	Intermediate_monocyte
KLF61	6.99728e-44	0.411584	0.874	0.652	1.88486e-39	Intermediate_monocyte
PLIN2	3.42036e-43	0.531891	0.348	0.148	9.21342e-39	Intermediate_monocyte
TNFSF10	5.30454e-42	0.408127	0.394	0.182	1.42888e-37	Intermediate_monocyte
EGR11	7.05353e-38	0.429319	0.329	0.138	1.90001e-33	Intermediate_monocyte
ADM1	2.0999e-37	0.442454	0.244	0.087	5.65649e-33	Intermediate_monocyte
CXCL81	3.90151e-34	0.548602	0.276	0.112	1.05095e-29	Intermediate_monocyte
CCL4	1.58706e-14	0.618629	0.133	0.058	4.27506e-10	Intermediate_monocyte
FCGR3A	0	2.76491	0.979	0.059	0	CD16_monocyte
LYPD2	0	2.01906	0.399	0.003	0	CD16_monocyte
RHOC	0	1.72574	0.801	0.095	0	CD16_monocyte
CDKN1C	0	1.20124	0.486	0.005	0	CD16_monocyte
HES4	0	1.07133	0.514	0.006	0	CD16_monocyte
CKB	0	0.998525	0.405	0.004	0	CD16_monocyte
MS4A71	3.38637e-268	1.78953	0.906	0.182	9.12186e-264	CD16_monocyte
VMO1	5.66391e-261	1.01685	0.281	0.004	1.52569e-256	CD16_monocyte
IFITM31	9.17009e-253	1.88136	0.912	0.191	2.47015e-248	CD16_monocyte
TCF7L2	1.79913e-251	0.93598	0.495	0.034	4.84631e-247	CD16_monocyte
PPM1N	2.80626e-234	0.676219	0.305	0.008	7.55924e-230	CD16_monocyte
PTP4A3	7.29548e-221	0.575895	0.287	0.008	1.96518e-216	CD16_monocyte
TPPP3	1.58889e-216	0.920546	0.429	0.03	4.27999e-212	CD16_monocyte
LINC01272	2.19497e-210	1.53024	0.912	0.233	5.91258e-206	CD16_monocyte
LST11	2.49932e-198	1.67477	1	0.744	6.73241e-194	CD16_monocyte
MTSS1	1.02431e-192	0.722929	0.366	0.023	2.75918e-188	CD16_monocyte
IFITM21	4.17681e-190	1.5879	0.976	0.413	1.12511e-185	CD16_monocyte
SIGLEC10	3.8678e-189	0.834534	0.426	0.037	1.04187e-184	CD16_monocyte
ABI3	1.06041e-186	1.14841	0.659	0.112	2.85643e-182	CD16_monocyte
PILRA1	4.08154e-182	1.21675	0.71	0.136	1.09944e-177	CD16_monocyte
LOC200772	2.04985e-181	0.405481	0.172	0.001	5.52168e-177	CD16_monocyte
OAS1	2.42981e-179	1.11632	0.568	0.081	6.54517e-175	CD16_monocyte
CTSL	1.04309e-175	0.727582	0.426	0.039	2.80978e-171	CD16_monocyte
AIF11	3.62169e-170	1.35523	1	0.815	9.75574e-166	CD16_monocyte
LY6E1	1.51043e-162	1.40688	0.849	0.255	4.06864e-158	CD16_monocyte
COTL11	1.51596e-162	1.22703	0.997	0.688	4.08354e-158	CD16_monocyte
HMOX1	1.77968e-162	0.972461	0.541	0.077	4.79394e-158	CD16_monocyte
B2M1	6.05819e-156	0.963245	1	0.99	1.63189e-151	CD16_monocyte
CD522	3.6976e-155	1.39799	0.997	0.506	9.96023e-151	CD16_monocyte
SERPINA12	4.31944e-153	1.30699	0.958	0.409	1.16353e-148	CD16_monocyte
CSF1R	2.89462e-152	1.033	0.61	0.117	7.79724e-148	CD16_monocyte
FTH11	1.11987e-151	1.30574	1	0.863	3.01659e-147	CD16_monocyte
CALML4	2.62804e-148	0.731286	0.411	0.046	7.07916e-144	CD16_monocyte
LILRB21	1.27775e-147	1.03519	0.701	0.159	3.44188e-143	CD16_monocyte
CD79B	1.49259e-147	0.908963	0.468	0.065	4.02059e-143	CD16_monocyte
GPBAR1	1.32722e-146	0.843004	0.468	0.061	3.57514e-142	CD16_monocyte
FAM110A	2.99102e-146	0.796541	0.426	0.051	8.0569e-142	CD16_monocyte
CAMK1	1.08108e-145	0.759956	0.423	0.05	2.91211e-141	CD16_monocyte
FCER1G2	1.37068e-140	1.08183	0.994	0.748	3.6922e-136	CD16_monocyte
ZNF703	4.74362e-140	0.456832	0.23	0.011	1.27779e-135	CD16_monocyte
CYTIP	5.75831e-138	1.18447	0.704	0.184	1.55112e-133	CD16_monocyte
LRRC25	1.88654e-135	1.04987	0.659	0.154	5.08177e-131	CD16_monocyte
SAT12	3.40848e-135	1.21785	0.994	0.744	9.18143e-131	CD16_monocyte
FAM26F	5.07649e-134	1.26298	0.834	0.283	1.36745e-129	CD16_monocyte
ICAM4	9.60816e-131	0.546575	0.236	0.013	2.58815e-126	CD16_monocyte
TNFRSF8	1.14524e-130	0.452649	0.224	0.011	3.08494e-126	CD16_monocyte
IFI302	7.70516e-125	1.1034	0.994	0.55	2.07554e-120	CD16_monocyte
EVL	2.3295e-124	0.785596	0.526	0.097	6.27497e-120	CD16_monocyte
GBP2	3.00908e-124	0.867882	0.483	0.08	8.10557e-120	CD16_monocyte
NAP1L1	3.48642e-120	1.09599	0.949	0.619	9.39137e-116	CD16_monocyte
CD681	1.09849e-119	1.11693	0.822	0.311	2.95901e-115	CD16_monocyte
BID	5.30705e-119	1.13178	0.695	0.21	1.42956e-114	CD16_monocyte
BCL2A12	7.85846e-119	0.989513	0.728	0.198	2.11683e-114	CD16_monocyte
RABGAP1L	2.44286e-118	0.804735	0.477	0.083	6.58033e-114	CD16_monocyte
NEURL1	7.95246e-117	0.421423	0.193	0.009	2.14215e-112	CD16_monocyte
PSAP1	2.50095e-115	0.988914	0.973	0.687	6.7368e-111	CD16_monocyte
CFD	3.13425e-115	1.21437	0.915	0.451	8.44273e-111	CD16_monocyte
HLA-E1	6.3749e-115	1.06952	0.934	0.55	1.71721e-110	CD16_monocyte
DRAP1	7.02931e-114	1.06292	0.867	0.404	1.89349e-109	CD16_monocyte
S100A112	4.41939e-113	0.899033	0.991	0.739	1.19045e-108	CD16_monocyte
HLA-B1	1.10555e-111	0.787683	1	0.87	2.97801e-107	CD16_monocyte
RHOB2	4.79802e-109	0.987457	0.801	0.267	1.29244e-104	CD16_monocyte
CTSS2	3.85198e-107	0.973928	0.994	0.649	1.03761e-102	CD16_monocyte
BATF3	4.70844e-107	0.584427	0.275	0.027	1.26831e-102	CD16_monocyte
TIMP11	1.02313e-105	1.19078	0.873	0.399	2.75599e-101	CD16_monocyte
TXNIP	2.72252e-105	1.23269	0.84	0.393	7.33366e-101	CD16_monocyte
ICAM2	8.8118e-105	0.777318	0.462	0.09	2.37364e-100	CD16_monocyte
CSTB1	1.75988e-104	1.04853	0.891	0.434	4.7406e-100	CD16_monocyte
S100A42	5.97477e-104	0.822617	1	0.813	1.60942e-99	CD16_monocyte
C1QA	6.13791e-104	0.891345	0.202	0.013	1.65337e-99	CD16_monocyte
LTB	4.45751e-103	0.798818	0.517	0.108	1.20072e-98	CD16_monocyte
HLA-C1	4.99541e-102	0.939814	0.976	0.702	1.34561e-97	CD16_monocyte
FTL2	2.44176e-101	0.702469	1	0.997	6.57737e-97	CD16_monocyte
ID2	3.35599e-101	1.04218	0.713	0.237	9.04002e-97	CD16_monocyte
CTSC	5.37779e-101	1.01989	0.822	0.343	1.44862e-96	CD16_monocyte
GCH1	5.98608e-101	0.57163	0.335	0.045	1.61247e-96	CD16_monocyte
RNASET2	9.78438e-101	1.06471	0.855	0.425	2.63562e-96	CD16_monocyte
C3AR1	3.34359e-100	0.725595	0.423	0.073	9.00662e-96	CD16_monocyte
PFN1	2.0714e-98	0.593495	1	0.954	5.57974e-94	CD16_monocyte
UNC119	2.18105e-98	0.732118	0.426	0.079	5.87509e-94	CD16_monocyte
TYROBP2	2.06747e-97	0.807898	1	0.756	5.56914e-93	CD16_monocyte
MALAT12	5.75296e-94	0.708892	1	0.997	1.54968e-89	CD16_monocyte
YBX1	1.12372e-93	0.757476	0.973	0.79	3.02697e-89	CD16_monocyte
CLEC2B	3.71654e-93	0.820333	0.647	0.189	1.00113e-88	CD16_monocyte
ADA	8.21558e-93	0.689883	0.435	0.085	2.21303e-88	CD16_monocyte
LIMD2	2.61066e-92	0.947561	0.798	0.322	7.03232e-88	CD16_monocyte
CST31	5.20292e-92	0.789887	1	0.698	1.40151e-87	CD16_monocyte
IFITM1	1.2752e-90	0.997312	0.489	0.112	3.43502e-86	CD16_monocyte
CX3CR1	1.42865e-90	0.612395	0.375	0.063	3.84836e-86	CD16_monocyte
CXCL161	6.11603e-90	0.681075	0.462	0.095	1.64747e-85	CD16_monocyte
SLC44A2	2.74836e-89	0.529965	0.29	0.038	7.40326e-85	CD16_monocyte
TNFRSF1B1	1.38793e-87	0.868896	0.671	0.219	3.73867e-83	CD16_monocyte
HLA-DPA11	3.3585e-87	0.717073	0.909	0.44	9.04679e-83	CD16_monocyte
WARS	7.852e-87	0.896774	0.547	0.149	2.11509e-82	CD16_monocyte
ITM2B1	1.79027e-86	0.863798	0.943	0.612	4.82245e-82	CD16_monocyte
IFIT3	6.09743e-86	0.453405	0.218	0.02	1.64246e-81	CD16_monocyte
OAZ1	1.20099e-84	0.505325	0.997	0.957	3.23511e-80	CD16_monocyte
ACTB	2.45525e-84	0.583309	1	0.991	6.61372e-80	CD16_monocyte
CD371	3.08921e-84	0.870491	0.897	0.481	8.32141e-80	CD16_monocyte
SLC2A6	3.46782e-84	0.531472	0.305	0.045	9.34126e-80	CD16_monocyte
NAAA1	9.71473e-83	0.711608	0.523	0.137	2.61686e-78	CD16_monocyte
LILRB1	1.84803e-82	0.688322	0.408	0.084	4.97804e-78	CD16_monocyte
NINJ11	3.42175e-82	0.711531	0.505	0.124	9.21718e-78	CD16_monocyte
PECAM1	4.53302e-82	0.848985	0.698	0.259	1.22106e-77	CD16_monocyte
RAB24	5.10369e-82	0.756436	0.601	0.181	1.37478e-77	CD16_monocyte
EMP31	3.83576e-81	0.881101	0.937	0.596	1.03324e-76	CD16_monocyte
PSMB9	4.28003e-81	0.897391	0.822	0.405	1.15291e-76	CD16_monocyte
ARHGDIB	9.73572e-81	0.732104	0.964	0.785	2.62251e-76	CD16_monocyte
CARD162	6.66371e-80	0.799244	0.852	0.399	1.795e-75	CD16_monocyte
VASP	1.18862e-78	0.853555	0.752	0.316	3.20178e-74	CD16_monocyte
BIN2	1.83346e-77	0.750178	0.486	0.128	4.93878e-73	CD16_monocyte
JUNB1	3.56659e-77	0.923614	0.909	0.56	9.60734e-73	CD16_monocyte
ASAH11	1.47042e-76	0.818803	0.737	0.297	3.96087e-72	CD16_monocyte
LILRA51	2.51797e-76	0.753946	0.601	0.183	6.78267e-72	CD16_monocyte
SLC31A2	2.02663e-75	0.69667	0.526	0.147	5.45912e-71	CD16_monocyte
UBC	1.37268e-74	0.814881	0.924	0.621	3.69758e-70	CD16_monocyte
RAP1B	1.39494e-74	0.857537	0.773	0.368	3.75755e-70	CD16_monocyte
GIMAP2	4.92123e-74	0.606737	0.387	0.082	1.32563e-69	CD16_monocyte
C10orf54	6.57568e-74	0.836657	0.858	0.489	1.77129e-69	CD16_monocyte
CASP11	6.938e-74	0.740617	0.752	0.307	1.86889e-69	CD16_monocyte
LYN	1.1524e-73	0.82833	0.77	0.35	3.10423e-69	CD16_monocyte
CD300A	1.44434e-73	0.741281	0.468	0.126	3.89063e-69	CD16_monocyte
DOK21	1.298e-72	0.699404	0.526	0.149	3.49642e-68	CD16_monocyte
RPS191	6.1519e-72	0.459369	1	0.997	1.65714e-67	CD16_monocyte
ADGRE1	6.5848e-72	0.42334	0.272	0.04	1.77375e-67	CD16_monocyte
ARPC3	7.54121e-72	0.608996	0.97	0.807	2.03138e-67	CD16_monocyte
MT-ND2	7.62726e-72	0.537311	0.994	0.964	2.05455e-67	CD16_monocyte
BIRC3	1.1337e-71	0.588007	0.29	0.048	3.05383e-67	CD16_monocyte
STXBP21	6.90863e-71	0.84161	0.915	0.607	1.86098e-66	CD16_monocyte
CD481	9.00582e-71	0.761752	0.897	0.53	2.4259e-66	CD16_monocyte
SLC25A61	9.13296e-71	0.628664	0.967	0.781	2.46015e-66	CD16_monocyte
HCK1	1.57381e-69	0.802535	0.656	0.257	4.23938e-65	CD16_monocyte
GIMAP1	2.46017e-68	0.6142	0.344	0.07	6.62695e-64	CD16_monocyte
SIDT2	2.50797e-68	0.414745	0.224	0.029	6.75572e-64	CD16_monocyte
SPN	2.82306e-68	0.759513	0.541	0.175	7.60447e-64	CD16_monocyte
NPC21	3.2109e-68	0.651364	0.958	0.697	8.64921e-64	CD16_monocyte
SPI11	7.81841e-68	0.821645	0.825	0.488	2.10605e-63	CD16_monocyte
SYTL1	1.3326e-67	0.542298	0.363	0.078	3.58963e-63	CD16_monocyte
CORO1A	4.61972e-67	0.744012	0.903	0.573	1.24441e-62	CD16_monocyte
NACA	1.25768e-66	0.510386	0.994	0.932	3.3878e-62	CD16_monocyte
RARRES3	1.39342e-65	0.625515	0.402	0.098	3.75345e-61	CD16_monocyte
C5AR12	4.10095e-63	0.645377	0.601	0.195	1.10467e-58	CD16_monocyte
GIMAP7	5.30897e-63	0.635091	0.378	0.088	1.43008e-58	CD16_monocyte
TNFRSF14	3.89615e-62	0.617687	0.447	0.125	1.04951e-57	CD16_monocyte
BTG11	8.43653e-62	0.756075	0.882	0.565	2.27255e-57	CD16_monocyte
TMEM134	3.23997e-61	0.536001	0.344	0.078	8.7275e-57	CD16_monocyte
TBC1D10C	3.4256e-60	0.539527	0.375	0.091	9.22754e-56	CD16_monocyte
HSPA1B	5.17187e-60	0.725193	0.181	0.022	1.39315e-55	CD16_monocyte
SCIMP	1.6899e-59	0.579861	0.381	0.096	4.55208e-55	CD16_monocyte
ISG151	1.71825e-59	0.927661	0.598	0.233	4.62846e-55	CD16_monocyte
MAPKAPK3	2.5716e-59	0.649254	0.532	0.185	6.92711e-55	CD16_monocyte
MAFB2	3.84946e-59	0.573541	0.622	0.212	1.03693e-54	CD16_monocyte
ARRB21	6.22179e-59	0.66857	0.704	0.308	1.67596e-54	CD16_monocyte
GIMAP41	1.14641e-58	0.57632	0.514	0.16	3.08808e-54	CD16_monocyte
DUSP12	1.41372e-58	0.560128	0.991	0.796	3.80814e-54	CD16_monocyte
POU2F2	2.19656e-58	0.698493	0.514	0.173	5.91686e-54	CD16_monocyte
PCGF5	8.52613e-58	0.625815	0.429	0.123	2.29668e-53	CD16_monocyte
CFP2	1.43755e-57	0.715238	0.758	0.356	3.87233e-53	CD16_monocyte
HLA-A1	1.45329e-57	0.617762	0.943	0.726	3.91473e-53	CD16_monocyte
CIRBP	4.0457e-57	0.70774	0.804	0.461	1.08979e-52	CD16_monocyte
CALM21	5.35382e-57	0.612266	0.961	0.733	1.44216e-52	CD16_monocyte
INSIG1	6.47777e-57	0.573259	0.366	0.091	1.74492e-52	CD16_monocyte
RARA	1.07916e-56	0.568086	0.369	0.094	2.90692e-52	CD16_monocyte
TESC	1.90884e-56	0.723022	0.634	0.262	5.14184e-52	CD16_monocyte
GNG2	3.80895e-56	0.537127	0.393	0.104	1.02602e-51	CD16_monocyte
ANXA51	1.36799e-55	0.663694	0.764	0.379	3.68495e-51	CD16_monocyte
EVI2B2	6.03557e-55	0.725931	0.795	0.436	1.6258e-50	CD16_monocyte
PTPN6	7.03217e-55	0.701068	0.713	0.347	1.89426e-50	CD16_monocyte
PRELID11	1.39931e-52	0.659323	0.894	0.596	3.76932e-48	CD16_monocyte
FKBP1A	6.40282e-52	0.603859	0.918	0.678	1.72473e-47	CD16_monocyte
ADGRE2	1.28511e-51	0.47112	0.296	0.065	3.46171e-47	CD16_monocyte
ARPC2	7.59286e-51	0.510913	0.961	0.806	2.04529e-46	CD16_monocyte
SOD1	1.1689e-50	0.709141	0.734	0.392	3.14868e-46	CD16_monocyte
PTPRC2	4.64937e-50	0.662977	0.813	0.462	1.2524e-45	CD16_monocyte
SLC7A71	1.09938e-49	0.578004	0.55	0.202	2.96141e-45	CD16_monocyte
CD86	1.7201e-49	0.595217	0.429	0.138	4.63343e-45	CD16_monocyte
C19orf38	1.74927e-49	0.537639	0.486	0.165	4.71201e-45	CD16_monocyte
TNFSF101	2.16507e-49	0.627228	0.517	0.191	5.83206e-45	CD16_monocyte
SH3BGRL1	5.70483e-49	0.661242	0.795	0.473	1.53671e-44	CD16_monocyte
HLA-F	7.08904e-49	0.594009	0.405	0.126	1.90958e-44	CD16_monocyte
SARAF	1.53104e-48	0.673672	0.785	0.461	4.12417e-44	CD16_monocyte
LSP11	5.93196e-48	0.60479	0.825	0.442	1.59789e-43	CD16_monocyte
CAPZB	6.61975e-48	0.662696	0.773	0.454	1.78316e-43	CD16_monocyte
PSME1	7.21613e-48	0.614981	0.846	0.551	1.94381e-43	CD16_monocyte
PAG1	7.4914e-48	0.538179	0.411	0.126	2.01796e-43	CD16_monocyte
RGS19	2.1898e-47	0.636175	0.571	0.241	5.89865e-43	CD16_monocyte
ARL6IP5	2.35452e-47	0.636436	0.731	0.375	6.34236e-43	CD16_monocyte
CHST2	3.54013e-47	0.454319	0.245	0.051	9.53604e-43	CD16_monocyte
UCP21	3.77813e-47	0.601358	0.719	0.355	1.01771e-42	CD16_monocyte
MARCKSL1	4.47234e-46	0.559235	0.35	0.1	1.20471e-41	CD16_monocyte
NR4A11	1.45044e-45	0.440858	0.281	0.066	3.90705e-41	CD16_monocyte
SH3BGRL32	7.65528e-45	0.484861	0.994	0.787	2.0621e-40	CD16_monocyte
ARPC1B	2.5032e-44	0.517045	0.952	0.759	6.74286e-40	CD16_monocyte
CPPED11	9.23729e-44	0.602184	0.498	0.195	2.48825e-39	CD16_monocyte
ZFAND5	9.78053e-44	0.642911	0.755	0.456	2.63458e-39	CD16_monocyte
CRIP12	2.07425e-43	0.571297	0.897	0.604	5.58742e-39	CD16_monocyte
TUBA1A1	2.40006e-43	0.630816	0.628	0.302	6.46504e-39	CD16_monocyte
RNH1	4.33229e-43	0.574113	0.698	0.353	1.16699e-38	CD16_monocyte
EIF4A2	1.79093e-42	0.646052	0.631	0.309	4.82423e-38	CD16_monocyte
HN1	3.65377e-42	0.590485	0.689	0.347	9.84217e-38	CD16_monocyte
VMP1	2.00232e-41	0.603859	0.517	0.211	5.39364e-37	CD16_monocyte
TYMP2	4.48651e-41	0.522131	0.897	0.602	1.20853e-36	CD16_monocyte
CLEC12A	2.45005e-40	0.644899	0.64	0.325	6.59969e-36	CD16_monocyte
IRF1	2.74917e-40	0.50239	0.326	0.096	7.40545e-36	CD16_monocyte
CLEC7A2	4.54767e-40	0.459357	0.589	0.238	1.225e-35	CD16_monocyte
MYD88	5.96761e-40	0.489368	0.393	0.131	1.60749e-35	CD16_monocyte
CUX1	6.72915e-40	0.521827	0.405	0.14	1.81263e-35	CD16_monocyte
ITGB2	9.64276e-40	0.605952	0.792	0.48	2.59747e-35	CD16_monocyte
FGR2	1.49934e-39	0.575108	0.698	0.368	4.03878e-35	CD16_monocyte
HSPA8	1.72777e-39	0.550586	0.816	0.509	4.6541e-35	CD16_monocyte
TBXAS1	1.74266e-39	0.470503	0.402	0.136	4.69421e-35	CD16_monocyte
IRF9	3.1213e-39	0.410024	0.266	0.068	8.40783e-35	CD16_monocyte
POLD4	8.4944e-39	0.631687	0.644	0.341	2.28814e-34	CD16_monocyte
GSTK1	9.80464e-39	0.589317	0.698	0.39	2.64108e-34	CD16_monocyte
CD53	1.91518e-38	0.617645	0.701	0.396	5.15893e-34	CD16_monocyte
NEAT12	2.02444e-38	0.442394	0.97	0.803	5.45324e-34	CD16_monocyte
C1orf1621	2.45349e-38	0.561799	0.81	0.498	6.60896e-34	CD16_monocyte
RGS22	3.77467e-38	0.459201	0.743	0.382	1.01678e-33	CD16_monocyte
RHOG	8.97493e-38	0.576665	0.776	0.487	2.41758e-33	CD16_monocyte
LAPTM5	9.18386e-38	0.508965	0.912	0.694	2.47386e-33	CD16_monocyte
MYL12A	2.67717e-37	0.470568	0.921	0.681	7.2115e-33	CD16_monocyte
APOBEC3A1	3.56612e-37	0.424934	0.227	0.051	9.60605e-33	CD16_monocyte
IFI61	4.77433e-37	0.600146	0.553	0.246	1.28606e-32	CD16_monocyte
APOBEC3G	6.03702e-37	0.426504	0.23	0.056	1.62619e-32	CD16_monocyte
2021-09-09	6.41775e-37	0.521934	0.505	0.22	1.72875e-32	CD16_monocyte
ZNF706	7.2281e-37	0.623026	0.71	0.414	1.94703e-32	CD16_monocyte
SOD22	9.11456e-37	0.498111	0.619	0.289	2.45519e-32	CD16_monocyte
OAZ21	1.31892e-36	0.483654	0.429	0.164	3.55279e-32	CD16_monocyte
MYL12B	6.67071e-36	0.476359	0.897	0.652	1.79689e-31	CD16_monocyte
TSC22D3	7.09154e-36	0.538609	0.894	0.704	1.91025e-31	CD16_monocyte
LILRA1	1.21731e-35	0.411713	0.299	0.087	3.27906e-31	CD16_monocyte
RASSF5	1.60135e-35	0.414076	0.332	0.105	4.31356e-31	CD16_monocyte
S100A62	1.75398e-35	0.459946	0.997	0.809	4.72469e-31	CD16_monocyte
MYO1G	3.07994e-35	0.447799	0.462	0.184	8.29643e-31	CD16_monocyte
RNF1491	3.2796e-35	0.496697	0.523	0.226	8.83427e-31	CD16_monocyte
GPSM31	3.93299e-35	0.517242	0.77	0.457	1.05943e-30	CD16_monocyte
GLTSCR2	1.313e-34	0.498936	0.792	0.507	3.53683e-30	CD16_monocyte
CD300LF	1.74142e-34	0.446176	0.344	0.116	4.69085e-30	CD16_monocyte
ARRB1	5.42013e-34	0.405763	0.308	0.097	1.46002e-29	CD16_monocyte
NAGK	1.47457e-33	0.465916	0.405	0.154	3.97205e-29	CD16_monocyte
UBXN1	3.29867e-33	0.506162	0.701	0.399	8.88564e-29	CD16_monocyte
LGALS9	3.57885e-33	0.599127	0.595	0.325	9.64036e-29	CD16_monocyte
HCLS1	7.86042e-33	0.542474	0.656	0.358	2.11736e-28	CD16_monocyte
ATP6V0C	8.18178e-33	0.478055	0.855	0.639	2.20393e-28	CD16_monocyte
PPDPF	1.09157e-32	0.530771	0.592	0.307	2.94037e-28	CD16_monocyte
ALDOA	1.27837e-32	0.44295	0.934	0.745	3.44355e-28	CD16_monocyte
HIGD2A	1.51402e-32	0.5072	0.825	0.605	4.07832e-28	CD16_monocyte
LGALS31	1.8601e-32	0.431862	0.634	0.318	5.01055e-28	CD16_monocyte
GDI2	2.08602e-32	0.47266	0.785	0.508	5.6191e-28	CD16_monocyte
UBE2L6	3.51557e-32	0.53008	0.48	0.213	9.46989e-28	CD16_monocyte
SUPT4H1	5.18668e-32	0.528032	0.668	0.377	1.39714e-27	CD16_monocyte
EPSTI1	1.5026e-31	0.417265	0.314	0.104	4.04755e-27	CD16_monocyte
RNF144B	3.13839e-31	0.499971	0.396	0.158	8.45388e-27	CD16_monocyte
NUDT16	5.25557e-31	0.478924	0.498	0.231	1.41569e-26	CD16_monocyte
FGL22	2.08219e-30	0.457431	0.716	0.395	5.6088e-26	CD16_monocyte
MSN	2.36962e-30	0.46581	0.719	0.437	6.38304e-26	CD16_monocyte
TRAF3IP3	4.27707e-30	0.47892	0.387	0.157	1.15212e-25	CD16_monocyte
ADGRE5	7.21848e-30	0.489709	0.465	0.21	1.94444e-25	CD16_monocyte
EEF2	3.56512e-29	0.414851	0.876	0.683	9.60338e-25	CD16_monocyte
PDLIM2	9.27918e-29	0.438811	0.299	0.103	2.49953e-24	CD16_monocyte
PRDX1	1.05612e-28	0.489019	0.637	0.366	2.84486e-24	CD16_monocyte
ATP1A1	1.49731e-28	0.428019	0.405	0.171	4.03332e-24	CD16_monocyte
RAB8A	3.72187e-28	0.452865	0.399	0.169	1.00256e-23	CD16_monocyte
ARPC5	4.90984e-28	0.432564	0.858	0.661	1.32256e-23	CD16_monocyte
CEBPB2	1.51663e-27	0.438219	0.785	0.53	4.08534e-23	CD16_monocyte
TBCB	3.2244e-27	0.442149	0.474	0.228	8.68556e-23	CD16_monocyte
PPP1CA	1.22878e-26	0.412551	0.804	0.565	3.30997e-22	CD16_monocyte
IFNGR2	1.24253e-26	0.416854	0.508	0.25	3.34701e-22	CD16_monocyte
RAB10	1.69191e-26	0.441541	0.495	0.241	4.55749e-22	CD16_monocyte
CAPZA2	2.82879e-26	0.473385	0.565	0.306	7.61991e-22	CD16_monocyte
SRSF5	3.8622e-26	0.478359	0.752	0.508	1.04036e-21	CD16_monocyte
ANXA2	4.29156e-26	0.415928	0.822	0.548	1.15602e-21	CD16_monocyte
PTGES3	8.11563e-26	0.462696	0.665	0.41	2.18611e-21	CD16_monocyte
SNX2	2.25194e-25	0.431257	0.456	0.217	6.06606e-21	CD16_monocyte
ACAA1	4.00252e-25	0.415381	0.423	0.197	1.07816e-20	CD16_monocyte
ICAM31	4.32445e-25	0.435324	0.55	0.29	1.16488e-20	CD16_monocyte
EIF3H	8.22707e-25	0.448448	0.807	0.542	2.21613e-20	CD16_monocyte
YPEL5	1.90447e-24	0.4312	0.48	0.237	5.13008e-20	CD16_monocyte
MT2A	1.97733e-24	0.847407	0.767	0.546	5.32632e-20	CD16_monocyte
RAB5C	2.44837e-24	0.437168	0.511	0.266	6.59518e-20	CD16_monocyte
CD47	2.99609e-24	0.431521	0.477	0.245	8.07056e-20	CD16_monocyte
SELPLG	3.44889e-24	0.457242	0.517	0.268	9.29027e-20	CD16_monocyte
SULT1A11	7.99079e-24	0.425512	0.559	0.296	2.15248e-19	CD16_monocyte
FAM32A	1.23538e-23	0.411841	0.347	0.148	3.32776e-19	CD16_monocyte
BRI32	1.3811e-23	0.437865	0.671	0.419	3.72027e-19	CD16_monocyte
CHCHD10	2.12394e-23	0.456607	0.514	0.276	5.72125e-19	CD16_monocyte
SYNGR2	2.47688e-22	0.41229	0.468	0.246	6.67196e-18	CD16_monocyte
NFKBIZ	2.67481e-22	0.42855	0.447	0.224	7.20513e-18	CD16_monocyte
TCIRG1	7.73015e-22	0.43285	0.456	0.233	2.08227e-17	CD16_monocyte
THEMIS2	2.06098e-21	0.453134	0.502	0.274	5.55167e-17	CD16_monocyte
RAC2	2.41857e-21	0.424191	0.659	0.438	6.51489e-17	CD16_monocyte
WAS	3.18342e-21	0.419844	0.474	0.255	8.57518e-17	CD16_monocyte
ATG3	4.94954e-21	0.480778	0.574	0.353	1.33326e-16	CD16_monocyte
S1PR4	9.20169e-21	0.419119	0.347	0.16	2.47866e-16	CD16_monocyte
VAMP5	1.60459e-20	0.48382	0.529	0.311	4.32228e-16	CD16_monocyte
ATP1B3	1.849e-20	0.426123	0.553	0.33	4.98064e-16	CD16_monocyte
CDC42	2.08316e-19	0.421475	0.837	0.666	5.6114e-15	CD16_monocyte
PSME2	4.357e-19	0.419509	0.713	0.501	1.17364e-14	CD16_monocyte
HSPA1A	6.0039e-19	0.650636	0.314	0.142	1.61727e-14	CD16_monocyte
LAPTM4A	2.98566e-17	0.409162	0.541	0.333	8.04247e-13	CD16_monocyte
BST2	8.87788e-17	0.406542	0.598	0.399	2.39143e-12	CD16_monocyte
CD34	0	0.896181	0.765	0.004	0	Pre-pDC
KIAA0125	5.72221e-228	1.56146	0.882	0.01	1.54139e-223	Pre-pDC
DTX4	1.887e-113	0.467074	0.412	0.004	5.08302e-109	Pre-pDC
BLNK	8.97466e-98	1.07436	0.882	0.027	2.4175e-93	Pre-pDC
SPINK2	1.82071e-97	2.27999	0.941	0.032	4.90445e-93	Pre-pDC
BAALC	4.56851e-81	0.409978	0.412	0.006	1.23062e-76	Pre-pDC
C1QTNF4	3.99828e-79	1.44462	0.824	0.029	1.07702e-74	Pre-pDC
DNTT	5.31389e-67	1.73873	0.882	0.042	1.4314e-62	Pre-pDC
TMIGD2	8.9437e-67	0.575434	0.647	0.02	2.40917e-62	Pre-pDC
AKR1C3	9.9662e-59	0.944271	0.824	0.039	2.68459e-54	Pre-pDC
MIR155HG	9.90401e-55	0.475886	0.471	0.013	2.66784e-50	Pre-pDC
BEX2	2.22732e-44	0.494524	0.412	0.013	5.99974e-40	Pre-pDC
EGFL7	1.61133e-37	0.618567	0.706	0.043	4.34043e-33	Pre-pDC
IGHM	1.64278e-37	0.452505	0.647	0.036	4.42515e-33	Pre-pDC
ADA1	3.24507e-36	1.38797	1	0.103	8.74125e-32	Pre-pDC
MDK	1.39776e-35	0.412464	0.294	0.008	3.76514e-31	Pre-pDC
LINC00865	1.8347e-35	0.46581	0.294	0.008	4.94213e-31	Pre-pDC
TSC22D1	2.35457e-35	0.735878	0.706	0.047	6.34252e-31	Pre-pDC
CYTL1	3.94146e-35	0.469005	0.588	0.032	1.06171e-30	Pre-pDC
LZTFL1	7.23415e-31	0.582518	0.471	0.024	1.94866e-26	Pre-pDC
PTPRCAP	3.75483e-30	0.945564	0.882	0.085	1.01144e-25	Pre-pDC
IL3RA	3.81283e-30	0.488329	0.706	0.053	1.02706e-25	Pre-pDC
RUNX2	2.7927e-29	1.00248	0.824	0.079	7.52269e-25	Pre-pDC
NUDT8	2.87559e-29	0.595107	0.529	0.032	7.74599e-25	Pre-pDC
SCRN2	2.71249e-28	0.406824	0.588	0.04	7.30664e-24	Pre-pDC
FAM213A	3.78405e-28	0.484977	0.529	0.033	1.01931e-23	Pre-pDC
HOPX	1.5693e-27	0.575102	0.353	0.015	4.22723e-23	Pre-pDC
KCNE5	4.338e-27	0.756194	0.647	0.053	1.16853e-22	Pre-pDC
LGMN	1.21902e-26	0.542506	0.529	0.035	3.28367e-22	Pre-pDC
LDLRAD4	8.16199e-26	0.445667	0.471	0.029	2.19859e-21	Pre-pDC
IGLL11	1.00503e-25	1.50406	0.882	0.103	2.70725e-21	Pre-pDC
TMEM14A	9.63801e-25	0.411265	0.529	0.038	2.59619e-20	Pre-pDC
FLT3	1.90772e-24	0.863106	0.647	0.061	5.13882e-20	Pre-pDC
VPREB1	2.28765e-24	0.464989	0.294	0.012	6.16225e-20	Pre-pDC
ITM2C	2.61633e-22	1.06339	0.941	0.141	7.0476e-18	Pre-pDC
SOX4	5.5152e-22	1.69446	0.941	0.163	1.48563e-17	Pre-pDC
TCF4	1.20706e-21	1.04437	0.824	0.104	3.25145e-17	Pre-pDC
SATB1	1.54099e-21	0.659979	0.765	0.087	4.15097e-17	Pre-pDC
LYRM5	1.92706e-20	0.436356	0.588	0.054	5.19093e-16	Pre-pDC
CCNB1IP1	2.01466e-19	0.480072	0.588	0.058	5.4269e-15	Pre-pDC
CHST12	5.29408e-19	0.455631	0.647	0.069	1.42607e-14	Pre-pDC
OCIAD2	6.32228e-19	0.545097	0.588	0.06	1.70303e-14	Pre-pDC
TFDP2	1.4711e-18	0.415032	0.588	0.059	3.9627e-14	Pre-pDC
RPL7L1	2.49258e-18	0.407003	0.529	0.05	6.71426e-14	Pre-pDC
SMIM241	6.41585e-18	0.637436	0.765	0.099	1.72824e-13	Pre-pDC
PLD4	1.48494e-17	0.757694	0.824	0.123	3.99998e-13	Pre-pDC
BRD3	2.3441e-17	0.520272	0.706	0.087	6.31431e-13	Pre-pDC
FLNB	5.53802e-16	0.611478	0.412	0.036	1.49178e-11	Pre-pDC
TRBC2	7.51313e-16	0.529491	0.412	0.036	2.02381e-11	Pre-pDC
C11orf1	4.53127e-15	0.657363	0.412	0.039	1.22059e-10	Pre-pDC
NREP	5.37688e-15	0.920911	0.765	0.13	1.44837e-10	Pre-pDC
RNASEH2B	8.53458e-15	0.81712	1	0.214	2.29896e-10	Pre-pDC
BCL11A	1.24425e-14	0.53233	0.706	0.104	3.35164e-10	Pre-pDC
MATK	1.26655e-14	0.411853	0.412	0.039	3.4117e-10	Pre-pDC
IRF8	1.46106e-14	0.902777	0.941	0.215	3.93566e-10	Pre-pDC
TSC22D4	1.86349e-14	0.593221	0.824	0.138	5.01969e-10	Pre-pDC
PSIP1	8.46647e-14	0.448683	0.765	0.122	2.28061e-09	Pre-pDC
UBL7	1.62092e-13	0.556988	0.765	0.128	4.36628e-09	Pre-pDC
DDAH2	1.63925e-13	0.637767	0.824	0.148	4.41565e-09	Pre-pDC
BBX	2.3984e-13	0.580783	0.706	0.114	6.46057e-09	Pre-pDC
ACOT13	3.11061e-13	0.423497	0.529	0.066	8.37904e-09	Pre-pDC
HADH	9.70207e-13	0.42308	0.647	0.099	2.61345e-08	Pre-pDC
IL18	1.09114e-12	0.446467	0.647	0.099	2.93919e-08	Pre-pDC
SNHG7	1.09723e-12	0.911345	0.824	0.18	2.95561e-08	Pre-pDC
RPS4X	2.55577e-12	0.921066	1	0.985	6.88448e-08	Pre-pDC
RPL3	2.78198e-12	0.97433	1	0.982	7.49382e-08	Pre-pDC
2021-09-06	3.11021e-12	0.704152	0.824	0.171	8.37798e-08	Pre-pDC
LINC00674	3.20395e-12	0.521349	0.588	0.089	8.63049e-08	Pre-pDC
EEF1G	3.70061e-12	0.945541	1	0.934	9.96834e-08	Pre-pDC
RPL15	4.12996e-12	0.917083	1	0.965	1.11249e-07	Pre-pDC
CCNG1	5.67814e-12	0.490848	0.765	0.142	1.52952e-07	Pre-pDC
RPL5	5.88302e-12	1.267	1	0.869	1.58471e-07	Pre-pDC
HNRNPA1	6.36349e-12	1.20896	1	0.734	1.71413e-07	Pre-pDC
RPL7A	9.10967e-12	1.05114	1	0.928	2.45387e-07	Pre-pDC
EEF1A1	9.2907e-12	0.729882	1	0.997	2.50264e-07	Pre-pDC
RPL14	1.86443e-11	0.817263	1	0.951	5.02221e-07	Pre-pDC
RPS6	2.08047e-11	0.708047	1	0.994	5.60416e-07	Pre-pDC
MRPL32	2.36491e-11	0.410517	0.765	0.141	6.37037e-07	Pre-pDC
IMPDH2	2.52337e-11	0.937536	0.824	0.212	6.7972e-07	Pre-pDC
RPS7	2.78479e-11	0.755411	1	0.955	7.50138e-07	Pre-pDC
RPS3	3.0302e-11	0.743072	1	0.992	8.16245e-07	Pre-pDC
NPM11	3.95789e-11	1.28559	1	0.733	1.06614e-06	Pre-pDC
LRRC75A-AS11	6.10617e-11	0.960514	1	0.892	1.64482e-06	Pre-pDC
RPSA	6.58511e-11	0.920732	1	0.895	1.77383e-06	Pre-pDC
RPS2	7.79658e-11	0.739012	1	0.996	2.10016e-06	Pre-pDC
RPL6	8.52826e-11	0.618996	1	0.981	2.29726e-06	Pre-pDC
RPL19	1.07422e-10	0.688983	1	0.984	2.89363e-06	Pre-pDC
RPS5	1.31379e-10	0.747312	1	0.965	3.53896e-06	Pre-pDC
IL16	1.41738e-10	0.428216	0.588	0.096	3.818e-06	Pre-pDC
EEF1B2	1.45156e-10	1.00004	1	0.864	3.91008e-06	Pre-pDC
RPL10A	1.569e-10	0.663754	1	0.976	4.2264e-06	Pre-pDC
DDIT4	1.63126e-10	0.551546	0.824	0.177	4.39413e-06	Pre-pDC
PIGP	1.69921e-10	0.458115	0.647	0.115	4.57716e-06	Pre-pDC
GNB2L1	2.06904e-10	0.882864	1	0.906	5.57337e-06	Pre-pDC
ZC3H13	2.12352e-10	0.513399	0.529	0.085	5.72012e-06	Pre-pDC
RPLP01	2.14984e-10	0.993724	1	0.914	5.79104e-06	Pre-pDC
ATRX	2.25721e-10	0.487137	0.882	0.195	6.08024e-06	Pre-pDC
RPS12	2.48105e-10	0.672418	1	0.994	6.68321e-06	Pre-pDC
TCEAL8	2.64064e-10	0.606806	0.824	0.186	7.1131e-06	Pre-pDC
RPL4	3.19044e-10	0.852599	1	0.879	8.59409e-06	Pre-pDC
GAS5	4.13444e-10	1.10923	1	0.667	1.11369e-05	Pre-pDC
MED13L	5.35246e-10	0.56481	0.647	0.125	1.44179e-05	Pre-pDC
RPL10	5.47243e-10	0.591528	1	0.995	1.47411e-05	Pre-pDC
ZNF580	5.52281e-10	0.421321	0.529	0.086	1.48768e-05	Pre-pDC
MZB1	5.60035e-10	0.712177	0.529	0.09	1.50857e-05	Pre-pDC
RPS8	5.62217e-10	0.599418	1	0.99	1.51444e-05	Pre-pDC
PHF5A	6.64312e-10	0.435806	0.706	0.141	1.78946e-05	Pre-pDC
RPL29	8.26973e-10	0.827186	1	0.929	2.22762e-05	Pre-pDC
LUC7L3	1.13533e-09	0.553717	1	0.261	3.05825e-05	Pre-pDC
EEF21	1.1569e-09	0.977068	1	0.693	3.11634e-05	Pre-pDC
RPL13A	1.46881e-09	0.617496	1	0.964	3.95652e-05	Pre-pDC
HNRNPA1L2	1.48177e-09	0.450666	0.647	0.128	3.99145e-05	Pre-pDC
RPL31	1.56035e-09	0.609269	1	0.975	4.20311e-05	Pre-pDC
PDCD5	1.61456e-09	0.456838	0.882	0.202	4.34913e-05	Pre-pDC
C1orf228	1.6449e-09	0.448528	0.765	0.164	4.43088e-05	Pre-pDC
PEBP11	1.75726e-09	0.735361	1	0.324	4.73352e-05	Pre-pDC
RPS17	1.83068e-09	0.621102	1	0.984	4.93131e-05	Pre-pDC
CARHSP1	1.89205e-09	0.440031	0.765	0.165	5.09661e-05	Pre-pDC
RPS23	2.27187e-09	0.578028	1	0.996	6.11975e-05	Pre-pDC
CXorf21	2.36345e-09	0.508889	0.529	0.095	6.36641e-05	Pre-pDC
RPS3A	3.16597e-09	0.51968	1	0.998	8.52817e-05	Pre-pDC
UHRF1	3.59937e-09	0.472741	0.529	0.093	9.69563e-05	Pre-pDC
RPS15A	4.13083e-09	0.563186	1	0.994	0.000111272	Pre-pDC
PNISR	4.40855e-09	0.848385	0.882	0.284	0.000118753	Pre-pDC
IGFBP71	4.60591e-09	0.763994	0.882	0.26	0.000124069	Pre-pDC
MARCKSL11	5.76526e-09	0.499042	0.588	0.114	0.000155299	Pre-pDC
BTF3	8.65417e-09	0.66224	1	0.891	0.000233117	Pre-pDC
RPS18	9.22748e-09	0.584943	1	0.997	0.000248561	Pre-pDC
HMGA11	9.2482e-09	0.69457	0.941	0.299	0.000249119	Pre-pDC
NASP	9.64952e-09	0.534535	0.824	0.204	0.000259929	Pre-pDC
JAGN1	1.01365e-08	0.516073	0.647	0.139	0.000273046	Pre-pDC
RPL30	1.16906e-08	0.494232	1	0.988	0.00031491	Pre-pDC
RPL11	1.23889e-08	0.492107	1	0.989	0.00033372	Pre-pDC
RPL18	1.62951e-08	0.532325	1	0.954	0.000438942	Pre-pDC
HSPD11	1.66802e-08	0.759578	0.882	0.299	0.000449315	Pre-pDC
RPL32	1.97255e-08	0.425182	1	0.997	0.000531345	Pre-pDC
AKR1B1	2.75152e-08	0.450928	0.647	0.143	0.000741176	Pre-pDC
ACTG11	2.75919e-08	0.874964	1	0.904	0.000743242	Pre-pDC
IL2RG	3.55963e-08	0.501776	0.765	0.187	0.000958858	Pre-pDC
RPL18A	5.86801e-08	0.443309	1	0.995	0.00158067	Pre-pDC
EIF4A21	5.94967e-08	0.63323	0.941	0.327	0.00160266	Pre-pDC
MPC2	6.05842e-08	0.547989	0.824	0.233	0.00163196	Pre-pDC
MEF2C	6.08052e-08	0.582715	0.882	0.264	0.00163791	Pre-pDC
EIF3D	7.1083e-08	0.866241	0.882	0.355	0.00191476	Pre-pDC
MDH1	7.3033e-08	0.550448	0.824	0.235	0.00196729	Pre-pDC
IMP3	7.82838e-08	0.491996	0.824	0.216	0.00210873	Pre-pDC
SRP9	8.15589e-08	0.592855	0.941	0.32	0.00219695	Pre-pDC
LOC1005068441	8.44107e-08	0.625719	1	0.327	0.00227377	Pre-pDC
RPS25	8.66101e-08	0.423125	1	0.984	0.00233302	Pre-pDC
APEX11	9.11339e-08	0.85631	0.882	0.37	0.00245487	Pre-pDC
TNNI2	1.22647e-07	0.692588	0.353	0.058	0.00330374	Pre-pDC
PARP1	1.50291e-07	0.442529	0.706	0.171	0.0040484	Pre-pDC
ESD	1.88052e-07	0.54714	0.941	0.294	0.00506555	Pre-pDC
LDHB1	1.89021e-07	0.784828	1	0.62	0.00509165	Pre-pDC
IDH2	2.52266e-07	0.614137	0.882	0.275	0.00679528	Pre-pDC
NDUFB4	2.58913e-07	0.6723	1	0.433	0.00697434	Pre-pDC
SRP14	2.74789e-07	0.657866	1	0.784	0.00740199	Pre-pDC
C14orf166	2.88848e-07	0.669063	1	0.455	0.0077807	Pre-pDC
RPL23A	3.10354e-07	0.426594	1	0.987	0.00836001	Pre-pDC
STMN12	3.12159e-07	0.96582	1	0.459	0.00840864	Pre-pDC
HLA-DMB1	3.47025e-07	0.453801	0.824	0.23	0.0093478	Pre-pDC
CCT2	3.81859e-07	0.482501	0.765	0.221	0.0102861	Pre-pDC
SNHG6	4.47004e-07	0.700207	1	0.641	0.012041	Pre-pDC
LAT2	4.70029e-07	0.724526	0.765	0.242	0.0126612	Pre-pDC
ATP5C1	4.93011e-07	0.651582	1	0.429	0.0132802	Pre-pDC
HINT1	5.76984e-07	0.621131	1	0.799	0.0155422	Pre-pDC
CD741	7.08431e-07	0.592022	1	0.722	0.019083	Pre-pDC
SPNS3	7.13e-07	0.5607	0.471	0.106	0.0192061	Pre-pDC
NAP1L11	8.49136e-07	0.76365	1	0.638	0.0228732	Pre-pDC
EBPL1	9.16492e-07	0.436661	0.941	0.294	0.0246876	Pre-pDC
MRPS6	9.36224e-07	0.511036	0.824	0.245	0.0252191	Pre-pDC
RPL12	9.70826e-07	0.495893	1	0.989	0.0261512	Pre-pDC
RPL37	1.07249e-06	0.471129	1	0.982	0.0288898	Pre-pDC
NACA1	1.2166e-06	0.487064	1	0.935	0.0327715	Pre-pDC
DANCR	1.2974e-06	0.772206	0.588	0.167	0.034948	Pre-pDC
HIST1H2BK	1.31551e-06	0.590152	0.588	0.152	0.0354358	Pre-pDC
MRPS15	1.3594e-06	0.452166	0.765	0.225	0.0366182	Pre-pDC
EIF3E	1.45522e-06	0.633512	1	0.668	0.0391992	Pre-pDC
NDUFS3	1.52738e-06	0.488646	0.824	0.265	0.0411431	Pre-pDC
RPLP11	1.67244e-06	0.425214	1	0.999	0.0450506	Pre-pDC
WASF2	1.80738e-06	0.424697	0.882	0.28	0.0486854	Pre-pDC
GZMB	0	3.40324	0.803	0.041	0	pDC
JCHAIN1	0	2.94852	0.971	0.088	0	pDC
LILRA4	0	2.27749	0.913	0.009	0	pDC
CLIC3	0	2.27635	0.775	0.024	0	pDC
C12orf75	0	2.22957	0.994	0.083	0	pDC
SCT	0	1.99066	0.815	0.005	0	pDC
SERPINF1	0	1.87413	0.792	0.024	0	pDC
CXCR3	0	1.82274	0.665	0.006	0	pDC
MZB11	0	1.80383	0.89	0.065	0	pDC
LIME1	0	1.62192	0.792	0.034	0	pDC
TPM2	0	1.58225	0.642	0.006	0	pDC
PTPRS	0	1.57116	0.624	0.008	0	pDC
IL3RA1	0	1.5149	0.827	0.029	0	pDC
DERL3	0	1.50175	0.757	0.024	0	pDC
SPIB	0	1.47921	0.74	0.013	0	pDC
RASD1	0	1.47186	0.561	0.003	0	pDC
IRF4	0	1.31282	0.613	0.017	0	pDC
PTCRA	0	1.2775	0.601	0.001	0	pDC
LRRC26	0	1.25563	0.509	0.002	0	pDC
SMPD3	0	1.25329	0.578	0.003	0	pDC
DNASE1L3	0	1.17627	0.543	0.005	0	pDC
CLEC4C	0	1.02526	0.532	0.002	0	pDC
TNFRSF21	0	0.990629	0.561	0.013	0	pDC
TRAF4	0	0.967021	0.503	0.011	0	pDC
LGMN1	0	0.95812	0.572	0.019	0	pDC
SIDT1	0	0.953812	0.52	0.008	0	pDC
MAP1A	0	0.95364	0.543	0.003	0	pDC
C1orf186	0	0.931644	0.503	0.006	0	pDC
FAM129C	0	0.809589	0.497	0.003	0	pDC
LINC00996	0	0.644222	0.306	0	0	pDC
PACSIN1	0	0.532416	0.277	0	0	pDC
SCAMP5	1.03237e-307	0.595477	0.306	0.002	2.78091e-303	pDC
PLD41	4.86945e-306	2.2733	0.971	0.097	1.31168e-301	pDC
TSPAN13	1.10748e-294	1.28112	0.717	0.04	2.98322e-290	pDC
CRYM	2.3912e-290	0.638087	0.272	0.001	6.44118e-286	pDC
TCF41	1.69473e-275	1.77591	0.884	0.081	4.56509e-271	pDC
ITM2C1	9.01296e-272	2.36019	0.971	0.116	2.42782e-267	pDC
CLN8	3.94904e-270	1.8266	0.792	0.064	1.06375e-265	pDC
CCDC50	1.43979e-267	1.77094	0.896	0.092	3.87837e-263	pDC
SMIM5	4.54577e-266	0.719344	0.347	0.006	1.22449e-261	pDC
EPHB1	1.54052e-263	0.458889	0.249	0.001	4.14971e-259	pDC
ZFAT	8.45305e-258	0.725006	0.347	0.006	2.277e-253	pDC
P2RY14	4.57097e-257	0.688756	0.376	0.008	1.23128e-252	pDC
BLNK1	2.85776e-254	0.709822	0.457	0.015	7.69795e-250	pDC
IRF7	5.82179e-253	2.35554	0.948	0.118	1.56822e-248	pDC
SHD	4.12983e-247	0.528042	0.277	0.003	1.11245e-242	pDC
PROC	1.99122e-238	0.559016	0.254	0.002	5.36376e-234	pDC
CIB2	5.48805e-238	0.506589	0.306	0.005	1.47832e-233	pDC
PTPRCAP1	1.54565e-226	1.57961	0.746	0.066	4.16352e-222	pDC
TMIGD21	3.71125e-225	0.66652	0.376	0.011	9.99701e-221	pDC
SIT1	9.20575e-220	0.595867	0.289	0.005	2.47975e-215	pDC
LAMP5	4.28881e-218	1.06984	0.491	0.025	1.15528e-213	pDC
ASIP	4.26142e-215	0.426572	0.191	0	1.1479e-210	pDC
OFD1	1.17197e-213	1.23898	0.607	0.043	3.15695e-209	pDC
UGCG1	4.39685e-209	1.33477	0.786	0.078	1.18438e-204	pDC
CYB561A3	9.36989e-207	1.3054	0.728	0.07	2.52397e-202	pDC
DUSP5	2.80319e-204	0.815797	0.382	0.013	7.55096e-200	pDC
IRF81	2.69362e-203	2.4277	0.988	0.192	7.25582e-199	pDC
FCER1A	5.28775e-197	1.21075	0.728	0.067	1.42436e-192	pDC
RGS1	9.39006e-187	1.40408	0.63	0.056	2.5294e-182	pDC
AEBP1	1.12008e-185	0.451044	0.225	0.003	3.01716e-181	pDC
BCL11A1	2.54313e-185	1.23571	0.751	0.085	6.85043e-181	pDC
SOCS1	4.38846e-184	0.831182	0.457	0.026	1.18212e-179	pDC
PFKFB2	6.90786e-184	0.557768	0.335	0.011	1.86077e-179	pDC
KIAA0226L	1.08226e-181	0.513886	0.353	0.013	2.91528e-177	pDC
LOC642361	5.8508e-179	0.867332	0.439	0.024	1.57603e-174	pDC
FCRLA	2.96289e-175	0.506467	0.231	0.004	7.98115e-171	pDC
PPM1K	4.61668e-172	0.958571	0.595	0.053	1.2436e-167	pDC
ST6GALNAC4	1.93317e-170	0.677384	0.422	0.023	5.20737e-166	pDC
SEL1L3	6.4361e-168	0.702626	0.405	0.022	1.73369e-163	pDC
GNG7	3.67629e-166	0.9514	0.566	0.05	9.90281e-162	pDC
PPP1R14B	1.30479e-163	1.4368	0.815	0.122	3.51472e-159	pDC
TSPYL2	1.17122e-155	0.588732	0.295	0.011	3.15491e-151	pDC
DDIT41	8.8467e-149	1.88222	0.855	0.157	2.38303e-144	pDC
HS3ST3B1	2.51521e-131	0.430121	0.237	0.008	6.77521e-127	pDC
APP	8.7394e-131	1.24671	0.85	0.166	2.35413e-126	pDC
FUT7	1.61863e-130	1.08858	0.514	0.053	4.36012e-126	pDC
SERPINF2	1.10109e-119	0.440869	0.243	0.01	2.96602e-115	pDC
IDH3A	4.73873e-118	0.848293	0.584	0.077	1.27647e-113	pDC
GAPT	8.04233e-112	1.02639	0.705	0.126	2.16636e-107	pDC
SCN9A	8.20506e-112	0.428343	0.254	0.012	2.2102e-107	pDC
PTGDS	2.71366e-110	2.46706	0.225	0.009	7.30979e-106	pDC
ARL4C	3.75011e-110	0.886441	0.578	0.081	1.01017e-105	pDC
SMIM3	7.43356e-110	0.976277	0.688	0.116	2.00238e-105	pDC
ALOX5AP	3.28148e-108	1.73597	0.925	0.307	8.83932e-104	pDC
PLA2G16	1.00425e-105	0.766971	0.37	0.032	2.70514e-101	pDC
RNASE6	9.61155e-105	1.40357	0.988	0.367	2.58906e-100	pDC
IGHM1	2.75567e-99	0.53352	0.341	0.028	7.42295e-95	pDC
CD742	4.56263e-99	1.81348	1	0.714	1.22904e-94	pDC
ABHD15	7.9522e-98	0.510746	0.306	0.023	2.14209e-93	pDC
LOC652276	5.71626e-96	0.468902	0.277	0.019	1.53979e-91	pDC
HIGD1A	4.26778e-95	1.08941	0.763	0.173	1.14961e-90	pDC
GPR1831	7.27339e-93	1.60467	0.832	0.237	1.95923e-88	pDC
ATP13A2	9.06583e-93	0.470291	0.272	0.018	2.44206e-88	pDC
TNNI21	1.5143e-92	0.687672	0.416	0.048	4.07907e-88	pDC
LOC100131564	6.82268e-92	0.588556	0.382	0.04	1.83782e-87	pDC
OCIAD21	2.38563e-91	0.614502	0.422	0.05	6.42616e-87	pDC
MAPKAPK2	5.19851e-91	0.948746	0.63	0.117	1.40032e-86	pDC
C9orf142	2.99408e-89	1.24531	0.798	0.219	8.06515e-85	pDC
PLP22	6.71598e-89	1.24232	0.948	0.378	1.80908e-84	pDC
PHB	7.61409e-89	1.09887	0.78	0.2	2.05101e-84	pDC
BIN1	1.42205e-88	0.666128	0.405	0.048	3.83059e-84	pDC
ADA2	7.02288e-87	0.72716	0.555	0.091	1.89175e-82	pDC
TMEM8B	1.01369e-86	0.439911	0.231	0.014	2.73058e-82	pDC
RUNX21	2.14331e-86	0.72479	0.48	0.068	5.77343e-82	pDC
SPCS1	9.46701e-86	1.21133	1	0.539	2.55013e-81	pDC
NAPSB	4.7203e-84	1.2898	0.827	0.252	1.27151e-79	pDC
FAM213A1	2.95656e-82	0.448468	0.295	0.026	7.96409e-78	pDC
LILRB4	3.52559e-82	0.864849	0.723	0.171	9.49689e-78	pDC
HLA-DPB11	3.88101e-82	1.14213	0.988	0.503	1.04543e-77	pDC
SRP141	3.70023e-81	1.06679	0.983	0.778	9.96731e-77	pDC
SLC38A1	1.58206e-80	0.606394	0.416	0.055	4.26159e-76	pDC
IL161	1.52757e-79	0.651749	0.514	0.084	4.11483e-75	pDC
HLA-DQA1	2.38806e-79	0.839006	0.699	0.153	6.43271e-75	pDC
TAGLN2	7.50031e-79	1.24696	0.971	0.494	2.02036e-74	pDC
MYL12A1	1.9778e-78	1.10469	1	0.686	5.3276e-74	pDC
UCP22	2.864e-78	1.19359	0.913	0.36	7.71476e-74	pDC
TMEM109	1.56613e-77	0.813798	0.578	0.113	4.21869e-73	pDC
HLA-DPA12	2.50587e-77	1.10059	0.977	0.451	6.75007e-73	pDC
VEGFB	3.75866e-77	0.484304	0.295	0.028	1.01247e-72	pDC
SNHG71	6.62206e-77	0.870212	0.688	0.166	1.78378e-72	pDC
HLA-DQB11	8.80806e-77	1.04184	0.913	0.31	2.37263e-72	pDC
DDAH21	2.90732e-76	0.781883	0.63	0.134	7.83143e-72	pDC
DCK	6.34527e-74	0.821398	0.659	0.152	1.70922e-69	pDC
SNX9	2.39263e-73	0.429689	0.306	0.031	6.44504e-69	pDC
LTB1	3.53041e-73	1.53589	0.561	0.119	9.50985e-69	pDC
HLA-DRA2	5.45375e-73	1.04934	1	0.702	1.46908e-68	pDC
HLA-DMA2	9.69512e-73	1.01514	0.942	0.362	2.61157e-68	pDC
CCDC186	1.76377e-72	0.530832	0.335	0.039	4.75106e-68	pDC
TCL1A	3.72192e-72	1.41077	0.225	0.017	1.00257e-67	pDC
CBFA2T3	6.93553e-72	0.505024	0.329	0.038	1.86822e-67	pDC
EEF1A11	6.33445e-70	0.546313	1	0.997	1.70631e-65	pDC
CD164	9.75351e-70	1.07193	0.855	0.314	2.6273e-65	pDC
RPL33	2.8773e-69	0.608034	1	0.982	7.75058e-65	pDC
OPN3	7.61282e-69	0.738707	0.486	0.089	2.05067e-64	pDC
HLA-DMB2	3.39875e-68	0.862594	0.763	0.214	9.15521e-64	pDC
IGFLR1	1.58657e-67	0.912485	0.769	0.233	4.27374e-63	pDC
RNASET21	7.78429e-67	1.04886	0.948	0.435	2.09685e-62	pDC
HERPUD1	1.11341e-66	1.06547	0.844	0.302	2.9992e-62	pDC
SLC7A5	1.53092e-66	0.533858	0.335	0.042	4.12384e-62	pDC
CD320	1.62957e-66	0.502352	0.272	0.027	4.38958e-62	pDC
TGFBI1	4.4433e-66	0.999062	0.769	0.239	1.19689e-61	pDC
CD2AP	1.76169e-65	0.430705	0.301	0.034	4.74547e-61	pDC
LOC102724297	2.76973e-65	0.474512	0.301	0.034	7.46082e-61	pDC
SEC61B1	4.30775e-65	0.986891	0.983	0.749	1.16038e-60	pDC
ST3GAL2	1.04097e-64	0.47109	0.295	0.033	2.80405e-60	pDC
RPL101	6.55043e-64	0.535913	1	0.995	1.76449e-59	pDC
SPINT21	6.61833e-64	0.892408	0.694	0.2	1.78278e-59	pDC
CDK2AP2	9.52932e-64	0.974562	0.746	0.23	2.56691e-59	pDC
BCL7A	1.4558e-63	0.431427	0.272	0.029	3.9215e-59	pDC
MYBL2	5.09791e-63	0.799941	0.393	0.063	1.37323e-58	pDC
USF2	1.43054e-62	0.671004	0.601	0.14	3.85345e-58	pDC
UNC93B1	3.63851e-62	0.779625	0.601	0.147	9.80107e-58	pDC
PARP10	1.88293e-61	0.537585	0.364	0.054	5.07206e-57	pDC
1961-09-01	1.0485e-60	0.767623	0.618	0.158	2.82436e-56	pDC
RPL51	3.90377e-60	0.72285	1	0.865	1.05156e-55	pDC
GAS6	1.31909e-59	0.63156	0.393	0.067	3.55322e-55	pDC
HIST2H2BE	8.22709e-59	0.544083	0.266	0.03	2.21613e-54	pDC
LSP13	3.95099e-58	0.956664	0.96	0.449	1.06428e-53	pDC
YPEL51	3.97031e-58	0.779872	0.757	0.235	1.06948e-53	pDC
CXCR41	4.03897e-58	1.19746	0.913	0.567	1.08798e-53	pDC
VIMP	1.06012e-57	1.01094	0.688	0.218	2.85563e-53	pDC
RPS27	3.14018e-57	0.428668	1	0.999	8.45871e-53	pDC
SMIM14	4.28737e-57	0.645226	0.462	0.092	1.15489e-52	pDC
DCPS	5.08616e-57	0.579789	0.405	0.072	1.37006e-52	pDC
RPL151	3.02788e-56	0.58427	1	0.964	8.15621e-52	pDC
C12orf45	5.42018e-56	0.640848	0.428	0.081	1.46003e-51	pDC
2021-09-01	1.11236e-55	0.556008	0.451	0.087	2.99637e-51	pDC
PLEK	2.25653e-55	0.845872	0.775	0.278	6.07842e-51	pDC
PTMS	5.54043e-55	0.581679	0.422	0.079	1.49243e-50	pDC
AHI1	5.83692e-55	0.472551	0.266	0.032	1.57229e-50	pDC
HLA-DRB11	6.41917e-55	0.764906	0.988	0.575	1.72913e-50	pDC
RPL61	4.17191e-54	0.465697	1	0.98	1.12379e-49	pDC
RPS6KA4	5.24408e-54	0.654916	0.514	0.118	1.4126e-49	pDC
ST3GAL4	6.26536e-53	0.480971	0.289	0.04	1.6877e-48	pDC
PLAC81	7.11946e-53	0.805056	1	0.792	1.91777e-48	pDC
PPIB	1.1918e-52	0.984408	0.948	0.541	3.21036e-48	pDC
CHST121	3.102e-52	0.536142	0.358	0.062	8.35585e-48	pDC
EIF4A22	6.72965e-52	0.744735	0.832	0.312	1.81277e-47	pDC
SOX41	2.63581e-51	1.26702	0.543	0.153	7.10008e-47	pDC
PARK7	1.83256e-50	0.867858	0.913	0.518	4.93636e-46	pDC
ELMSAN1	3.87447e-50	0.461271	0.295	0.043	1.04367e-45	pDC
TBCC	6.82755e-50	0.440279	0.318	0.05	1.83914e-45	pDC
PNISR1	8.01315e-50	0.849016	0.728	0.272	2.1585e-45	pDC
UBL71	2.03819e-49	0.615875	0.491	0.118	5.49027e-45	pDC
TRAM1	2.61312e-49	0.743167	0.763	0.278	7.03896e-45	pDC
UBB1	4.2113e-49	0.799737	0.977	0.67	1.1344e-44	pDC
DSTN	9.97327e-49	0.720212	0.682	0.22	2.6865e-44	pDC
IRF2BPL	1.50957e-48	0.492513	0.324	0.053	4.06632e-44	pDC
IGKC	2.61944e-48	0.718986	0.988	0.868	7.05598e-44	pDC
CIRBP2	6.31986e-48	0.81294	0.913	0.468	1.70238e-43	pDC
HIST1H2BK1	1.04835e-47	0.718988	0.538	0.141	2.82395e-43	pDC
UBC1	1.83368e-47	0.832903	0.965	0.629	4.93937e-43	pDC
CYTH4	1.05202e-46	0.462035	0.382	0.072	2.83382e-42	pDC
SLC15A4	2.91275e-46	0.577616	0.439	0.097	7.84608e-42	pDC
MIF4GD	1.03364e-45	0.640232	0.555	0.156	2.78433e-41	pDC
DAB2	1.63381e-45	0.441979	0.277	0.042	4.401e-41	pDC
SLC7A5P2	1.91679e-45	0.479652	0.312	0.053	5.16327e-41	pDC
NGLY1	2.2714e-45	0.495248	0.434	0.096	6.11847e-41	pDC
ERP291	2.89607e-45	0.789917	0.913	0.549	7.80115e-41	pDC
RPS4X1	2.12924e-44	0.452976	1	0.985	5.73554e-40	pDC
RPSA1	2.93322e-44	0.574354	1	0.892	7.90122e-40	pDC
SLC44A21	2.95625e-44	0.422009	0.289	0.045	7.96326e-40	pDC
ZDHHC4	4.45401e-44	0.537476	0.37	0.075	1.19978e-39	pDC
TSC22D11	5.53468e-44	0.419962	0.272	0.041	1.49088e-39	pDC
B2M2	5.89014e-44	0.578198	1	0.99	1.58663e-39	pDC
DHRS7	9.10313e-44	0.809488	0.647	0.227	2.45211e-39	pDC
TSPAN3	1.09986e-43	0.438397	0.364	0.073	2.96269e-39	pDC
2021-09-15	1.27945e-43	0.714472	0.809	0.354	3.44645e-39	pDC
RPPH1	6.41471e-43	0.534234	0.318	0.057	1.72793e-38	pDC
A1BG	7.14165e-43	0.677241	0.561	0.17	1.92375e-38	pDC
RPLP02	1.2237e-42	0.545245	1	0.912	3.29628e-38	pDC
ISG20	6.38975e-42	0.62542	0.353	0.071	1.72121e-37	pDC
PPP1R15A1	1.42695e-41	0.794011	0.694	0.262	3.84378e-37	pDC
NPC22	1.55743e-41	0.876619	0.983	0.704	4.19525e-37	pDC
MYCL	2.56653e-41	0.433101	0.254	0.039	6.91346e-37	pDC
AMICA12	6.71692e-41	0.64042	0.78	0.295	1.80934e-36	pDC
ANKRD12	6.87664e-41	0.618354	0.572	0.176	1.85236e-36	pDC
REPIN1	7.36857e-41	0.458138	0.387	0.087	1.98487e-36	pDC
PAIP1	1.00691e-40	0.507951	0.428	0.103	2.71232e-36	pDC
UBE2J1	2.50321e-40	0.661518	0.74	0.285	6.74291e-36	pDC
CDKN2D	5.02351e-40	0.657389	0.613	0.201	1.35318e-35	pDC
SELL2	9.39298e-40	0.682595	0.896	0.421	2.53019e-35	pDC
ATG101	2.30645e-39	0.493706	0.445	0.113	6.21287e-35	pDC
STMN13	2.5162e-39	0.932965	0.919	0.446	6.77789e-35	pDC
FEZ2	3.21698e-39	0.540485	0.491	0.136	8.66557e-35	pDC
SVIP1	4.18798e-39	0.545308	0.497	0.136	1.12812e-34	pDC
SUSD1	6.08718e-39	0.441339	0.272	0.046	1.6397e-34	pDC
TMED9	9.65169e-39	0.671107	0.676	0.256	2.59988e-34	pDC
MALAT13	1.02927e-38	0.630294	1	0.998	2.77255e-34	pDC
TUBB6	1.3653e-38	0.455887	0.301	0.057	3.67772e-34	pDC
RPS71	2.56925e-38	0.421669	1	0.954	6.9208e-34	pDC
SLC3A2	3.33035e-38	0.620403	0.462	0.129	8.97097e-34	pDC
EEF1G1	3.84473e-38	0.461713	1	0.932	1.03565e-33	pDC
UBE2E2	1.35999e-37	0.410617	0.341	0.073	3.6634e-33	pDC
MEF2C1	2.11661e-37	0.632555	0.682	0.252	5.70151e-33	pDC
RPL42	4.51178e-37	0.506943	0.988	0.875	1.21534e-32	pDC
DANCR1	5.9521e-37	0.579398	0.52	0.157	1.60332e-32	pDC
SCARB2	6.14013e-36	0.429832	0.324	0.068	1.65397e-31	pDC
OSTC2	7.1806e-36	0.642554	0.861	0.434	1.93424e-31	pDC
CD41	7.85397e-36	0.600717	0.48	0.14	2.11562e-31	pDC
PTPRE	3.13728e-35	0.60888	0.682	0.258	8.45089e-31	pDC
HMGN11	3.72669e-35	0.63554	0.948	0.527	1.00386e-30	pDC
BTG2	6.48056e-35	0.646065	0.428	0.114	1.74567e-30	pDC
CD991	8.60024e-35	0.659918	0.809	0.39	2.31665e-30	pDC
SUB1	2.75363e-34	0.571294	0.971	0.753	7.41745e-30	pDC
GGA2	6.45473e-34	0.444941	0.347	0.081	1.73871e-29	pDC
SPNS31	9.04675e-34	0.457915	0.387	0.098	2.43692e-29	pDC
MPEG12	1.1261e-33	0.666875	0.78	0.347	3.03336e-29	pDC
LOC100996255	1.53658e-33	0.480232	0.439	0.125	4.13908e-29	pDC
GNB2L11	1.55614e-33	0.440452	1	0.903	4.19177e-29	pDC
B4GALT1	1.92589e-33	0.894846	0.497	0.167	5.18778e-29	pDC
SNRNP25	2.96976e-33	0.527806	0.578	0.202	7.99964e-29	pDC
GTF3A	1.03031e-32	0.598507	0.798	0.369	2.77534e-28	pDC
SEC11C1	1.39598e-32	0.559022	0.578	0.204	3.76035e-28	pDC
ZNF7061	2.24651e-32	0.636431	0.832	0.419	6.05142e-28	pDC
MAP4K1	3.03943e-32	0.422392	0.26	0.052	8.18731e-28	pDC
NAPA	4.13898e-32	0.545454	0.503	0.164	1.11492e-27	pDC
1991-09-01	4.17262e-32	0.591957	0.595	0.226	1.12398e-27	pDC
SNX3	5.72032e-32	0.580302	0.902	0.519	1.54088e-27	pDC
RAC21	6.08845e-32	0.615541	0.844	0.439	1.64005e-27	pDC
TMED10	7.89075e-32	0.597608	0.798	0.382	2.12553e-27	pDC
EIF4A3	1.12308e-31	0.582611	0.486	0.162	3.02523e-27	pDC
UBE2D2	1.76597e-31	0.584383	0.798	0.362	4.757e-27	pDC
PARVB	3.05807e-31	0.444063	0.347	0.086	8.23752e-27	pDC
MLF2	3.27038e-31	0.476689	0.509	0.169	8.80942e-27	pDC
NCF1B	3.62717e-31	0.440622	0.399	0.105	9.77051e-27	pDC
C12orf57	4.05136e-31	0.49145	0.584	0.203	1.09131e-26	pDC
SSR41	6.36793e-31	0.612374	0.954	0.722	1.71533e-26	pDC
ZFP36L2	8.2264e-31	0.673959	0.931	0.707	2.21595e-26	pDC
CAPG1	1.10419e-30	0.563029	0.838	0.406	2.97436e-26	pDC
EEF22	1.22416e-30	0.638287	0.931	0.687	3.29752e-26	pDC
CMTM3	1.3465e-30	0.479773	0.462	0.142	3.62707e-26	pDC
TSTD1	1.93358e-30	0.499315	0.405	0.115	5.20848e-26	pDC
GABPB1-AS1	1.98135e-30	0.436191	0.341	0.084	5.33715e-26	pDC
LPXN	2.86323e-30	0.464503	0.382	0.104	7.71268e-26	pDC
TRABD	5.9056e-30	0.493807	0.543	0.193	1.59079e-25	pDC
RNF11	8.6022e-30	0.460345	0.376	0.101	2.31717e-25	pDC
AP3S1	2.82115e-29	0.484269	0.688	0.289	7.59933e-25	pDC
MDM4	3.28454e-29	0.540283	0.526	0.185	8.84757e-25	pDC
TNRC6B	4.61016e-29	0.477852	0.532	0.186	1.24184e-24	pDC
SARAF1	9.19271e-29	0.578576	0.85	0.469	2.47624e-24	pDC
HLA-B2	1.03663e-28	0.500664	1	0.874	2.79237e-24	pDC
CTSB1	1.16321e-28	0.566073	0.832	0.435	3.13335e-24	pDC
AES	1.41383e-28	0.53191	0.561	0.21	3.80843e-24	pDC
ZNF428	5.6802e-28	0.421801	0.451	0.144	1.53008e-23	pDC
NACA2	7.58419e-28	0.436393	0.988	0.934	2.04295e-23	pDC
NDUFV2	1.33463e-27	0.55314	0.728	0.335	3.59508e-23	pDC
GABARAPL2	1.53247e-27	0.471111	0.821	0.4	4.12801e-23	pDC
ANAPC16	1.62193e-27	0.578188	0.821	0.432	4.36899e-23	pDC
RPL7A1	2.44329e-27	0.413091	1	0.925	6.58148e-23	pDC
SMARCB1	6.26506e-27	0.445626	0.364	0.107	1.68762e-22	pDC
IL2RG1	7.3354e-27	0.457802	0.509	0.179	1.97594e-22	pDC
RABAC1	9.76931e-27	0.505021	0.775	0.369	2.63156e-22	pDC
CD372	1.4938e-26	0.560228	0.867	0.494	4.02384e-22	pDC
LAIR1	2.34073e-26	0.492468	0.532	0.199	6.30523e-22	pDC
TAP1	3.69736e-26	0.411678	0.376	0.112	9.95957e-22	pDC
HINT11	4.96507e-26	0.448891	0.971	0.794	1.33744e-21	pDC
TACC1	5.04561e-26	0.411768	0.434	0.141	1.35914e-21	pDC
SPCS21	5.44544e-26	0.513203	0.775	0.387	1.46684e-21	pDC
LINC01420	1.80836e-25	0.417187	0.543	0.206	4.87118e-21	pDC
DNAJC4	1.82006e-25	0.452266	0.474	0.167	4.9027e-21	pDC
GPX12	4.1182e-25	0.453092	0.988	0.809	1.10932e-20	pDC
ERCC1	4.86097e-25	0.451672	0.514	0.196	1.3094e-20	pDC
GSN	4.99878e-25	0.479485	0.538	0.213	1.34652e-20	pDC
PEBP12	5.354e-25	0.470548	0.699	0.314	1.44221e-20	pDC
TMED21	6.30163e-25	0.50689	0.705	0.343	1.69747e-20	pDC
GLO1	8.24032e-25	0.407823	0.387	0.124	2.21969e-20	pDC
ARF1	8.40067e-25	0.51227	0.827	0.442	2.26289e-20	pDC
SSR2	2.08841e-24	0.583196	0.844	0.525	5.62556e-20	pDC
MAN2B1	2.30138e-24	0.508594	0.595	0.256	6.19922e-20	pDC
COMMD6	2.77586e-24	0.41293	0.983	0.859	7.47733e-20	pDC
STX7	3.31847e-24	0.455211	0.428	0.146	8.93895e-20	pDC
FKBP21	4.01867e-24	0.466081	0.763	0.371	1.08251e-19	pDC
HNRNPA01	4.38091e-24	0.468023	0.74	0.358	1.18009e-19	pDC
OST4	4.48773e-24	0.427756	0.977	0.799	1.20886e-19	pDC
CTSC1	3.20807e-23	0.502781	0.717	0.36	8.64158e-19	pDC
IRF2BP2	8.20397e-23	0.441232	0.751	0.356	2.2099e-18	pDC
MYL12B1	2.8193e-22	0.465522	0.919	0.658	7.59434e-18	pDC
EMC7	6.80073e-22	0.405513	0.468	0.176	1.83191e-17	pDC
PRMT1	1.07653e-21	0.410512	0.41	0.148	2.89986e-17	pDC
MANF1	1.68946e-21	0.405559	0.618	0.274	4.55089e-17	pDC
DPP7	1.90527e-21	0.463551	0.63	0.289	5.13223e-17	pDC
CALM22	3.53584e-20	0.46749	0.965	0.74	9.52449e-16	pDC
VAMP2	4.38269e-20	0.434233	0.642	0.304	1.18057e-15	pDC
TBCB1	7.41092e-20	0.480326	0.526	0.234	1.99628e-15	pDC
PSME11	8.5005e-20	0.489968	0.873	0.559	2.28978e-15	pDC
GUK1	1.13688e-19	0.518836	0.786	0.47	3.06241e-15	pDC
PRKCB	1.20747e-19	0.464748	0.682	0.351	3.25256e-15	pDC
HLA-C2	1.23251e-19	0.41835	0.96	0.711	3.32002e-15	pDC
CORO1A1	1.27392e-19	0.476769	0.902	0.583	3.43157e-15	pDC
PSMA6	1.94425e-19	0.477728	0.74	0.41	5.23722e-15	pDC
DAD1	2.27868e-19	0.491486	0.757	0.441	6.13807e-15	pDC
THEMIS21	2.68367e-19	0.443946	0.584	0.278	7.229e-15	pDC
COPZ1	2.98657e-19	0.419841	0.48	0.2	8.04494e-15	pDC
ENSA	3.33931e-19	0.440353	0.624	0.296	8.9951e-15	pDC
ADI1	4.66001e-19	0.488076	0.52	0.233	1.25527e-14	pDC
EIF3D1	1.08097e-18	0.466383	0.659	0.347	2.9118e-14	pDC
APH1A	1.13409e-18	0.415733	0.491	0.212	3.0549e-14	pDC
SIVA1	2.99842e-18	0.408781	0.682	0.35	8.07683e-14	pDC
NDUFB41	3.20499e-18	0.459394	0.746	0.425	8.63328e-14	pDC
GLTSCR22	3.59762e-18	0.467623	0.815	0.515	9.69092e-14	pDC
DBI	6.42523e-18	0.472315	0.942	0.666	1.73076e-13	pDC
DDOST	1.31504e-17	0.417231	0.555	0.262	3.54234e-13	pDC
GLIPR11	1.51613e-17	0.467592	0.728	0.393	4.08401e-13	pDC
COPE	1.79113e-17	0.444994	0.867	0.544	4.82475e-13	pDC
PNN	3.27776e-17	0.424206	0.503	0.224	8.82931e-13	pDC
CNPY3	9.98459e-17	0.459542	0.757	0.493	2.68955e-12	pDC
ATP5C11	1.16952e-16	0.43843	0.717	0.421	3.15032e-12	pDC
MGST21	2.84574e-16	0.425749	0.555	0.268	7.66557e-12	pDC
HNRNPA11	7.35793e-16	0.521345	0.925	0.729	1.982e-11	pDC
BST21	1.07735e-15	0.523058	0.676	0.403	2.90205e-11	pDC
SRSF52	3.02231e-15	0.452153	0.786	0.514	8.1412e-11	pDC
C6orf481	8.9225e-15	0.428504	0.642	0.352	2.40345e-10	pDC
TRAPPC1	1.86816e-14	0.407715	0.821	0.53	5.03225e-10	pDC
SELPLG1	8.41953e-14	0.468305	0.52	0.276	2.26797e-09	pDC
FERMT3	1.60815e-13	0.424013	0.48	0.244	4.33187e-09	pDC
EIF3F1	7.10683e-12	0.427289	0.803	0.598	1.91437e-07	pDC
TXN1	4.54654e-11	0.504723	0.931	0.758	1.2247e-06	pDC
HLA-DRB5	1.8653e-09	0.421155	0.289	0.133	5.02457e-05	pDC
FCER1A1	0	2.16277	0.871	0.057	0	cDC
CLEC10A	0	1.85885	0.782	0.047	0	cDC
CD1C	0	1.05736	0.53	0.016	0	cDC
ENHO	0	0.863048	0.574	0.014	0	cDC
HLA-DQA11	7.64488e-231	2.1637	0.936	0.141	2.0593e-226	cDC
NDRG2	3.08258e-224	0.495887	0.391	0.014	8.30353e-220	cDC
FCGR2B	2.32567e-215	0.662937	0.416	0.018	6.26465e-211	cDC
ITGB7	1.03676e-185	0.633928	0.545	0.043	2.79273e-181	cDC
PPP1R14A	1.65943e-177	0.890077	0.386	0.02	4.47001e-173	cDC
HLA-DQB12	2.98618e-146	1.99568	0.985	0.304	8.04387e-142	cDC
HLA-DPB12	5.63642e-130	2.20815	1	0.5	1.51828e-125	cDC
PLD42	7.17376e-130	0.607336	0.703	0.103	1.9324e-125	cDC
AXL	7.94281e-130	0.439485	0.198	0.005	2.13955e-125	cDC
HLA-DPA13	2.94788e-129	2.08607	0.995	0.448	7.9407e-125	cDC
NAPSB1	2.57271e-128	1.18013	0.931	0.244	6.9301e-124	cDC
HLA-DMB3	7.30091e-123	1.05139	0.886	0.206	1.96665e-118	cDC
HLA-DMA3	1.5862e-121	1.28292	0.995	0.357	4.27275e-117	cDC
CD743	2.43551e-118	1.97266	1	0.713	6.56053e-114	cDC
PDLIM1	7.91619e-118	0.409863	0.386	0.034	2.13238e-113	cDC
HLA-DRA3	2.30334e-116	1.9424	1	0.7	6.2045e-112	cDC
HLA-DRB12	1.06618e-112	1.93855	1	0.572	2.87197e-108	cDC
DDIT42	2.07234e-111	0.873184	0.777	0.156	5.58226e-107	cDC
BIN11	1.18201e-109	0.466415	0.426	0.045	3.18398e-105	cDC
SPINT22	1.48001e-104	0.750036	0.847	0.191	3.98671e-100	cDC
ARL4C1	8.47341e-104	0.600207	0.55	0.079	2.28248e-99	cDC
CST32	7.00289e-98	1.28419	1	0.706	1.88637e-93	cDC
C12orf751	5.42441e-92	0.555657	0.574	0.094	1.46117e-87	cDC
RPL52	1.12744e-90	0.818588	1	0.864	3.03699e-86	cDC
RGS11	5.90299e-87	0.666688	0.436	0.06	1.59009e-82	cDC
TOB1	1.23882e-85	0.648456	0.634	0.125	3.33702e-81	cDC
LSP14	1.78607e-84	1.02196	0.97	0.446	4.81114e-80	cDC
GPR1832	3.39157e-80	0.855841	0.842	0.234	9.13588e-76	cDC
AMICA13	9.14677e-75	0.745378	0.911	0.287	2.46386e-70	cDC
RPL152	1.16782e-73	0.534747	1	0.964	3.14575e-69	cDC
CD1D	1.1093e-66	0.445195	0.594	0.127	2.98811e-62	cDC
TMSB10	1.275e-66	0.585315	1	0.977	3.43447e-62	cDC
CTSH1	3.46278e-66	0.684321	0.856	0.273	9.3277e-62	cDC
RPL43	8.94312e-64	0.608512	1	0.874	2.40901e-59	cDC
ANXA21	1.81455e-63	0.892813	0.975	0.548	4.88785e-59	cDC
ABI31	1.84032e-62	0.419438	0.579	0.128	4.95726e-58	cDC
ALDH21	6.89737e-62	0.657636	0.812	0.258	1.85794e-57	cDC
PTMS1	1.45634e-60	0.470084	0.421	0.077	3.92294e-56	cDC
PPA1	5.9424e-60	0.712099	0.921	0.367	1.6007e-55	cDC
S100A102	1.43152e-59	0.873456	1	0.621	3.85608e-55	cDC
LILRB41	5.40186e-59	0.501392	0.663	0.171	1.4551e-54	cDC
CORO1A2	8.822e-59	0.756566	0.98	0.578	2.37638e-54	cDC
EEF1G2	9.71666e-59	0.513543	1	0.932	2.61738e-54	cDC
ACTB1	1.41975e-58	0.602602	1	0.991	3.82439e-54	cDC
RPSA2	1.68808e-58	0.594028	0.995	0.892	4.54719e-54	cDC
RGS101	1.50379e-54	0.573283	0.876	0.315	4.05076e-50	cDC
HNRNPA12	9.49426e-54	0.753421	0.985	0.725	2.55747e-49	cDC
RPS72	9.8144e-53	0.435488	1	0.953	2.6437e-48	cDC
LIMD21	1.42766e-52	0.601687	0.881	0.33	3.84568e-48	cDC
PAK1	2.2899e-52	0.417044	0.594	0.154	6.1683e-48	cDC
RNASE61	2.7352e-52	0.617805	0.931	0.366	7.3678e-48	cDC
RPL310	4.48278e-52	0.414616	1	0.982	1.20753e-47	cDC
CFL1	2.03334e-51	0.535742	1	0.894	5.47719e-47	cDC
GSN1	1.04344e-50	0.422676	0.703	0.205	2.81071e-46	cDC
GNB2L12	1.59835e-50	0.482797	1	0.903	4.30548e-46	cDC
YBX11	8.69682e-50	0.57557	1	0.793	2.34266e-45	cDC
DECR1	1.24229e-48	0.453285	0.673	0.201	3.34635e-44	cDC
SLC25A63	6.12512e-48	0.59526	1	0.784	1.64992e-43	cDC
EEF23	2.89413e-47	0.696495	0.98	0.683	7.79592e-43	cDC
RPL7A2	1.88228e-46	0.440169	1	0.925	5.0703e-42	cDC
MYL12A2	2.15753e-46	0.616231	0.995	0.685	5.81173e-42	cDC
ACTG12	8.74546e-46	0.573298	0.995	0.901	2.35576e-41	cDC
CYC1	1.03168e-45	0.447765	0.847	0.289	2.77904e-41	cDC
LAP3	7.47759e-43	0.42767	0.649	0.2	2.01424e-38	cDC
ANXA52	2.30188e-42	0.539402	0.901	0.383	6.20057e-38	cDC
ITGB21	4.11764e-42	0.581076	0.95	0.482	1.10917e-37	cDC
RNH11	1.62812e-41	0.504012	0.856	0.356	4.38565e-37	cDC
LY861	1.67364e-41	0.454306	0.896	0.347	4.50829e-37	cDC
LDHA	3.41664e-41	0.601517	0.941	0.483	9.2034e-37	cDC
ARL5A	4.51313e-41	0.424078	0.698	0.237	1.2157e-36	cDC
TAGLN21	6.09558e-40	0.564028	0.926	0.493	1.64197e-35	cDC
NDUFA12	2.36899e-39	0.447639	0.891	0.374	6.38134e-35	cDC
RAB7A	2.58904e-39	0.478732	0.851	0.359	6.97409e-35	cDC
C6orf482	2.62348e-39	0.510083	0.832	0.343	7.06688e-35	cDC
EIF3L1	4.78084e-39	0.560097	0.975	0.597	1.28781e-34	cDC
EIF3D2	4.99874e-39	0.493794	0.837	0.338	1.34651e-34	cDC
ANXA11	2.65388e-38	0.635004	0.955	0.633	7.14877e-34	cDC
SNRPB	3.04803e-38	0.48958	0.901	0.385	8.21048e-34	cDC
AREG2	4.78281e-38	0.979309	0.797	0.418	1.28835e-33	cDC
HNRNPA02	2.63626e-37	0.451135	0.847	0.352	7.10128e-33	cDC
CPVL1	8.66199e-37	0.645429	0.832	0.367	2.33328e-32	cDC
RPLP03	1.09741e-36	0.40909	0.995	0.911	2.95608e-32	cDC
CFP3	2.62356e-36	0.461449	0.871	0.362	7.06708e-32	cDC
ATP5C12	5.50675e-36	0.469534	0.901	0.412	1.48335e-31	cDC
CASP12	6.74961e-36	0.418839	0.817	0.315	1.81814e-31	cDC
C1orf1622	7.009e-36	0.573552	0.95	0.501	1.88801e-31	cDC
HMGN12	5.41611e-35	0.526864	0.975	0.523	1.45894e-30	cDC
PLP23	3.80205e-34	0.497682	0.861	0.378	1.02416e-29	cDC
SLC25A51	6.35591e-34	0.500042	0.97	0.672	1.71209e-29	cDC
SARAF2	9.44804e-34	0.477685	0.921	0.464	2.54502e-29	cDC
FAM49B	2.90394e-33	0.428838	0.842	0.369	7.82233e-29	cDC
COTL12	3.05339e-33	0.521496	0.985	0.696	8.22492e-29	cDC
EIF3H1	4.83345e-33	0.478143	0.95	0.543	1.30199e-28	cDC
CXCR42	2.99735e-32	0.550915	0.931	0.564	8.07397e-28	cDC
ARPC1B1	8.52642e-31	0.441602	0.98	0.762	2.29676e-26	cDC
SGK11	7.03551e-30	0.481972	0.505	0.171	1.89515e-25	cDC
KLF4	1.39761e-29	0.418176	0.772	0.346	3.76474e-25	cDC
ATP5B	1.39148e-28	0.427525	0.96	0.523	3.74824e-24	cDC
HLA-DRB51	3.05924e-28	1.17534	0.366	0.129	8.24069e-24	cDC
PARK71	6.34089e-28	0.434384	0.941	0.515	1.70805e-23	cDC
VIM1	7.26197e-28	0.473072	0.99	0.78	1.95616e-23	cDC
GDI21	1.20238e-27	0.451653	0.916	0.51	3.23884e-23	cDC
H2AFY1	1.67148e-27	0.441729	0.96	0.603	4.50248e-23	cDC
HLA-DRB6	9.19528e-27	0.755357	0.351	0.116	2.47693e-22	cDC
FXYD5	1.37382e-26	0.419347	0.96	0.627	3.70066e-22	cDC
EIF3E1	9.97628e-26	0.425247	0.97	0.657	2.68731e-21	cDC
GRN2	2.00504e-24	0.417703	0.97	0.594	5.40096e-20	cDC
GLTSCR23	1.90213e-23	0.407346	0.896	0.51	5.12378e-19	cDC
UBC2	8.26112e-22	0.414551	0.95	0.628	2.2253e-17	cDC
LCN2	0	3.59992	0.809	0.006	0	Neutrophil
LTF	0	3.11883	0.787	0.004	0	Neutrophil
PGLYRP1	0	2.70912	0.702	0.003	0	Neutrophil
MMP8	0	2.38957	0.681	0.001	0	Neutrophil
CD177	2.81809e-250	1.90684	0.447	0.004	7.5911e-246	Neutrophil
TCN1	2.02786e-223	1.28389	0.277	0.001	5.46245e-219	Neutrophil
OLFM4	4.60578e-213	3.50917	0.745	0.021	1.24066e-208	Neutrophil
CEACAM8	5.03412e-169	1.67632	0.447	0.008	1.35604e-164	Neutrophil
ARG1	2.36509e-164	1.30427	0.255	0.002	6.37083e-160	Neutrophil
CRISP3	1.66169e-134	0.898065	0.17	0.001	4.47609e-130	Neutrophil
CAMP	1.72166e-121	3.40312	0.489	0.016	4.63762e-117	Neutrophil
CHI3L1	6.56503e-114	0.577075	0.128	0	1.76842e-109	Neutrophil
TFF3	4.25492e-103	1.32226	0.149	0.001	1.14615e-98	Neutrophil
CEACAM1	9.2931e-70	0.960691	0.17	0.003	2.50328e-65	Neutrophil
DRC1	8.68178e-57	0.575245	0.128	0.002	2.33861e-52	Neutrophil
S100P1	1.98749e-51	2.16149	0.83	0.137	5.3537e-47	Neutrophil
MMP9	2.97279e-51	1.73274	0.149	0.003	8.0078e-47	Neutrophil
ANXA31	1.85173e-46	1.83489	0.574	0.065	4.98801e-42	Neutrophil
RGL41	3.5783e-46	1.7451	0.596	0.072	9.63887e-42	Neutrophil
ALPL	3.65097e-45	0.448086	0.106	0.002	9.83461e-41	Neutrophil
DEFA1B	7.62203e-44	0.951028	0.213	0.009	2.05315e-39	Neutrophil
BPI	2.34137e-40	1.40472	0.383	0.032	6.30696e-36	Neutrophil
ORM1	2.43392e-39	0.671624	0.128	0.003	6.55626e-35	Neutrophil
CD241	4.72483e-36	1.87275	0.66	0.108	1.27273e-31	Neutrophil
CLC	1.66758e-31	1.30055	0.191	0.01	4.49197e-27	Neutrophil
RETN1	4.71478e-31	2.7864	0.957	0.408	1.27002e-26	Neutrophil
S100A81	2.63672e-29	2.79249	1	0.864	7.10253e-25	Neutrophil
S100A91	4.59409e-25	1.91997	1	0.854	1.23751e-20	Neutrophil
HP1	3.61051e-24	1.62899	0.511	0.095	9.72563e-20	Neutrophil
CYSTM1	4.01577e-19	1.62491	0.638	0.207	1.08173e-14	Neutrophil
ALOX5AP1	4.36511e-19	1.30946	0.787	0.323	1.17583e-14	Neutrophil
MNDA1	1.40797e-14	1.05932	0.915	0.743	3.79266e-10	Neutrophil
MCEMP11	2.10912e-14	1.3529	0.596	0.223	5.68134e-10	Neutrophil
ABCA13	7.55958e-14	0.666068	0.17	0.019	2.03632e-09	Neutrophil
ADGRG3	1.53393e-12	0.685135	0.149	0.016	4.13195e-08	Neutrophil
MYL6	1.66393e-11	0.803617	0.957	0.959	4.48212e-07	Neutrophil
GYG11	5.53441e-11	1.1646	0.596	0.285	1.4908e-06	Neutrophil
COL17A1	1.54104e-10	0.572238	0.149	0.019	4.15109e-06	Neutrophil
GCA1	1.90314e-10	1.06928	0.766	0.554	5.12649e-06	Neutrophil
TSPAN2	2.70287e-10	0.688891	0.149	0.02	7.28073e-06	Neutrophil
CPNE3	3.90799e-10	1.22065	0.383	0.121	1.0527e-05	Neutrophil
CEBPE	5.8908e-10	0.975292	0.234	0.047	1.5868e-05	Neutrophil
SUSD3	1.12034e-09	0.764063	0.17	0.027	3.01786e-05	Neutrophil
HBB1	2.08879e-09	0.884087	0.957	0.959	5.62657e-05	Neutrophil
STOM	4.9766e-08	1.33607	0.383	0.147	0.00134055	Neutrophil
TSPO1	6.04964e-08	0.791504	0.872	0.827	0.00162959	Neutrophil
PADI4	7.17023e-08	0.906488	0.255	0.068	0.00193144	Neutrophil
TMSB4X	1.17818e-07	0.518231	1	1	0.00317367	Neutrophil
PFKFB21	2.53922e-07	0.605522	0.128	0.021	0.00683991	Neutrophil
NCF1B1	6.66857e-07	0.891147	0.319	0.112	0.0179631	Neutrophil
MSRB1	7.79446e-07	1.08509	0.489	0.273	0.0209959	Neutrophil
FAR2	1.19556e-06	0.552335	0.128	0.022	0.0322047	Neutrophil
