# Supplementary material for: Decoding lymphomyeloid divergence and immune hyporesponsiveness in G-CSF-primed human bone marrow by single-cell RNA-seq
Source: Cell Discov. 2022 Jun 22;8:59. doi: 10.1038/s41421-022-00417-y (PMC9217915; doi:10.1038/s41421-022-00417-y)
Supplement: Supplementary file 9 — Supplementary Table S8 [file 41421_2022_417_MOESM9_ESM.xlsx]

## Sheet: all myeloid cells
Supplemental Table 8 Overall DEGs in myeloid cells before and after G-CSF administration
gene	p_val	avg_logFC	pct.1	pct.2	p_val_adj	cluster
RPL10	2.56401e-157	0.449139	0.997	0.994	6.90667e-153	Pre
RPS15A	1.44748e-128	0.391309	1	0.993	3.89908e-124	Pre
RPL15	9.77169e-110	0.428975	0.999	0.96	2.6322e-105	Pre
B2M	7.00624e-107	0.553192	1	0.989	1.88727e-102	Pre
TMSB10	3.34957e-101	0.437671	0.997	0.975	9.02274e-97	Pre
CST3	4.33377e-96	0.690813	0.942	0.682	1.16739e-91	Pre
HLA-B	1.10341e-82	0.499311	0.976	0.863	2.97226e-78	Pre
IER2	1.21562e-78	0.99396	0.68	0.409	3.27451e-74	Pre
JUNB	6.11723e-77	0.744986	0.794	0.548	1.6478e-72	Pre
RPL11	3.26389e-75	0.287544	0.999	0.988	8.79194e-71	Pre
TYROBP	2.9717e-73	0.565466	0.942	0.745	8.00486e-69	Pre
GIMAP7	1.08258e-72	0.695722	0.289	0.078	2.91615e-68	Pre
JUN	2.13426e-70	0.929284	0.409	0.156	5.74907e-66	Pre
RPL29	1.62138e-69	0.38021	0.986	0.92	4.36751e-65	Pre
EEF1A1	8.04582e-68	0.26548	1	0.997	2.1673e-63	Pre
LST1	2.87038e-65	0.75955	0.893	0.74	7.73194e-61	Pre
HLA-DRA	9.6311e-64	0.489764	0.913	0.68	2.59433e-59	Pre
ZFP36L1	1.87195e-62	0.753012	0.403	0.159	5.04246e-58	Pre
MEF2C	3.06755e-62	0.695585	0.486	0.232	8.26307e-58	Pre
RGS2	8.31001e-62	0.824748	0.641	0.367	2.23847e-57	Pre
TXNIP	1.06964e-61	0.716035	0.637	0.387	2.88129e-57	Pre
MYL12A	1.55809e-61	0.522819	0.857	0.671	4.19702e-57	Pre
ITM2B	5.8729e-61	0.619449	0.81	0.605	1.58198e-56	Pre
CD74	7.68887e-61	0.35853	0.916	0.694	2.07115e-56	Pre
HLA-DRB1	4.75607e-60	0.481213	0.823	0.552	1.28114e-55	Pre
S100A4	1.78765e-58	0.456741	0.974	0.801	4.8154e-54	Pre
RPL5	6.44031e-57	0.434939	0.936	0.859	1.73483e-52	Pre
TMSB4X	2.41555e-56	0.275902	1	1	6.50676e-52	Pre
IL32	1.73047e-55	0.476263	0.229	0.059	4.66138e-51	Pre
FTH1	1.94943e-55	0.383007	0.989	0.854	5.25118e-51	Pre
CTSS	3.0404e-51	0.510113	0.861	0.641	8.18991e-47	Pre
PSAP	1.76559e-50	0.548916	0.834	0.684	4.75598e-46	Pre
LIMD2	5.11246e-50	0.600298	0.561	0.319	1.37714e-45	Pre
HLA-C	2.9984e-49	0.493115	0.859	0.697	8.07678e-45	Pre
EGR1	1.22511e-48	0.783887	0.339	0.137	3.30009e-44	Pre
FCER1G	1.96413e-48	0.488934	0.921	0.739	5.29078e-44	Pre
GNLY	2.36735e-48	0.453758	0.229	0.066	6.37692e-44	Pre
BTG2	3.80607e-48	0.646062	0.281	0.1	1.02524e-43	Pre
FCGR3A	9.44572e-48	1.01276	0.269	0.091	2.54439e-43	Pre
PFN1	1.26836e-45	0.312795	0.994	0.952	3.41659e-41	Pre
LYPD2	3.79797e-44	1.01345	0.104	0.015	1.02306e-39	Pre
S100A6	1.13868e-43	0.377726	0.971	0.797	3.06725e-39	Pre
SH3BGRL3	1.91842e-43	0.369519	0.939	0.779	5.16765e-39	Pre
AP1S2	3.74993e-43	0.570727	0.687	0.489	1.01012e-38	Pre
CD52	3.63091e-42	0.460482	0.758	0.502	9.78057e-38	Pre
FOS	7.66282e-42	0.555063	0.902	0.827	2.06413e-37	Pre
CKB	8.16504e-41	0.318789	0.105	0.017	2.19942e-36	Pre
LSP1	4.96156e-40	0.487707	0.657	0.436	1.3365e-35	Pre
LY6E	1.86383e-39	0.670459	0.467	0.264	5.02061e-35	Pre
LTB	2.49304e-39	0.489344	0.283	0.11	6.71549e-35	Pre
ATP5E	6.19841e-39	0.350739	0.86	0.895	1.66966e-34	Pre
HLA-DPA1	2.35367e-38	0.381521	0.662	0.438	6.34008e-34	Pre
GZMA	1.06645e-37	0.2272	0.116	0.022	2.87271e-33	Pre
CALM2	1.16142e-37	0.400623	0.861	0.729	3.12851e-33	Pre
IFITM1	1.77091e-37	0.383123	0.284	0.113	4.77029e-33	Pre
RPS4X	2.42539e-37	0.271545	0.997	0.983	6.53327e-33	Pre
CORO1A	4.39343e-37	0.435746	0.734	0.572	1.18346e-32	Pre
FGL2	1.85844e-36	0.517716	0.594	0.387	5.00608e-32	Pre
CSTB	9.05282e-36	0.515472	0.627	0.437	2.43856e-31	Pre
COTL1	1.34849e-35	0.436955	0.846	0.685	3.63244e-31	Pre
HLA-DPB1	7.28982e-35	0.335115	0.699	0.49	1.96366e-30	Pre
PSMB9	3.56394e-34	0.506398	0.586	0.407	9.60019e-30	Pre
CFD	3.76252e-34	0.600901	0.633	0.455	1.01351e-29	Pre
HSPA1B	1.16504e-33	0.396013	0.104	0.02	3.13827e-29	Pre
GIMAP1	1.87665e-33	0.423401	0.199	0.069	5.05513e-29	Pre
RPL19	3.55703e-33	0.236387	0.997	0.982	9.58158e-29	Pre
BTG1	1.35671e-32	0.470622	0.72	0.564	3.65458e-28	Pre
HLA-A	7.87092e-32	0.398474	0.849	0.723	2.12019e-27	Pre
RPS7	1.07168e-31	0.249711	0.989	0.95	2.88679e-27	Pre
S100A10	2.79781e-31	0.389072	0.831	0.606	7.53646e-27	Pre
NPC2	2.85367e-31	0.362973	0.845	0.692	7.68694e-27	Pre
MS4A7	1.68038e-30	0.764367	0.367	0.205	4.52643e-26	Pre
IFI30	3.33654e-30	0.342678	0.762	0.549	8.98763e-26	Pre
GIMAP4	9.94785e-30	0.505548	0.319	0.16	2.67965e-25	Pre
S100A11	1.0292e-29	0.339581	0.87	0.737	2.77236e-25	Pre
CD37	5.48657e-29	0.447567	0.648	0.484	1.47792e-24	Pre
GNB2L1	9.49258e-29	0.252563	0.961	0.898	2.55702e-24	Pre
EIF4A2	1.09213e-28	0.447912	0.481	0.306	2.94186e-24	Pre
LPAR6	1.58152e-28	0.347951	0.152	0.048	4.26014e-24	Pre
TRAC	1.49408e-27	0.23764	0.107	0.026	4.02459e-23	Pre
CD3D	3.60585e-27	0.262364	0.111	0.028	9.71307e-23	Pre
RHOC	4.24515e-27	0.579512	0.258	0.12	1.14352e-22	Pre
CDKN1C	1.10451e-26	0.366944	0.101	0.024	2.97521e-22	Pre
AIF1	1.40065e-26	0.511383	0.874	0.819	3.77292e-22	Pre
CASP1	2.00805e-26	0.43407	0.479	0.312	5.40909e-22	Pre
HLA-E	2.39625e-26	0.449537	0.694	0.555	6.45477e-22	Pre
IFITM3	2.02295e-25	0.598283	0.371	0.214	5.44922e-21	Pre
TRBC2	2.19205e-25	0.238701	0.105	0.027	5.90473e-21	Pre
IRF1	3.06195e-25	0.369157	0.217	0.094	8.24796e-21	Pre
SLC25A6	3.83178e-25	0.281929	0.889	0.777	1.03217e-20	Pre
RARRES3	5.59899e-25	0.365049	0.226	0.1	1.5082e-20	Pre
EMP3	1.8025e-24	0.328079	0.759	0.595	4.85539e-20	Pre
MPEG1	4.45175e-24	0.432444	0.499	0.339	1.19917e-19	Pre
ITGB2	6.88743e-24	0.391127	0.643	0.477	1.85527e-19	Pre
TNFAIP2	1.00631e-23	0.440589	0.238	0.113	2.71069e-19	Pre
EVL	1.86458e-22	0.324788	0.23	0.107	5.02263e-18	Pre
NAGK	1.1703e-21	0.426716	0.28	0.153	3.15244e-17	Pre
RNASET2	2.28128e-21	0.447423	0.573	0.432	6.14508e-17	Pre
PILRA	4.36944e-21	0.441284	0.283	0.154	1.177e-16	Pre
ID2	1.30905e-20	0.473135	0.384	0.248	3.52619e-16	Pre
CD53	2.92263e-20	0.399931	0.529	0.397	7.87269e-16	Pre
LRRC25	6.36898e-20	0.444848	0.294	0.168	1.71561e-15	Pre
FTL	1.01762e-19	0.244009	0.999	0.997	2.74116e-15	Pre
HMOX1	1.03566e-19	0.317935	0.198	0.091	2.78975e-15	Pre
CD79B	1.41331e-19	0.359244	0.175	0.076	3.80703e-15	Pre
CCL3	1.43115e-19	0.401083	0.224	0.109	3.8551e-15	Pre
UBC	1.85683e-19	0.367813	0.723	0.627	5.00174e-15	Pre
TBC1D10C	2.07391e-19	0.287563	0.202	0.094	5.58649e-15	Pre
NACA	2.16358e-19	0.229093	0.965	0.931	5.82804e-15	Pre
FAM110A	2.22676e-19	0.311187	0.152	0.062	5.99823e-15	Pre
CCL5	6.36813e-19	0.233238	0.133	0.049	1.71538e-14	Pre
HSPA1A	7.78948e-19	0.476535	0.255	0.137	2.09825e-14	Pre
ARRB2	1.34394e-18	0.377649	0.454	0.313	3.62016e-14	Pre
EIF3E	1.67813e-18	0.296287	0.756	0.656	4.52037e-14	Pre
IER3	1.75884e-18	0.384122	0.137	0.054	4.73778e-14	Pre
LFNG	1.89044e-18	0.241753	0.12	0.043	5.09228e-14	Pre
GPBAR1	2.12583e-18	0.352458	0.168	0.073	5.72634e-14	Pre
DAPP1	2.13681e-18	0.284982	0.186	0.086	5.75592e-14	Pre
PMAIP1	3.0235e-18	0.301439	0.202	0.096	8.14441e-14	Pre
PTPRCAP	9.71936e-18	0.270446	0.172	0.075	2.6181e-13	Pre
RPL13AP20	1.46902e-17	0.270823	0.301	0.174	3.95711e-13	Pre
ING4	3.45599e-17	0.243776	0.114	0.041	9.3094e-13	Pre
HLA-F	3.49185e-17	0.358532	0.235	0.129	9.40599e-13	Pre
CARD16	6.49806e-17	0.340417	0.539	0.409	1.75038e-12	Pre
RHOA	8.87201e-17	0.252542	0.785	0.696	2.38985e-12	Pre
LILRB2	1.22864e-16	0.390596	0.291	0.177	3.30959e-12	Pre
GLIPR1	1.24194e-16	0.36144	0.518	0.386	3.34543e-12	Pre
ARPC3	2.44393e-16	0.236079	0.881	0.807	6.58321e-12	Pre
MT-CYB	3.13228e-16	0.22783	0.953	0.931	8.43741e-12	Pre
CSF1R	3.40308e-16	0.390681	0.237	0.133	9.16688e-12	Pre
EVI2B	3.61284e-16	0.358069	0.561	0.443	9.73189e-12	Pre
RSRP1	4.51138e-16	0.320545	0.235	0.129	1.21523e-11	Pre
MYL12B	5.29562e-16	0.250479	0.731	0.657	1.42648e-11	Pre
BID	6.2045e-16	0.439273	0.339	0.224	1.67131e-11	Pre
TNFRSF1B	7.67189e-16	0.404592	0.349	0.231	2.06658e-11	Pre
CAMK1	9.28308e-16	0.271401	0.143	0.062	2.50058e-11	Pre
TPPP3	2.03635e-15	0.269561	0.115	0.045	5.48532e-11	Pre
FCN1	2.44729e-15	0.306721	0.65	0.49	6.59225e-11	Pre
HLA-DRB5	4.50101e-15	0.387513	0.227	0.124	1.21244e-10	Pre
CD48	5.16488e-15	0.323087	0.652	0.537	1.39126e-10	Pre
ATP6V1G1	5.65131e-15	0.264337	0.697	0.59	1.52229e-10	Pre
NAP1L1	8.75127e-15	0.418102	0.693	0.631	2.35733e-10	Pre
TNFSF10	1.06768e-14	0.423215	0.305	0.196	2.87601e-10	Pre
HLA-DMB	1.58362e-14	0.362991	0.328	0.217	4.26579e-10	Pre
RAP1B	2.20054e-14	0.363835	0.485	0.378	5.9276e-10	Pre
TGFBI	2.2919e-14	0.332094	0.36	0.24	6.1737e-10	Pre
BST2	2.51871e-14	0.364963	0.494	0.398	6.78466e-10	Pre
OAS1	2.64788e-14	0.347909	0.188	0.099	7.1326e-10	Pre
UNC119	4.50616e-14	0.305025	0.173	0.089	1.21383e-09	Pre
IRF9	4.57953e-14	0.236322	0.148	0.069	1.23359e-09	Pre
RGS19	5.49302e-14	0.332182	0.359	0.246	1.47966e-09	Pre
DOK2	6.1804e-14	0.319112	0.26	0.159	1.66481e-09	Pre
HLA-DRB6	6.90804e-14	0.293225	0.208	0.112	1.86082e-09	Pre
RABGAP1L	7.15602e-14	0.294926	0.183	0.095	1.92762e-09	Pre
NINJ1	9.49514e-14	0.316964	0.233	0.134	2.55771e-09	Pre
CAPZA2	1.17467e-13	0.359318	0.411	0.308	3.16421e-09	Pre
AHNAK	1.41136e-13	0.328755	0.472	0.353	3.80178e-09	Pre
SOX4	1.49654e-13	0.348151	0.253	0.152	4.03124e-09	Pre
DDX5	1.57975e-13	0.246578	0.817	0.761	4.25537e-09	Pre
SMDT1	1.91623e-13	0.290423	0.589	0.49	5.16175e-09	Pre
CD68	2.30686e-13	0.383034	0.431	0.329	6.21398e-09	Pre
CALML4	3.11421e-13	0.248798	0.129	0.058	8.38875e-09	Pre
IFITM2	3.35513e-13	0.326267	0.54	0.433	9.0377e-09	Pre
CD86	3.66786e-13	0.306939	0.237	0.143	9.88012e-09	Pre
PSME1	3.79839e-13	0.297871	0.632	0.56	1.02317e-08	Pre
C6orf48	5.571e-13	0.311562	0.452	0.347	1.50066e-08	Pre
TRAF3IP3	6.14353e-13	0.302657	0.256	0.158	1.65488e-08	Pre
FAM26F	6.48195e-13	0.510149	0.403	0.303	1.74604e-08	Pre
PRELID1	8.0256e-13	0.266746	0.69	0.603	2.16186e-08	Pre
SLC7A7	1.19078e-12	0.32382	0.314	0.209	3.20759e-08	Pre
2021-09-09	1.38329e-12	0.302266	0.327	0.224	3.72617e-08	Pre
CFP	1.44092e-12	0.277971	0.489	0.364	3.8814e-08	Pre
RAB24	1.61607e-12	0.330454	0.295	0.194	4.3532e-08	Pre
LINC01272	1.63378e-12	0.496375	0.356	0.261	4.40092e-08	Pre
FXYD5	1.80458e-12	0.247799	0.723	0.627	4.86099e-08	Pre
IL10RA	2.76948e-12	0.271269	0.216	0.127	7.46014e-08	Pre
CD4	2.94965e-12	0.313489	0.23	0.139	7.94546e-08	Pre
ABI3	2.99656e-12	0.382408	0.22	0.134	8.07184e-08	Pre
POU2F2	6.41787e-12	0.328272	0.277	0.181	1.72878e-07	Pre
CLEC2B	6.93469e-12	0.356437	0.301	0.204	1.868e-07	Pre
EIF3H	8.78644e-12	0.270265	0.644	0.545	2.3668e-07	Pre
GAS5	9.34134e-12	0.303374	0.716	0.66	2.51628e-07	Pre
ASAH1	9.59142e-12	0.320752	0.411	0.31	2.58364e-07	Pre
GPR65	1.0895e-11	0.261971	0.179	0.099	2.93478e-07	Pre
PRDX1	1.22636e-11	0.316193	0.464	0.37	3.30346e-07	Pre
PPDPF	1.44277e-11	0.303185	0.406	0.312	3.88638e-07	Pre
WARS	4.28783e-11	0.305866	0.253	0.161	1.15501e-06	Pre
ARAP1	4.757e-11	0.246054	0.159	0.086	1.28139e-06	Pre
RNF213	8.85046e-11	0.265963	0.223	0.138	2.38405e-06	Pre
TCF7L2	1.09648e-10	0.235645	0.115	0.054	2.95357e-06	Pre
ARHGDIB	1.48761e-10	0.241797	0.821	0.792	4.00717e-06	Pre
SARAF	1.52836e-10	0.258352	0.561	0.469	4.11693e-06	Pre
PTPRC	1.78412e-10	0.25281	0.569	0.47	4.80588e-06	Pre
CIRBP	1.9272e-10	0.240709	0.557	0.47	5.1913e-06	Pre
SEC11A	2.39793e-10	0.271949	0.598	0.535	6.45931e-06	Pre
SERPINA1	2.89832e-10	0.253596	0.543	0.427	7.80721e-06	Pre
C12orf75	3.96821e-10	0.323709	0.177	0.101	1.06892e-05	Pre
CX3CR1	3.97719e-10	0.226262	0.139	0.073	1.07134e-05	Pre
ANXA5	5.58937e-10	0.271405	0.485	0.389	1.50561e-05	Pre
CHMP5	6.94625e-10	0.256101	0.285	0.197	1.87111e-05	Pre
GPSM3	7.26575e-10	0.250681	0.558	0.463	1.95718e-05	Pre
CLEC12A	7.63856e-10	0.329971	0.418	0.333	2.0576e-05	Pre
HLA-DMA	1.00051e-09	0.238812	0.471	0.367	2.69507e-05	Pre
PLEKHO1	1.85363e-09	0.231267	0.201	0.126	4.99313e-05	Pre
HHEX	2.20604e-09	0.250299	0.188	0.114	5.94241e-05	Pre
ANAPC16	2.92273e-09	0.266933	0.511	0.434	7.87296e-05	Pre
CYSLTR1	3.02709e-09	0.232358	0.147	0.082	8.15406e-05	Pre
HIGD2A	4.13305e-09	0.241835	0.665	0.612	0.000111332	Pre
ICAM2	4.35564e-09	0.246516	0.172	0.103	0.000117328	Pre
RARA	5.2349e-09	0.246301	0.17	0.102	0.000141013	Pre
PAIP2	7.87485e-09	0.263176	0.407	0.319	0.000212125	Pre
NAAA	1.02656e-08	0.266946	0.226	0.151	0.000276523	Pre
OAZ2	1.22593e-08	0.228247	0.251	0.17	0.000330229	Pre
CHCHD10	1.35716e-08	0.247389	0.364	0.28	0.000365578	Pre
RGS10	1.40028e-08	0.230624	0.416	0.323	0.000377194	Pre
GLTSCR2	1.72629e-08	0.23203	0.584	0.516	0.00046501	Pre
DRAM2	1.98463e-08	0.259049	0.274	0.195	0.000534599	Pre
PPP1R18	2.04658e-08	0.233807	0.292	0.209	0.000551286	Pre
CLEC7A	2.16999e-08	0.243346	0.335	0.248	0.000584531	Pre
ATP6V1B2	6.24344e-08	0.260393	0.298	0.223	0.0016818	Pre
SRSF5	8.01879e-08	0.242282	0.573	0.515	0.00216002	Pre
HCLS1	9.64076e-08	0.252936	0.442	0.366	0.00259693	Pre
LSM10	1.27973e-07	0.261247	0.295	0.22	0.00344722	Pre
SDHD	1.40875e-07	0.239296	0.277	0.205	0.00379474	Pre
C9orf89	1.59114e-07	0.231977	0.209	0.142	0.00428605	Pre
DYNLT1	1.76761e-07	0.247522	0.386	0.305	0.0047614	Pre
WAS	2.33072e-07	0.257304	0.332	0.259	0.00627826	Pre
CPPED1	2.69355e-07	0.269345	0.276	0.204	0.00725561	Pre
LILRA5	2.71908e-07	0.226837	0.274	0.199	0.0073244	Pre
MSN	3.20516e-07	0.23533	0.511	0.445	0.00863375	Pre
SLC43A2	3.85847e-07	0.231974	0.14	0.086	0.0103936	Pre
CHMP1B	5.60822e-07	0.236344	0.253	0.185	0.0151069	Pre
SOD1	5.89839e-07	0.264675	0.467	0.404	0.0158885	Pre
PDLIM2	6.31353e-07	0.261365	0.165	0.107	0.0170068	Pre
BLOC1S2	7.10343e-07	0.2238	0.255	0.185	0.0191345	Pre
ERICH1	7.28031e-07	0.224832	0.22	0.153	0.019611	Pre
SQSTM1	7.31468e-07	0.237332	0.208	0.145	0.0197035	Pre
ARL6IP5	8.09887e-07	0.262526	0.453	0.389	0.0218159	Pre
LAPTM4A	9.01932e-07	0.259726	0.403	0.337	0.0242953	Pre
NCF1B	1.2947e-06	0.233459	0.163	0.107	0.0348753	Pre
TIMP1	1.73479e-06	0.264819	0.5	0.417	0.0467299	Pre
SRGN	1.54331e-162	1.5485	0.996	0.949	4.15721e-158	Post
PRTN3	2.14675e-161	2.48196	0.662	0.062	5.7827e-157	Post
MPO	2.40187e-147	2.06606	0.711	0.144	6.46993e-143	Post
ELANE	7.48501e-146	1.88332	0.655	0.094	2.01624e-141	Post
SERPINB1	1.85989e-108	1.04223	0.816	0.471	5.00999e-104	Post
MZT2B	1.6417e-107	0.993805	0.681	0.269	4.42225e-103	Post
MT-RNR2	2.96327e-107	0.522341	0.989	0.96	7.98216e-103	Post
AREG	6.34012e-107	1.69461	0.49	0.051	1.70784e-102	Post
AZU1	1.80124e-98	1.38438	0.549	0.115	4.852e-94	Post
MT-ND1	3.69743e-95	0.501726	0.988	0.974	9.95977e-91	Post
PLAC8	9.03964e-90	0.727056	0.846	0.494	2.43501e-85	Post
CTSG	8.71383e-82	1.78596	0.478	0.098	2.34725e-77	Post
MT-CO3	2.56382e-73	0.344981	0.997	0.996	6.90615e-69	Post
CEBPD	7.34787e-71	0.84734	0.67	0.388	1.9793e-66	Post
DEFA4	1.32107e-63	2.51417	0.314	0.01	3.55856e-59	Post
UQCRB	4.10569e-60	0.40712	0.934	0.849	1.10595e-55	Post
CSTA	2.34035e-58	0.573514	0.824	0.669	6.30421e-54	Post
NUCB2	5.89756e-58	1.25283	0.461	0.163	1.58863e-53	Post
RPS2	5.09041e-57	0.288942	0.996	0.993	1.3712e-52	Post
MS4A3	2.00925e-53	1.06757	0.311	0.036	5.41233e-49	Post
CST7	2.89262e-52	1.27694	0.397	0.12	7.79185e-48	Post
ATP5I	3.74342e-51	0.611316	0.899	0.73	1.00836e-46	Post
C8orf59	1.16022e-48	0.615946	0.549	0.263	3.12529e-44	Post
ARL4A	2.44207e-46	0.667603	0.426	0.158	6.57819e-42	Post
PIM1	6.98494e-44	0.716534	0.288	0.046	1.88153e-39	Post
GLUL	8.65119e-44	0.594825	0.586	0.328	2.33037e-39	Post
PRSS57	9.89918e-43	1.07108	0.3	0.061	2.66654e-38	Post
RETN	8.85992e-41	1.11531	0.447	0.19	2.3866e-36	Post
IRS2	1.12741e-40	0.532732	0.467	0.194	3.0369e-36	Post
CYBA	2.87021e-40	0.309516	0.963	0.96	7.73147e-36	Post
MZT2A	1.17548e-39	0.637989	0.45	0.201	3.16638e-35	Post
CLU	3.05824e-39	0.536173	0.226	0.015	8.23799e-35	Post
HSPA5	4.54612e-39	1.02828	0.543	0.33	1.22459e-34	Post
HSP90B1	1.48631e-38	0.891153	0.636	0.435	4.00368e-34	Post
MCL1	3.20547e-38	0.486591	0.773	0.604	8.63458e-34	Post
RGCC	6.55662e-38	0.767549	0.302	0.073	1.76616e-33	Post
RNASE2	1.05836e-37	0.6331	0.464	0.211	2.8509e-33	Post
FKBP5	2.66862e-37	0.512166	0.366	0.126	7.18846e-33	Post
CAT	3.66554e-37	0.736529	0.571	0.337	9.87386e-33	Post
SDF2L1	1.11342e-36	0.881839	0.466	0.241	2.99922e-32	Post
YBX3	2.47898e-35	0.536666	0.479	0.234	6.67764e-31	Post
B4GALT5	2.63245e-35	0.592444	0.299	0.079	7.09104e-31	Post
SRSF9	2.89018e-35	0.450864	0.577	0.33	7.78528e-31	Post
LOC100506844	4.35958e-35	0.652837	0.36	0.13	1.17434e-30	Post
EREG	1.16982e-34	0.547442	0.252	0.044	3.15113e-30	Post
SNHG8	2.27469e-34	0.570828	0.559	0.334	6.12732e-30	Post
NAMPT	8.55683e-33	0.694643	0.468	0.244	2.30495e-28	Post
CXCR4	1.73413e-32	0.59347	0.601	0.425	4.67122e-28	Post
USMG5	5.34581e-32	0.484231	0.845	0.686	1.44e-27	Post
RPL35	1.26933e-31	0.295961	0.995	0.985	3.41918e-27	Post
RPS20	1.60452e-31	0.289594	0.991	0.992	4.32209e-27	Post
KIAA0101	5.78962e-31	0.571005	0.381	0.163	1.55955e-26	Post
TXN	2.20629e-30	0.505708	0.787	0.604	5.94309e-26	Post
MIF	6.38262e-30	0.678483	0.807	0.672	1.71929e-25	Post
CLEC11A	7.81551e-30	0.739638	0.324	0.122	2.10526e-25	Post
RPL36A	1.20424e-29	0.251027	0.985	0.936	3.24387e-25	Post
SNHG5	1.22534e-29	0.504026	0.851	0.751	3.3007e-25	Post
CALR	1.52541e-29	0.779801	0.552	0.36	4.10901e-25	Post
GCA	6.28276e-29	0.486513	0.583	0.38	1.69239e-24	Post
SNRPG	6.49943e-29	0.505057	0.704	0.524	1.75075e-24	Post
THBS1	1.55549e-28	0.676084	0.253	0.066	4.19001e-24	Post
HBB	2.50407e-28	0.370094	0.973	0.864	6.7452e-24	Post
LRRC75A-AS1	5.5023e-28	0.296905	0.903	0.825	1.48215e-23	Post
HMGB2	9.22008e-28	0.360294	0.731	0.548	2.48361e-23	Post
TFRC	1.3019e-27	0.555002	0.25	0.073	3.50693e-23	Post
NDUFA13	2.03277e-27	0.429043	0.847	0.702	5.47567e-23	Post
RPN2	3.7645e-27	0.565574	0.482	0.277	1.01404e-22	Post
IGHG1	1.60334e-26	0.457056	0.368	0.166	4.31892e-22	Post
FABP5	2.38183e-26	0.53587	0.451	0.235	6.41593e-22	Post
FAM107B	3.3523e-26	0.563898	0.308	0.122	9.03009e-22	Post
MRPL51	1.40216e-25	0.488545	0.571	0.388	3.77699e-21	Post
MT2A	1.75728e-25	0.733656	0.582	0.411	4.73358e-21	Post
SAMSN1	2.20649e-25	0.435812	0.305	0.118	5.94362e-21	Post
SNRPF	3.67251e-25	0.456568	0.633	0.449	9.89263e-21	Post
CTSD	4.0776e-25	0.399177	0.677	0.483	1.09838e-20	Post
TMEM258	4.12147e-25	0.479796	0.838	0.726	1.1102e-20	Post
P4HB	8.07719e-25	0.521343	0.52	0.337	2.17575e-20	Post
IGKC	1.42597e-24	0.347246	0.893	0.73	3.84114e-20	Post
SEC61G	1.63089e-24	0.452212	0.824	0.695	4.39313e-20	Post
S100P	2.4679e-24	0.719985	0.161	0.019	6.64778e-20	Post
RNASEH2C	8.42415e-24	0.495224	0.489	0.307	2.26921e-19	Post
TSC22D3	9.59543e-24	0.362125	0.736	0.582	2.58472e-19	Post
TXNL4A	1.04133e-23	0.387395	0.362	0.175	2.80502e-19	Post
GAPDH	1.34257e-23	0.245488	0.964	0.945	3.61647e-19	Post
GYPC	1.41656e-23	0.488604	0.338	0.158	3.81579e-19	Post
PGD	1.59148e-23	0.388354	0.493	0.288	4.28698e-19	Post
SNHG19	2.89931e-23	0.501286	0.228	0.072	7.80988e-19	Post
SLC2A3	3.8861e-23	0.450293	0.246	0.082	1.0468e-18	Post
CA1	4.25165e-23	0.376583	0.25	0.08	1.14527e-18	Post
FCGR1A	7.18373e-23	0.380519	0.246	0.079	1.93508e-18	Post
RPL36	7.71153e-23	0.246249	0.991	0.982	2.07725e-18	Post
SLPI	1.41173e-22	0.596492	0.122	0.001	3.80279e-18	Post
PDIA4	1.69531e-22	0.580634	0.328	0.159	4.56665e-18	Post
RPL22L1	3.2607e-22	0.545029	0.48	0.302	8.78334e-18	Post
SNRPE	4.65128e-22	0.401462	0.732	0.58	1.25291e-17	Post
ROMO1	4.75e-22	0.451504	0.614	0.442	1.27951e-17	Post
MXD1	5.11343e-22	0.352266	0.232	0.072	1.37741e-17	Post
UQCRQ	6.81832e-22	0.423136	0.799	0.68	1.83665e-17	Post
LOC284454	7.30736e-22	0.38128	0.301	0.127	1.96838e-17	Post
ANP32E	1.41662e-21	0.478354	0.294	0.129	3.81596e-17	Post
HIST1H4C	2.14235e-21	0.83724	0.409	0.247	5.77086e-17	Post
NENF	2.76752e-21	0.396921	0.346	0.175	7.45487e-17	Post
MT1X	3.93979e-21	0.459376	0.329	0.158	1.06126e-16	Post
NDUFC2	4.56451e-21	0.381187	0.694	0.526	1.22954e-16	Post
AHSP	5.14579e-21	0.381175	0.255	0.093	1.38612e-16	Post
H2AFV	7.87096e-21	0.340692	0.618	0.438	2.1202e-16	Post
TUBA1B	1.0537e-20	0.345913	0.715	0.543	2.83834e-16	Post
STMN1	1.12491e-20	0.24482	0.489	0.277	3.03018e-16	Post
EDEM1	2.09769e-20	0.543391	0.208	0.066	5.65055e-16	Post
NDUFB9	2.41232e-20	0.372993	0.637	0.481	6.49807e-16	Post
UQCRH	2.94049e-20	0.281582	0.896	0.823	7.92079e-16	Post
SAP30	3.04181e-20	0.311755	0.221	0.072	8.19371e-16	Post
TCEB2	3.88853e-20	0.294946	0.926	0.855	1.04745e-15	Post
VAMP8	3.92013e-20	0.329741	0.849	0.765	1.05597e-15	Post
JDP2	4.72345e-20	0.341593	0.188	0.05	1.27235e-15	Post
LDHB	4.91707e-20	0.396984	0.643	0.479	1.32451e-15	Post
PDIA6	1.63463e-19	0.512587	0.48	0.321	4.4032e-15	Post
PFDN4	1.74407e-19	0.408862	0.372	0.204	4.69799e-15	Post
H2AFZ	1.92113e-19	0.332533	0.818	0.694	5.17495e-15	Post
IGHA1	1.94805e-19	0.416716	0.508	0.335	5.24747e-15	Post
ACSL1	2.26298e-19	0.372924	0.213	0.071	6.0958e-15	Post
IMPA2	2.63193e-19	0.297364	0.205	0.066	7.08963e-15	Post
GYG1	3.59718e-19	0.433479	0.309	0.151	9.68974e-15	Post
YWHAH	3.89299e-19	0.403534	0.38	0.212	1.04866e-14	Post
DUT	4.53415e-19	0.392019	0.462	0.285	1.22136e-14	Post
STUB1	1.087e-18	0.301622	0.313	0.15	2.92806e-14	Post
MT-ATP6	1.41695e-18	0.22317	0.982	0.964	3.81684e-14	Post
ENO1	1.53814e-18	0.307781	0.786	0.679	4.14328e-14	Post
XBP1	1.5506e-18	0.344045	0.386	0.217	4.17684e-14	Post
IGHG4	1.72359e-18	0.386225	0.353	0.187	4.64284e-14	Post
CD24	2.4887e-18	0.843669	0.127	0.018	6.70381e-14	Post
MSRB2	2.49129e-18	0.321472	0.244	0.097	6.7108e-14	Post
C14orf2	2.51855e-18	0.229368	0.952	0.886	6.78423e-14	Post
CEACAM4	2.61276e-18	0.320285	0.195	0.061	7.03799e-14	Post
HMGB3	3.80953e-18	0.362615	0.192	0.062	1.02617e-13	Post
GLRX5	4.46963e-18	0.326009	0.242	0.1	1.20398e-13	Post
NDUFB11	5.19928e-18	0.318306	0.726	0.594	1.40053e-13	Post
CHCHD7	6.93298e-18	0.359557	0.338	0.181	1.86754e-13	Post
NGFRAP1	7.47738e-18	0.491114	0.233	0.097	2.01418e-13	Post
SOCS3	9.62638e-18	0.361917	0.242	0.098	2.59306e-13	Post
CNIH4	1.32225e-17	0.407401	0.443	0.28	3.56175e-13	Post
CD63	2.02078e-17	0.298651	0.651	0.506	5.44338e-13	Post
CITED4	3.71313e-17	0.273929	0.113	0.012	1.0002e-12	Post
MTDH	3.9966e-17	0.384343	0.65	0.514	1.07656e-12	Post
SPCS3	8.98553e-17	0.381483	0.446	0.292	2.42043e-12	Post
SNRPD1	1.38837e-16	0.387127	0.569	0.429	3.73986e-12	Post
DDX21	1.38971e-16	0.358965	0.443	0.292	3.74347e-12	Post
HMGN2	1.71832e-16	0.306913	0.807	0.705	4.62863e-12	Post
SEC61B	1.76963e-16	0.244747	0.776	0.629	4.76684e-12	Post
BASP1	2.68329e-16	0.354529	0.29	0.147	7.22798e-12	Post
UPP1	2.81e-16	0.31898	0.264	0.122	7.5693e-12	Post
KBTBD11	2.81462e-16	0.323027	0.142	0.033	7.58173e-12	Post
HP	3.0884e-16	0.437667	0.111	0.014	8.31923e-12	Post
FUT4	3.50465e-16	0.343997	0.141	0.033	9.44048e-12	Post
RPA3	4.8404e-16	0.482364	0.332	0.195	1.30386e-11	Post
HNRNPU	7.34985e-16	0.314433	0.579	0.431	1.97983e-11	Post
UBE2J1	9.29264e-16	0.318229	0.319	0.173	2.50316e-11	Post
PTTG1	1.28793e-15	0.387449	0.256	0.122	3.46929e-11	Post
PFKFB3	1.58276e-15	0.339022	0.154	0.044	4.26347e-11	Post
C4orf48	3.33091e-15	0.324671	0.667	0.518	8.97246e-11	Post
MYB	3.75772e-15	0.357548	0.151	0.044	1.01222e-10	Post
CYSTM1	4.16026e-15	0.384215	0.228	0.102	1.12065e-10	Post
AQP9	4.51947e-15	0.292227	0.112	0.018	1.21741e-10	Post
TNFAIP3	6.44364e-15	0.332621	0.196	0.076	1.73572e-10	Post
ATOX1	7.3069e-15	0.326559	0.524	0.371	1.96826e-10	Post
ADM	8.62882e-15	0.353362	0.121	0.025	2.32434e-10	Post
NAA38	8.9026e-15	0.307675	0.65	0.497	2.39809e-10	Post
EIF3A	9.3841e-15	0.360567	0.445	0.299	2.5278e-10	Post
CDK6	1.01257e-14	0.4076	0.186	0.072	2.72755e-10	Post
MGST1	1.24404e-14	0.320009	0.466	0.309	3.35106e-10	Post
RPN1	1.39004e-14	0.371074	0.376	0.235	3.74435e-10	Post
MAT2A	1.67264e-14	0.341389	0.333	0.195	4.5056e-10	Post
TUBA1C	1.9522e-14	0.34309	0.24	0.112	5.25864e-10	Post
RBMS1	2.04284e-14	0.285163	0.322	0.18	5.50281e-10	Post
GSDMD	2.45244e-14	0.346734	0.318	0.184	6.60614e-10	Post
HGF	3.52446e-14	0.286874	0.102	0.015	9.49384e-10	Post
NLRP3	5.07003e-14	0.236319	0.168	0.058	1.36571e-09	Post
HMGB1	5.42232e-14	0.275566	0.82	0.733	1.46061e-09	Post
ACTN1	8.78942e-14	0.337199	0.246	0.122	2.3676e-09	Post
MTHFD2	1.14385e-13	0.287881	0.251	0.126	3.0812e-09	Post
ATPIF1	1.22677e-13	0.308315	0.544	0.403	3.30455e-09	Post
HSPB1	1.25217e-13	0.378731	0.357	0.227	3.37296e-09	Post
TSR3	1.42756e-13	0.251427	0.178	0.069	3.84543e-09	Post
MRPL23	1.45188e-13	0.269298	0.611	0.476	3.91094e-09	Post
FAM129A	1.50256e-13	0.266611	0.173	0.065	4.04744e-09	Post
PHC2	1.78363e-13	0.252009	0.204	0.089	4.80457e-09	Post
GPR183	2.04818e-13	0.408145	0.272	0.151	5.51718e-09	Post
SHFM1	3.49568e-13	0.28574	0.677	0.554	9.41631e-09	Post
SSR3	3.75196e-13	0.274368	0.521	0.38	1.01067e-08	Post
TYMS	4.17983e-13	0.299377	0.179	0.072	1.12592e-08	Post
MCEMP1	4.56823e-13	0.349192	0.242	0.12	1.23054e-08	Post
VAT1	5.03993e-13	0.311823	0.126	0.035	1.35761e-08	Post
PTGER2	5.64201e-13	0.263507	0.195	0.083	1.51979e-08	Post
CTNNB1	6.64319e-13	0.300238	0.288	0.162	1.78948e-08	Post
RNASE3	6.8647e-13	0.299951	0.134	0.042	1.84914e-08	Post
ATP5D	7.43421e-13	0.22712	0.768	0.659	2.00255e-08	Post
VIM	7.49685e-13	0.340987	0.772	0.893	2.01943e-08	Post
FBXO9	7.61361e-13	0.251786	0.178	0.071	2.05088e-08	Post
MKI67	7.72808e-13	0.298003	0.138	0.044	2.08171e-08	Post
POLR2L	8.37417e-13	0.257819	0.853	0.747	2.25575e-08	Post
GPI	9.33475e-13	0.382841	0.299	0.179	2.5145e-08	Post
STT3B	9.63402e-13	0.306864	0.226	0.111	2.59512e-08	Post
CELF2	1.32604e-12	0.283181	0.474	0.334	3.57196e-08	Post
H1FX	1.59412e-12	0.260536	0.312	0.181	4.29408e-08	Post
SHOC2	1.77342e-12	0.310768	0.267	0.147	4.77705e-08	Post
SEC62	1.86306e-12	0.29768	0.48	0.338	5.01852e-08	Post
ARF6	2.80196e-12	0.240418	0.447	0.307	7.54763e-08	Post
HNRNPA3	2.96755e-12	0.311841	0.605	0.474	7.99369e-08	Post
SSR4	3.92667e-12	0.255686	0.743	0.637	1.05773e-07	Post
SLC44A1	5.43477e-12	0.29409	0.23	0.116	1.46396e-07	Post
CANX	7.71194e-12	0.324571	0.492	0.364	2.07737e-07	Post
LSM5	7.84256e-12	0.320774	0.543	0.416	2.11255e-07	Post
PKM	9.13377e-12	0.249306	0.636	0.524	2.46036e-07	Post
MANF	1.11605e-11	0.396901	0.3	0.187	3.00631e-07	Post
BAZ1A	1.20189e-11	0.263133	0.389	0.262	3.23752e-07	Post
CENPF	1.24464e-11	0.268086	0.111	0.03	3.35267e-07	Post
TOP2A	1.2861e-11	0.331971	0.153	0.06	3.46437e-07	Post
CPT1A	1.41769e-11	0.225702	0.177	0.078	3.81884e-07	Post
GADD45GIP1	1.44469e-11	0.280258	0.449	0.323	3.89156e-07	Post
H2AFJ	1.47498e-11	0.268269	0.391	0.267	3.97315e-07	Post
SLIRP	1.6226e-11	0.307973	0.597	0.483	4.3708e-07	Post
SLC36A4	1.72646e-11	0.235836	0.151	0.058	4.65057e-07	Post
IFT57	1.94215e-11	0.296416	0.139	0.051	5.23156e-07	Post
TIMM13	2.03229e-11	0.305929	0.549	0.42	5.47438e-07	Post
METTL12	2.06966e-11	0.28281	0.137	0.05	5.57503e-07	Post
NKG7	2.12519e-11	0.304507	0.47	0.36	5.72463e-07	Post
EBPL	2.132e-11	0.306911	0.311	0.197	5.74296e-07	Post
NPM3	2.24453e-11	0.28745	0.193	0.093	6.04608e-07	Post
KRTCAP2	2.3176e-11	0.278954	0.58	0.461	6.24292e-07	Post
SMIM24	2.43242e-11	0.303065	0.111	0.032	6.5522e-07	Post
MRPL52	2.55621e-11	0.23385	0.495	0.36	6.88566e-07	Post
HBA1	2.72387e-11	0.285333	0.823	0.747	7.33729e-07	Post
AIG1	2.75559e-11	0.312744	0.119	0.037	7.42273e-07	Post
ETS2	2.7793e-11	0.242483	0.245	0.132	7.4866e-07	Post
UBE2S	2.83686e-11	0.258637	0.143	0.054	7.64165e-07	Post
GSTO1	2.98527e-11	0.2401	0.662	0.543	8.04142e-07	Post
COX7B	3.62746e-11	0.27726	0.762	0.672	9.7713e-07	Post
MT-ND4L	3.91581e-11	0.293278	0.329	0.212	1.0548e-06	Post
BIRC5	4.1469e-11	0.262785	0.133	0.048	1.11705e-06	Post
FPR2	4.7497e-11	0.223367	0.165	0.069	1.27943e-06	Post
IGHG3	5.29743e-11	0.315413	0.169	0.073	1.42697e-06	Post
TUBB	5.5119e-11	0.32404	0.487	0.368	1.48474e-06	Post
CKS2	6.84727e-11	0.276715	0.26	0.151	1.84445e-06	Post
MRPS18C	9.28241e-11	0.289238	0.345	0.223	2.5004e-06	Post
ANXA6	9.67683e-11	0.23473	0.292	0.173	2.60665e-06	Post
LMAN1	1.14201e-10	0.325014	0.195	0.098	3.07623e-06	Post
MRPL20	1.14861e-10	0.25919	0.563	0.431	3.09401e-06	Post
TMEM87A	1.47139e-10	0.313537	0.174	0.082	3.96349e-06	Post
GGH	2.27672e-10	0.244118	0.142	0.058	6.13279e-06	Post
ZNF593	2.66674e-10	0.282604	0.236	0.134	7.18341e-06	Post
MYEOV2	2.67934e-10	0.236564	0.665	0.555	7.21733e-06	Post
RAB32	3.03958e-10	0.275788	0.515	0.396	8.18773e-06	Post
SURF4	3.0675e-10	0.250076	0.237	0.133	8.26291e-06	Post
IGFBP7	3.32137e-10	0.242537	0.276	0.168	8.94678e-06	Post
G0S2	4.26569e-10	0.541626	0.124	0.046	1.14905e-05	Post
UGP2	4.26834e-10	0.356779	0.305	0.199	1.14976e-05	Post
PGP	4.66453e-10	0.231804	0.168	0.079	1.25648e-05	Post
MRPL41	5.22489e-10	0.246301	0.445	0.321	1.40743e-05	Post
LSM7	5.64317e-10	0.344702	0.572	0.483	1.5201e-05	Post
CITED2	6.4505e-10	0.342414	0.365	0.256	1.73757e-05	Post
SSR1	7.05135e-10	0.302271	0.441	0.323	1.89942e-05	Post
MKKS	9.58667e-10	0.299046	0.33	0.22	2.58236e-05	Post
ARL2	1.31e-09	0.251022	0.241	0.14	3.52875e-05	Post
GADD45A	1.33931e-09	0.264349	0.103	0.033	3.60771e-05	Post
C17orf89	1.50964e-09	0.257744	0.371	0.256	4.06651e-05	Post
SERBP1	1.51402e-09	0.259352	0.54	0.416	4.07832e-05	Post
KDELR2	1.58398e-09	0.270952	0.377	0.265	4.26678e-05	Post
LITAF	1.81968e-09	0.22871	0.376	0.253	4.90168e-05	Post
ESF1	1.93922e-09	0.26799	0.187	0.098	5.22368e-05	Post
GNAQ	1.94447e-09	0.225167	0.331	0.222	5.23781e-05	Post
GNL3	2.28645e-09	0.236927	0.163	0.079	6.15902e-05	Post
PSMB3	3.58675e-09	0.246008	0.708	0.618	9.66162e-05	Post
NUCKS1	3.63991e-09	0.261048	0.388	0.28	9.80482e-05	Post
SRSF2	3.83423e-09	0.243946	0.524	0.406	0.000103283	Post
SYNGR1	3.98446e-09	0.228732	0.199	0.109	0.000107329	Post
S100A8	4.33454e-09	0.555003	0.879	0.774	0.000116759	Post
NCOA7	5.17088e-09	0.274336	0.14	0.064	0.000139288	Post
RUNX1	5.18104e-09	0.232156	0.211	0.12	0.000139562	Post
CHID1	5.30446e-09	0.274004	0.203	0.115	0.000142886	Post
CCAR1	5.43182e-09	0.238693	0.206	0.116	0.000146317	Post
EIF1AX	9.64111e-09	0.288351	0.415	0.307	0.000259703	Post
CCDC85B	1.03932e-08	0.258893	0.434	0.327	0.00027996	Post
DDIT4	1.0637e-08	0.277829	0.191	0.102	0.000286529	Post
CENPW	1.13123e-08	0.232783	0.205	0.116	0.00030472	Post
HDGF	1.768e-08	0.233213	0.247	0.154	0.000476245	Post
HMGA1	1.94511e-08	0.251096	0.314	0.215	0.000523955	Post
POLR2I	2.06223e-08	0.240822	0.355	0.249	0.000555504	Post
UBE2C	2.68788e-08	0.232322	0.148	0.072	0.000724033	Post
SNRPD3	2.74515e-08	0.24829	0.465	0.364	0.000739461	Post
PCNA	5.13531e-08	0.321807	0.244	0.158	0.0013833	Post
CEBPB	8.06991e-08	0.346611	0.556	0.476	0.00217379	Post
IDI1	9.4786e-08	0.227151	0.174	0.097	0.00255325	Post
PSMB7	1.77461e-07	0.224087	0.441	0.339	0.00478026	Post
DPM3	2.52872e-07	0.243497	0.334	0.241	0.00681163	Post
SUPT16H	3.30729e-07	0.230717	0.179	0.105	0.00890885	Post
EIF5A	3.33444e-07	0.256983	0.466	0.377	0.00898199	Post
NME1	3.70929e-07	0.261161	0.287	0.202	0.0099917	Post

## Sheet: CD14+monocyte
Supplementary Table S8. DEGs of CD14+ monocytes before and after G-CSF administration.
gene	p_val	avg_logFC	pct.1	pct.2	p_val_adj	cluster
RPS15A	1.2534e-53	0.465781	1	0.986	3.3763e-49	Pre
RPL34	3.06111e-53	0.474838	1	0.996	8.2457e-49	Pre
RPL10	5.67333e-53	0.449143	1	0.996	1.52822e-48	Pre
RPS27A	1.08472e-39	0.374222	1	0.995	2.92191e-35	Pre
TMSB10	3.91351e-33	0.319629	0.996	0.998	1.05418e-28	Pre
RPL15	3.35214e-32	0.390208	0.996	0.976	9.02966e-28	Pre
IER2	1.29661e-31	1.00611	0.768	0.506	3.49268e-27	Pre
HLA-DRA	4.9487e-31	0.841235	0.925	0.798	1.33303e-26	Pre
RPS3A	2.12819e-29	0.28636	1	0.995	5.7327e-25	Pre
PTMA	3.30672e-28	0.439831	0.987	0.948	8.90731e-24	Pre
RPS14	9.10973e-27	0.27512	1	0.995	2.45389e-22	Pre
JUN	4.73282e-25	1.18841	0.452	0.181	1.27488e-20	Pre
RPL7	7.43456e-25	0.299891	1	0.996	2.00265e-20	Pre
ZFP36L1	7.66276e-24	0.831698	0.526	0.235	2.06412e-19	Pre
FOS	8.36761e-24	0.483002	0.974	0.977	2.25398e-19	Pre
RGS2	1.06057e-22	0.782547	0.842	0.65	2.85685e-18	Pre
JUNB	3.81065e-22	0.590134	0.873	0.698	1.02647e-17	Pre
TXNIP	8.59828e-22	0.792483	0.658	0.435	2.31612e-17	Pre
AP1S2	1.65809e-21	0.635759	0.785	0.635	4.46641e-17	Pre
RPS18	2.54982e-21	0.289678	1	0.993	6.86844e-17	Pre
RPS29	3.47994e-21	0.327626	0.991	0.987	9.37392e-17	Pre
RPL26	9.39245e-21	0.25646	1	0.994	2.53005e-16	Pre
GAS5	1.73108e-20	0.647771	0.728	0.522	4.66301e-16	Pre
EEF1A1	3.26173e-20	0.283175	1	0.995	8.78611e-16	Pre
RPL32	4.00469e-20	0.249158	0.996	0.995	1.07874e-15	Pre
MEF2C	1.62533e-19	0.746151	0.478	0.228	4.37814e-15	Pre
IL32	3.77458e-19	0.579173	0.215	0.047	1.01676e-14	Pre
RPL11	3.91928e-19	0.261172	1	0.993	1.05574e-14	Pre
HLA-DRB1	1.55467e-18	0.802519	0.754	0.58	4.18782e-14	Pre
ATP5E	1.8512e-18	0.425326	0.877	0.903	4.98659e-14	Pre
EGR1	4.14788e-18	0.819889	0.465	0.215	1.11731e-13	Pre
GNLY	4.39761e-18	0.583863	0.224	0.054	1.18459e-13	Pre
RPS4X	5.03503e-18	0.292466	1	0.973	1.35629e-13	Pre
RPS17	1.84505e-17	0.316733	0.982	0.949	4.97001e-13	Pre
RPS12	2.09082e-16	0.270673	0.996	0.981	5.63205e-12	Pre
ITM2B	2.41411e-16	0.492069	0.838	0.712	6.50289e-12	Pre
CD74	7.74123e-16	0.503492	0.882	0.823	2.08526e-11	Pre
B2M	1.4118e-15	0.231606	1	1	3.80297e-11	Pre
PTPRCAP	1.96908e-15	0.416577	0.14	0.023	5.30412e-11	Pre
RPS16	6.00373e-15	0.279914	0.987	0.966	1.61722e-10	Pre
CST3	1.099e-14	0.341015	0.987	0.958	2.96038e-10	Pre
TYROBP	1.14307e-14	0.228146	0.996	0.998	3.0791e-10	Pre
RPL17	2.11432e-14	0.250748	0.982	0.979	5.69534e-10	Pre
HLA-B	4.09968e-14	0.265651	0.991	0.983	1.10433e-09	Pre
BTG2	1.23689e-13	0.625141	0.298	0.118	3.33182e-09	Pre
CCL3	1.24562e-13	0.815359	0.289	0.112	3.35532e-09	Pre
RPL35A	3.29318e-13	0.223853	0.987	0.992	8.87085e-09	Pre
ALDH1A1	3.69596e-13	0.52414	0.167	0.042	9.95581e-09	Pre
RPL29	1.16841e-12	0.292016	0.974	0.962	3.14734e-08	Pre
RPL9	3.07763e-12	0.224944	0.982	0.985	8.29022e-08	Pre
PSAP	2.57037e-11	0.362055	0.912	0.891	6.92379e-07	Pre
RPL5	3.13317e-11	0.359977	0.899	0.854	8.43982e-07	Pre
TRBC2	3.24071e-11	0.370688	0.11	0.021	8.72949e-07	Pre
EIF3E	3.34959e-11	0.434773	0.759	0.646	9.0228e-07	Pre
RPL10A	6.48473e-11	0.243211	0.991	0.955	1.74679e-06	Pre
IER3	4.2908e-10	0.558293	0.202	0.075	1.15581e-05	Pre
SOX4	1.05777e-09	0.517354	0.175	0.06	2.84932e-05	Pre
EIF4A2	1.12319e-09	0.460568	0.382	0.218	3.02553e-05	Pre
RPS7	2.77322e-09	0.224435	0.982	0.939	7.47022e-05	Pre
RPL23	4.30696e-09	0.235141	0.969	0.949	0.000116017	Pre
LFNG	1.90348e-08	0.324281	0.136	0.042	0.00051274	Pre
GIMAP7	5.09276e-08	0.540453	0.246	0.121	0.00137184	Pre
HLA-DPB1	5.92808e-08	0.604033	0.522	0.408	0.00159685	Pre
TNFAIP2	8.30609e-08	0.50784	0.276	0.148	0.00223741	Pre
PMAIP1	1.34363e-07	0.316925	0.114	0.033	0.00361934	Pre
RARRES3	2.98209e-07	0.339883	0.197	0.088	0.00803286	Pre
IRF2BP2	6.0475e-07	0.424431	0.338	0.206	0.0162901	Pre
HHEX	9.4006e-07	0.374384	0.145	0.056	0.0253224	Pre
BTG1	9.64139e-07	0.386539	0.724	0.703	0.025971	Pre
HLA-A	1.46462e-06	0.318538	0.829	0.805	0.0394524	Pre
VIM	1.2112e-51	0.680244	0.99	0.912	3.26262e-47	Post
NAMPT	7.92035e-49	1.40739	0.739	0.18	2.13351e-44	Post
S100A9	1.42471e-44	0.661903	0.999	1	3.83775e-40	Post
CYBA	2.00594e-43	0.525882	0.995	0.956	5.40339e-39	Post
PLAC8	2.81901e-42	1.11443	0.77	0.294	7.59358e-38	Post
S100A8	5.44711e-41	0.738794	0.999	1	1.46729e-36	Post
CEBPD	1.11229e-39	0.938849	0.832	0.439	2.99618e-35	Post
MPO	3.32568e-31	1.08967	0.463	0.031	8.95839e-27	Post
CSTA	1.1079e-30	0.515545	0.956	0.816	2.98435e-26	Post
PRTN3	3.56539e-30	1.14834	0.41	0.004	9.60409e-26	Post
AREG	9.67776e-30	1.4645	0.405	0.004	2.6069e-25	Post
MT-RNR2	1.03634e-29	0.490712	0.993	0.956	2.79158e-25	Post
MCL1	1.24943e-29	0.648432	0.928	0.623	3.3656e-25	Post
TSC22D3	5.84298e-29	0.702034	0.859	0.456	1.57392e-24	Post
MZT2B	1.2586e-28	0.887136	0.563	0.14	3.3903e-24	Post
THBS1	7.38616e-28	1.06168	0.551	0.132	1.98961e-23	Post
LGALS1	6.61271e-27	0.509116	0.987	0.965	1.78127e-22	Post
ARL4A	9.68906e-27	0.936281	0.481	0.088	2.60994e-22	Post
SLC2A3	6.37949e-26	0.898452	0.492	0.105	1.71844e-21	Post
SRGN	9.97106e-26	0.441819	0.995	0.956	2.6859e-21	Post
ELANE	1.23236e-25	0.940251	0.389	0.022	3.3196e-21	Post
FKBP5	4.96947e-23	0.804424	0.427	0.07	1.33863e-18	Post
SAMSN1	1.44143e-22	0.774595	0.503	0.136	3.88279e-18	Post
GAPDH	1.90883e-22	0.373974	0.975	0.961	5.14182e-18	Post
CLU	4.91346e-22	0.82018	0.342	0.018	1.32354e-17	Post
CEBPB	8.74411e-21	0.6923	0.796	0.496	2.3554e-16	Post
GCA	1.02902e-20	0.645985	0.736	0.39	2.77188e-16	Post
SERPINB1	6.18276e-20	0.5731	0.792	0.509	1.66545e-15	Post
S100A12	9.99833e-20	0.692507	0.968	0.899	2.69325e-15	Post
RPS2	2.2148e-19	0.267221	0.995	0.991	5.96601e-15	Post
MT-ND1	4.87323e-19	0.325129	0.987	0.965	1.3127e-14	Post
IRS2	6.34163e-19	0.585366	0.587	0.241	1.70824e-14	Post
UQCRB	1.23869e-18	0.381538	0.922	0.798	3.33667e-14	Post
RETN	1.09527e-16	0.95466	0.503	0.197	2.95032e-12	Post
C8orf59	1.8099e-16	0.580108	0.471	0.158	4.87533e-12	Post
HP	4.38036e-16	0.91396	0.283	0.031	1.17994e-11	Post
FCGR1A	1.89328e-15	0.613657	0.373	0.092	5.09994e-11	Post
MALAT1	4.81859e-15	0.515352	1	0.996	1.29798e-10	Post
MCEMP1	5.03177e-15	0.623762	0.511	0.219	1.35541e-10	Post
AQP9	5.48525e-15	0.646425	0.264	0.022	1.47756e-10	Post
SAP30	8.31199e-15	0.571222	0.321	0.061	2.239e-10	Post
MXD1	1.8124e-14	0.579828	0.365	0.092	4.88206e-10	Post
SRSF9	3.1791e-14	0.479669	0.566	0.254	8.56353e-10	Post
BCL2A1	5.62032e-14	0.631431	0.408	0.132	1.51394e-09	Post
FPR1	1.26711e-13	0.456454	0.697	0.417	3.41322e-09	Post
LOC284454	2.1614e-13	0.615988	0.375	0.114	5.82217e-09	Post
ACSL1	2.85638e-13	0.59614	0.357	0.101	7.69423e-09	Post
TIMP1	4.99925e-13	0.504637	0.625	0.355	1.34665e-08	Post
ACTG1	5.33808e-13	0.348836	0.922	0.877	1.43792e-08	Post
UPP1	5.72708e-13	0.523065	0.409	0.149	1.5427e-08	Post
ADM	7.59359e-13	0.688181	0.243	0.031	2.04549e-08	Post
GPR183	2.4339e-12	0.655778	0.248	0.039	6.55619e-08	Post
STXBP2	3.44855e-12	0.519241	0.824	0.645	9.28937e-08	Post
RBMS1	6.96121e-12	0.424685	0.4	0.145	1.87514e-07	Post
NEAT1	7.92395e-12	0.374219	0.976	0.895	2.13448e-07	Post
BRI3	9.78039e-12	0.433433	0.616	0.346	2.63454e-07	Post
SELL	1.42495e-11	0.44543	0.711	0.491	3.83838e-07	Post
GLUL	1.53321e-11	0.468267	0.514	0.25	4.13e-07	Post
UBE2J1	3.02946e-11	0.472886	0.268	0.057	8.16044e-07	Post
SOCS3	3.30805e-11	0.541819	0.379	0.145	8.9109e-07	Post
MYL6	7.67139e-11	0.255168	0.981	0.943	2.06644e-06	Post
IMPA2	7.84017e-11	0.418725	0.188	0.013	2.11191e-06	Post
TFRC	9.84971e-11	0.489457	0.216	0.031	2.65322e-06	Post
EREG	1.12571e-10	0.547487	0.238	0.048	3.03232e-06	Post
PLAUR	1.79755e-10	0.58034	0.394	0.171	4.84205e-06	Post
SERPINA1	2.16742e-10	0.415345	0.773	0.561	5.83838e-06	Post
PHC2	2.24418e-10	0.441307	0.296	0.088	6.04514e-06	Post
B4GALT5	2.3473e-10	0.481144	0.294	0.088	6.32292e-06	Post
C5AR1	2.75725e-10	0.527488	0.419	0.184	7.4272e-06	Post
AGFG1	3.32661e-10	0.453128	0.294	0.088	8.9609e-06	Post
CXCR4	3.48349e-10	0.445855	0.584	0.351	9.38347e-06	Post
TNFAIP3	3.55811e-10	0.591555	0.251	0.061	9.58448e-06	Post
JDP2	5.69831e-10	0.407534	0.245	0.053	1.53495e-05	Post
FAM65B	6.32266e-10	0.40721	0.539	0.285	1.70314e-05	Post
ETS2	6.86476e-10	0.483	0.283	0.083	1.84916e-05	Post
STK17B	8.08565e-10	0.379112	0.592	0.355	2.17803e-05	Post
2021-03-02	1.1548e-09	0.442101	0.181	0.022	3.11069e-05	Post
TXNL4A	1.22886e-09	0.384812	0.304	0.096	3.31019e-05	Post
H2AFJ	2.11828e-09	0.410865	0.436	0.211	5.706e-05	Post
SLC31A2	3.0767e-09	0.419167	0.218	0.048	8.28771e-05	Post
AZU1	3.13878e-09	0.463724	0.192	0.031	8.45494e-05	Post
CTSG	3.62339e-09	0.428453	0.154	0.009	9.76033e-05	Post
PFKFB3	4.53256e-09	0.443793	0.197	0.035	0.000122093	Post
MS4A4A	5.448e-09	0.391777	0.235	0.061	0.000146753	Post
ST20	5.98784e-09	0.426491	0.187	0.031	0.000161294	Post
G0S2	6.80263e-09	0.905215	0.243	0.07	0.000183242	Post
LILRB3	7.56017e-09	0.383872	0.321	0.118	0.000203648	Post
RHOG	8.01588e-09	0.356872	0.616	0.373	0.000215924	Post
FCAR	9.26624e-09	0.436967	0.339	0.14	0.000249605	Post
THBD	1.01443e-08	0.539271	0.137	0.004	0.000273258	Post
ENTPD1	1.80549e-08	0.339604	0.309	0.114	0.000486346	Post
RNF144B	2.03918e-08	0.367822	0.243	0.07	0.000549294	Post
CD55	2.31157e-08	0.369122	0.44	0.228	0.000622669	Post
LITAF	4.06049e-08	0.434029	0.452	0.237	0.00109378	Post
FPR2	4.58896e-08	0.361723	0.311	0.123	0.00123613	Post
ZFAND5	4.81784e-08	0.431691	0.559	0.355	0.00129778	Post
IGHG1	6.81775e-08	0.282355	0.344	0.149	0.0018365	Post
CDKN2D	7.2472e-08	0.361998	0.282	0.105	0.00195218	Post
SHOC2	7.67065e-08	0.360169	0.267	0.092	0.00206624	Post
BLOC1S1	8.02474e-08	0.287446	0.783	0.548	0.00216163	Post
GYG1	9.54566e-08	0.36097	0.292	0.114	0.00257131	Post
PLSCR1	1.14623e-07	0.306282	0.381	0.175	0.00308761	Post
CD63	1.38851e-07	0.304855	0.684	0.496	0.00374022	Post
SLA	1.48756e-07	0.361217	0.306	0.127	0.00400705	Post
ARHGDIA	1.77668e-07	0.327367	0.44	0.232	0.00478584	Post
SRI	2.18244e-07	0.31117	0.403	0.197	0.00587883	Post
PIM1	2.4142e-07	0.306674	0.149	0.022	0.00650314	Post
CCND3	2.48864e-07	0.314662	0.431	0.228	0.00670365	Post
HMGB2	2.67936e-07	0.308431	0.77	0.623	0.00721738	Post
GRN	3.56121e-07	0.281107	0.829	0.667	0.00959284	Post
ZNF281	3.9606e-07	0.350668	0.225	0.075	0.0106687	Post
STUB1	3.99577e-07	0.330692	0.235	0.079	0.0107634	Post
TPM4	5.13083e-07	0.355758	0.274	0.114	0.0138209	Post
PKM	5.18565e-07	0.287811	0.707	0.509	0.0139686	Post
H3F3B	5.88003e-07	0.223502	0.977	0.956	0.015839	Post
UBALD2	5.95435e-07	0.356081	0.192	0.057	0.0160392	Post
TUBA1B	6.37353e-07	0.314769	0.428	0.228	0.0171684	Post
RNF149	7.10795e-07	0.332583	0.362	0.175	0.0191467	Post
SLC25A37	7.35399e-07	0.319229	0.192	0.053	0.0198094	Post
MMP24-AS1	7.58408e-07	0.310336	0.233	0.083	0.0204292	Post
HBEGF	8.44933e-07	0.33806	0.199	0.061	0.02276	Post
FLOT2	8.91077e-07	0.340161	0.212	0.07	0.024003	Post
YBX3	9.86285e-07	0.33029	0.394	0.202	0.0265675	Post
GNAQ	1.07666e-06	0.291642	0.356	0.175	0.0290019	Post
SOD2	1.33513e-06	0.400325	0.474	0.285	0.0359643	Post
MAFB	1.51633e-06	0.446546	0.386	0.215	0.0408453	Post
MAP3K8	1.85138e-06	0.339241	0.154	0.035	0.0498706	Post

## Sheet: CD16+monocyte
Supplementary Table S8. DEGs of CD16+ monocytes before and after G-CSF administration.
gene	p_val	avg_logFC	pct.1	pct.2	p_val_adj	cluster
RPS15A	9.98693e-13	0.25427	1	1	2.69018e-08	Pre
HSPA1B	1.46815e-12	1.02651	0.344	0.044	3.95476e-08	Pre
RPS17	7.36081e-12	0.269152	0.98	0.994	1.98278e-07	Pre
RPS19	2.58855e-11	0.227785	1	1	6.97277e-07	Pre
GIMAP7	1.2135e-09	0.758661	0.517	0.261	3.2688e-05	Pre
RPS7	2.5577e-08	0.289733	0.987	0.978	0.000688967	Pre
IL32	7.22809e-08	0.364142	0.252	0.044	0.00194703	Pre
NAP1L1	3.43307e-07	0.32669	0.947	0.95	0.00924767	Pre
DYNLL1	6.72726e-07	0.47616	0.781	0.739	0.0181212	Pre
MYL12A	9.36628e-07	0.342083	0.907	0.933	0.02523	Pre
CEBPD	4.85428e-43	1.53755	0.939	0.205	1.3076e-38	Post
CXCR4	1.03442e-35	1.26344	0.95	0.318	2.7864e-31	Post
ARL4A	3.63052e-31	1.17753	0.839	0.212	9.77952e-27	Post
PRTN3	7.41536e-24	1.05957	0.506	0	1.99748e-19	Post
S100A8	9.16702e-23	1.07941	0.928	0.424	2.46932e-18	Post
ELANE	1.33499e-22	0.982458	0.483	0	3.59606e-18	Post
MPO	2.07747e-21	0.924637	0.472	0.007	5.59607e-17	Post
MT2A	8.05697e-21	1.44382	0.917	0.589	2.1703e-16	Post
CSTA	1.07049e-20	0.830371	0.906	0.464	2.88358e-16	Post
FPR2	1.38301e-20	0.866645	0.5	0.033	3.72541e-16	Post
SRGN	1.45356e-18	0.550709	1	0.921	3.91545e-14	Post
RPS2	1.47887e-18	0.345333	1	1	3.98364e-14	Post
CEBPB	1.46869e-17	0.721535	0.944	0.596	3.95621e-13	Post
NFKBIA	3.72735e-17	1.03892	0.783	0.344	1.00404e-12	Post
DDIT4	2.58287e-16	0.785861	0.433	0.04	6.95748e-12	Post
UQCRB	2.67198e-15	0.474338	1	0.868	7.19753e-11	Post
ZFAND5	5.73353e-15	0.638628	0.917	0.563	1.54444e-10	Post
LTA4H	5.48071e-14	0.615144	0.844	0.437	1.47634e-09	Post
MCL1	6.38415e-14	0.560005	0.85	0.437	1.7197e-09	Post
RNF144B	8.00352e-14	0.698146	0.583	0.172	2.15591e-09	Post
FKBP5	1.10323e-13	0.620032	0.422	0.06	2.97178e-09	Post
CYTIP	1.97233e-13	0.580554	0.872	0.503	5.31287e-09	Post
C5AR1	7.44821e-13	0.641641	0.778	0.391	2.00633e-08	Post
SRSF9	1.85e-12	0.52199	0.622	0.205	4.98335e-08	Post
CYBA	2.26494e-12	0.383502	0.994	0.967	6.10106e-08	Post
BIRC3	2.93207e-12	0.54303	0.456	0.093	7.89812e-08	Post
ETS2	7.4774e-12	0.619046	0.533	0.166	2.01419e-07	Post
FCN1	1.06725e-11	0.67072	0.867	0.629	2.87486e-07	Post
SAT1	4.90801e-11	0.388288	1	0.987	1.32207e-06	Post
MMP24-AS1	1.46904e-10	0.549669	0.522	0.179	3.95715e-06	Post
STK17B	1.55211e-10	0.53393	0.789	0.424	4.18091e-06	Post
MZT2B	3.27072e-10	0.491828	0.517	0.172	8.81035e-06	Post
VIM	4.93427e-10	0.426616	0.989	0.841	1.32914e-05	Post
S100A9	8.26489e-10	0.477301	0.978	0.762	2.22631e-05	Post
GPX1	1.0696e-09	0.559399	0.733	0.377	2.88117e-05	Post
AREG	1.32988e-09	0.629864	0.217	0	3.58229e-05	Post
PDK4	1.51092e-09	0.580192	0.283	0.033	4.06996e-05	Post
MT-RNR2	1.58206e-09	0.28251	1	0.954	4.26159e-05	Post
MTMR11	2.42901e-09	0.444836	0.428	0.119	6.54302e-05	Post
NAMPT	4.59504e-09	0.457352	0.833	0.497	0.000123777	Post
RHOB	5.2255e-09	0.453754	0.933	0.642	0.000140759	Post
FPR1	7.57792e-09	0.477039	0.589	0.252	0.000204126	Post
SAMSN1	1.34339e-08	0.480759	0.494	0.185	0.000361868	Post
CTSG	1.73536e-08	0.47702	0.206	0.007	0.000467455	Post
ADM	1.78555e-08	0.567698	0.283	0.046	0.000480974	Post
TSC22D3	2.34119e-08	0.416555	0.944	0.834	0.000630647	Post
UNC93B1	2.43571e-08	0.447152	0.372	0.099	0.000656108	Post
HBB	2.51837e-08	0.36822	1	0.768	0.000678373	Post
GLUL	2.80761e-08	0.530882	0.678	0.364	0.000756287	Post
CD63	3.36747e-08	0.535114	0.511	0.219	0.000907095	Post
FOXO3	3.48687e-08	0.449709	0.256	0.033	0.000939259	Post
YWHAH	4.33665e-08	0.415877	0.417	0.132	0.00116816	Post
SERPINB1	4.40158e-08	0.384631	0.567	0.252	0.00118565	Post
SNF8	5.38126e-08	0.390984	0.461	0.159	0.00144955	Post
TXNIP	5.47523e-08	0.449329	0.933	0.728	0.00147486	Post
BRI3	6.87857e-08	0.388155	0.811	0.503	0.00185288	Post
HERPUD1	7.257e-08	0.43388	0.589	0.272	0.00195482	Post
CH25H	9.35998e-08	0.440982	0.172	0	0.0025213	Post
RIPK2	9.86648e-08	0.358579	0.328	0.079	0.00265773	Post
SLC31A2	1.11887e-07	0.280026	0.683	0.338	0.00301391	Post
LITAF	1.25963e-07	0.467541	0.389	0.119	0.00339307	Post
CHMP4B	1.36053e-07	0.415413	0.506	0.205	0.00366486	Post
IGKC	2.30644e-07	0.355744	0.906	0.616	0.00621285	Post
SOCS3	2.85586e-07	0.485617	0.189	0.013	0.00769283	Post
C8orf59	2.9379e-07	0.451963	0.461	0.192	0.00791381	Post
UPP1	3.04615e-07	0.441353	0.394	0.132	0.00820542	Post
SMAP2	3.25009e-07	0.426374	0.633	0.338	0.00875476	Post
UBE2R2	3.42755e-07	0.396373	0.444	0.172	0.0092328	Post
IGHG1	3.65161e-07	0.41928	0.4	0.139	0.00983633	Post
IFI30	3.97912e-07	0.297504	1	0.987	0.0107186	Post
SPI1	4.32291e-07	0.348618	0.922	0.709	0.0116446	Post
TXNL4A	4.91944e-07	0.374023	0.289	0.073	0.0132515	Post
NEAT1	5.07862e-07	0.336765	1	0.934	0.0136803	Post
LYL1	5.15025e-07	0.343186	0.483	0.192	0.0138732	Post
WAC-AS1	5.48681e-07	0.336459	0.344	0.099	0.0147798	Post
IRS2	6.23692e-07	0.323067	0.422	0.146	0.0168004	Post
CTSD	8.33884e-07	0.4547	0.583	0.318	0.0224623	Post
GLRX5	9.51878e-07	0.339327	0.256	0.053	0.0256407	Post
YBX3	1.01619e-06	0.40695	0.406	0.139	0.0273732	Post
H2AFY	1.04666e-06	0.340864	0.711	0.404	0.0281939	Post
PGD	1.12012e-06	0.381958	0.356	0.113	0.0301727	Post
2021-03-02	1.24988e-06	0.324694	0.256	0.053	0.0336681	Post
PLAC8	1.63535e-06	0.546037	0.672	0.411	0.0440515	Post

## Sheet: Dendritic cells 
Supplementary Table S8. DEGs of mature dendritic cells (pDCs and cDCs) before and after G-CSF administration.
gene	p_val	avg_logFC	pct.1	pct.2	p_val_adj	cluster
RPS15A	8.7954e-13	0.250291	1	1	2.36922e-08	Pre
RPS27A	1.45804e-11	0.29151	1	1	3.92751e-07	Pre
ATP5E	6.90514e-07	0.379787	0.871	0.987	0.0186004	Pre
CXCR4	1.65792e-27	1.32261	0.997	0.6	4.46595e-23	Post
TSC22D3	3.57469e-24	1.10526	0.977	0.586	9.62913e-20	Post
AREG	3.37372e-23	2.23067	0.797	0.143	9.08779e-19	Post
RPS2	6.82758e-18	0.357461	1	1	1.83914e-13	Post
ZFP36L2	9.44446e-14	0.739785	0.99	0.729	2.54405e-09	Post
MZT2B	3.92375e-12	0.691933	0.869	0.486	1.05694e-07	Post
DDIT4	7.63564e-12	0.880237	0.895	0.457	2.05681e-07	Post
PRTN3	1.08774e-11	0.702521	0.449	0	2.93005e-07	Post
CLN8	1.85913e-11	1.14066	0.652	0.2	5.00794e-07	Post
GLUL	2.2968e-11	0.738509	0.757	0.343	6.18689e-07	Post
MPO	1.82084e-10	0.845777	0.41	0	4.9048e-06	Post
SRGN	7.57267e-10	0.522121	0.99	0.871	2.03985e-05	Post
ARF6	7.00914e-09	0.497226	0.761	0.329	0.000188805	Post
FKBP5	1.05362e-08	0.465845	0.63	0.229	0.000283812	Post
LOC284454	1.32661e-08	0.614218	0.423	0.057	0.000357349	Post
SMAP2	1.36802e-08	0.603196	0.511	0.143	0.000368503	Post
ELANE	2.60425e-08	0.565378	0.377	0.029	0.000701507	Post
GRN	3.75081e-08	0.442888	0.957	0.743	0.00101036	Post
CEBPD	5.69521e-08	1.15091	0.557	0.271	0.00153412	Post
GLRX5	9.13133e-08	0.36817	0.489	0.114	0.00245971	Post
SRSF9	1.1144e-07	0.36515	0.849	0.514	0.00300187	Post
ZFP36	1.26237e-07	0.557842	0.928	0.657	0.00340044	Post
C8orf59	2.72662e-07	0.37605	0.823	0.443	0.00734469	Post
GSN	3.32601e-07	0.445525	0.689	0.357	0.00895927	Post
SOCS1	3.34146e-07	0.598727	0.315	0.014	0.00900089	Post
GPR183	4.11723e-07	0.645301	0.882	0.643	0.0110906	Post
CEBPB	1.00363e-06	0.709517	0.466	0.171	0.0270348	Post
LOC642361	1.07059e-06	0.629265	0.292	0.014	0.0288386	Post
UNC93B1	1.40898e-06	0.314615	0.603	0.229	0.0379538	Post
CHPT1	1.68009e-06	0.37401	0.4	0.086	0.0452566	Post

## Sheet: cDC
Supplementary Table S8. DEGs of conventional dendritic cells (cDCs) before and after G-CSF administration.
gene	p_val	avg_logFC	pct.1	pct.2	p_val_adj	cluster
ATP5E	2.43243e-08	0.478121	0.943	0.988	0.000655223	Pre
RPS27A	9.82306e-08	0.25573	1	1	0.00264604	Pre
AREG	6.16314e-16	2.29429	0.916	0.229	1.66016e-11	Post
CXCR4	2.63216e-15	1.19553	1	0.6	7.09026e-11	Post
TSC22D3	2.2677e-14	1.06389	0.994	0.743	6.10849e-10	Post
CEBPD	2.31019e-13	1.28654	0.94	0.514	6.22296e-09	Post
RPS2	1.02758e-12	0.35669	1	1	2.768e-08	Post
CEBPB	7.18068e-10	0.982243	0.814	0.314	1.93426e-05	Post
FKBP5	1.43739e-08	0.669734	0.784	0.2	0.00038719	Post
MZT2B	2.78511e-08	0.765168	0.916	0.571	0.000750226	Post
SRGN	2.97271e-08	0.556852	1	0.971	0.000800759	Post
UQCRB	3.97053e-08	0.443928	1	0.943	0.00106954	Post
LOC284454	4.06107e-08	0.825759	0.605	0.057	0.00109393	Post
SMAP2	4.21473e-08	0.760172	0.719	0.2	0.00113532	Post
MCL1	4.31695e-08	0.689834	0.976	0.686	0.00116286	Post
ARF6	3.06756e-07	0.616279	0.886	0.371	0.00826309	Post
TNFAIP3	9.39504e-07	0.620188	0.461	0	0.0253074	Post
CSTA	1.66207e-06	0.682442	0.91	0.714	0.0447713	Post

## Sheet: pDC
Supplementary Table S8. DEGs of plasmacytoid dendritic cells (pDCs) before and after G-CSF administration.
gene	p_val	avg_logFC	pct.1	pct.2	p_val_adj	cluster
CYFIP1	8.25757e-07	0.404527	0.171	0	0.0222434	Pre
RPL19	1.61007e-06	0.302523	1	1	0.0433705	Pre
RPS15A	1.8367e-06	0.285823	1	1	0.0494751	Pre
CXCR4	3.82881e-16	1.44631	0.993	0.6	1.03137e-11	Post
CLN8	2.33881e-13	1.48189	0.913	0.314	6.30005e-09	Post
TSC22D3	1.19311e-11	1.1504	0.957	0.429	3.21387e-07	Post
DDIT4	6.09679e-11	1.2775	0.957	0.457	1.64229e-06	Post
ZFP36L2	1.15113e-10	0.948083	1	0.657	3.10079e-06	Post
AREG	1.19346e-09	2.03779	0.652	0.057	3.21483e-05	Post
CXCR3	1.52677e-08	1.32177	0.761	0.286	0.000411267	Post
LOC642361	3.1084e-08	1.06786	0.551	0	0.00083731	Post
SMIM3	5.9449e-08	0.804605	0.797	0.257	0.00160138	Post
SOCS1	6.81024e-08	0.963036	0.565	0.029	0.00183447	Post
LAPTM4A	4.0637e-07	0.776124	0.688	0.2	0.0109464	Post
THEMIS2	6.82938e-07	0.781718	0.688	0.171	0.0183963	Post
RPS2	6.92973e-07	0.347733	1	1	0.0186666	Post
GLUL	8.2969e-07	0.894747	0.71	0.257	0.0223494	Post
PRTN3	1.35793e-06	0.857339	0.457	0	0.0365787	Post
