# Supplementary material for: Decoding lymphomyeloid divergence and immune hyporesponsiveness in G-CSF-primed human bone marrow by single-cell RNA-seq
Source: Cell Discov. 2022 Jun 22;8:59. doi: 10.1038/s41421-022-00417-y (PMC9217915; doi:10.1038/s41421-022-00417-y)
Supplement: Supplementary file 10 — Supplementary Table S9 [file 41421_2022_417_MOESM10_ESM.xlsx]

## Sheet: T cell communication
Supplementary Table S9. Differential intercellular communication analysis upon G-CSF administration in T cells with potential senders.
	CCI	ER_CELLTYPES	EMITTER_CELLTYPE	RECEIVER_CELLTYPE	LRI	LIGAND_1	LIGAND_2	RECEPTOR_1	RECEPTOR_2	RECEPTOR_3	NCELLS_EMITTER_Pre	NCELLS_EMITTER_Post	NCELLS_RECEIVER_Pre	NCELLS_RECEIVER_Post	L1_DETECTION_RATE_Pre	L2_DETECTION_RATE_Pre	L1_DETECTION_RATE_Post	L2_DETECTION_RATE_Post	R1_DETECTION_RATE_Pre	R2_DETECTION_RATE_Pre	R3_DETECTION_RATE_Pre	R1_DETECTION_RATE_Post	R2_DETECTION_RATE_Post	R3_DETECTION_RATE_Post	L1_EXPRESSION_Pre	L2_EXPRESSION_Pre	L1_EXPRESSION_Post	L2_EXPRESSION_Post	R1_EXPRESSION_Pre	R2_EXPRESSION_Pre	R3_EXPRESSION_Pre	R1_EXPRESSION_Post	R2_EXPRESSION_Post	R3_EXPRESSION_Post	CCI_SCORE_Pre	CCI_SCORE_Post	P_VALUE_Pre	BH_P_VALUE_Pre	P_VALUE_Post	BH_P_VALUE_Post	LOGFC	LOGFC_ABS	P_VALUE_DE	BH_P_VALUE_DE	IS_CCI_EXPRESSED_Pre	IS_CCI_EXPRESSED_Post	IS_CCI_SCORE_Pre	IS_CCI_SCORE_Post	IS_CCI_SPECIFIC_Pre
1	CD14-monocyte_CD14-monocyte_ADAM10:CD44	CD14-monocyte_CD14-monocyte	CD14-monocyte	CD14-monocyte	ADAM10:CD44	ADAM10	NA	CD44	NA	NA	228	1108	228	1108	0.135965	NA	0.165162	NA	0.574561	NA	NA	0.681408	NA	NA	0.5267	NA	0.567298	NA	3.58653	NA	NA	4.2695	NA	NA	1.37442	1.5563	0	0	0	0	0.124284	0.124284	0.252	0.450108	TRUE	TRUE	TRUE	TRUE	TRUE
2	CD14-monocyte_CD14-monocyte_ANXA1:DYSF	CD14-monocyte_CD14-monocyte	CD14-monocyte	CD14-monocyte	ANXA1:DYSF	ANXA1	NA	DYSF	NA	NA	228	1108	228	1108	0.679825	NA	0.791516	NA	0.0263158	NA	NA	0.103791	NA	NA	5.82798	NA	6.54227	NA	0.105399	NA	NA	0.332119	NA	NA	0.783751	1.47405	0	0	0	0	0.631675	0.631675	0	0	FALSE	TRUE	TRUE	TRUE	TRUE
3	CD14-monocyte_CD14-monocyte_ANXA1:FPR1	CD14-monocyte_CD14-monocyte	CD14-monocyte	CD14-monocyte	ANXA1:FPR1	ANXA1	NA	FPR1	NA	NA	228	1108	228	1108	0.679825	NA	0.791516	NA	0.416667	NA	NA	0.696751	NA	NA	5.82798	NA	6.54227	NA	2.38067	NA	NA	4.33627	NA	NA	3.72485	5.32626	0	0	0	0	0.357624	0.357624	0	0	TRUE	TRUE	TRUE	TRUE	TRUE
4	CD14-monocyte_CD14-monocyte_ANXA1:FPR2	CD14-monocyte_CD14-monocyte	CD14-monocyte	CD14-monocyte	ANXA1:FPR2	ANXA1	NA	FPR2	NA	NA	228	1108	228	1108	0.679825	NA	0.791516	NA	0.122807	NA	NA	0.311372	NA	NA	5.82798	NA	6.54227	NA	0.592066	NA	NA	1.28589	NA	NA	1.85756	2.90045	0	0	0	0	0.445601	0.445601	0	0	TRUE	TRUE	TRUE	TRUE	TRUE
5	CD14-monocyte_CD14-monocyte_ANXA2:TLR2	CD14-monocyte_CD14-monocyte	CD14-monocyte	CD14-monocyte	ANXA2:TLR2	ANXA2	NA	TLR2	NA	NA	228	1108	228	1108	0.592105	NA	0.730144	NA	0.0789474	NA	NA	0.190433	NA	NA	4.53788	NA	4.98384	NA	0.367688	NA	NA	0.667778	NA	NA	1.29171	1.82431	0	0	0	0	0.345231	0.345231	0.003	0.0166764	FALSE	TRUE	TRUE	TRUE	TRUE
6	CD14-monocyte_CD14-monocyte_APP:APLP2	CD14-monocyte_CD14-monocyte	CD14-monocyte	CD14-monocyte	APP:APLP2	APP	NA	APLP2	NA	NA	228	1108	228	1108	0.140351	NA	0.107401	NA	0.649123	NA	NA	0.648917	NA	NA	0.507539	NA	0.313554	NA	4.45741	NA	NA	3.58182	NA	NA	1.5041	1.05976	0	0	0.001	0.00262754	-0.350148	0.350148	0.002	0.0118734	TRUE	TRUE	TRUE	TRUE	TRUE
7	CD14-monocyte_CD14-monocyte_APP:CD74	CD14-monocyte_CD14-monocyte	CD14-monocyte	CD14-monocyte	APP:CD74	APP	NA	CD74	NA	NA	228	1108	228	1108	0.140351	NA	0.107401	NA	0.881579	NA	NA	0.823105	NA	NA	0.507539	NA	0.313554	NA	15.6245	NA	NA	9.04811	NA	NA	2.81603	1.68436	0	0	1	1	-0.513941	0.513941	0	0	TRUE	TRUE	TRUE	TRUE	TRUE
8	CD14-monocyte_CD14-monocyte_APP:SORL1	CD14-monocyte_CD14-monocyte	CD14-monocyte	CD14-monocyte	APP:SORL1	APP	NA	SORL1	NA	NA	228	1108	228	1108	0.140351	NA	0.107401	NA	0.219298	NA	NA	0.223827	NA	NA	0.507539	NA	0.313554	NA	1.07008	NA	NA	0.907732	NA	NA	0.736957	0.533501	0	0	0.278	0.497517	-0.323069	0.323069	0.005	0.0253692	TRUE	TRUE	TRUE	FALSE	TRUE
9	CD14-monocyte_CD14-monocyte_B2M:LILRB2	CD14-monocyte_CD14-monocyte	CD14-monocyte	CD14-monocyte	B2M:LILRB2	B2M	NA	LILRB2	NA	NA	228	1108	228	1108	1	NA	1	NA	0.236842	NA	NA	0.240072	NA	NA	115.107	NA	91.1029	NA	1.13673	NA	NA	0.82867	NA	NA	11.4388	8.68874	0	0	0	0	-0.27498	0.27498	0.001	0.00651022	TRUE	TRUE	TRUE	TRUE	TRUE
10	CD14-monocyte_CD14-monocyte_BST2:LILRB3	CD14-monocyte_CD14-monocyte	CD14-monocyte	CD14-monocyte	BST2:LILRB3	BST2	NA	LILRB3	NA	NA	228	1108	228	1108	0.421053	NA	0.384477	NA	0.118421	NA	NA	0.3213	NA	NA	2.41816	NA	1.55113	NA	0.546658	NA	NA	1.27043	NA	NA	1.14974	1.40378	0	0	0	0	0.199631	0.199631	0.042	0.133106	TRUE	TRUE	TRUE	TRUE	TRUE
11	CD14-monocyte_CD14-monocyte_CALR:LRP1	CD14-monocyte_CD14-monocyte	CD14-monocyte	CD14-monocyte	CALR:LRP1	CALR	NA	LRP1	NA	NA	228	1108	228	1108	0.236842	NA	0.281588	NA	0.192982	NA	NA	0.181408	NA	NA	1.20363	NA	1.10072	NA	0.725462	NA	NA	0.594967	NA	NA	0.934445	0.809255	0	0	0.872	1	-0.143839	0.143839	0.201	0.390014	TRUE	TRUE	TRUE	TRUE	TRUE
12	CD14-monocyte_CD14-monocyte_CCL3:CCR1	CD14-monocyte_CD14-monocyte	CD14-monocyte	CD14-monocyte	CCL3:CCR1	CCL3	NA	CCR1	NA	NA	228	1108	228	1108	0.289474	NA	0.111913	NA	0.135965	NA	NA	0.205776	NA	NA	3.32671	NA	0.914484	NA	0.592716	NA	NA	0.831173	NA	NA	1.40421	0.871834	0	0	0	0	-0.476629	0.476629	0.003	0.0166764	TRUE	TRUE	TRUE	TRUE	TRUE
13	CD14-monocyte_CD14-monocyte_CD14:ITGA4	CD14-monocyte_CD14-monocyte	CD14-monocyte	CD14-monocyte	CD14:ITGA4	CD14	NA	ITGA4	NA	NA	228	1108	228	1108	0.732456	NA	0.836643	NA	0.131579	NA	NA	0.159747	NA	NA	7.72117	NA	8.92414	NA	0.526314	NA	NA	0.552005	NA	NA	2.01588	2.2195	0	0	0	0	0.0962269	0.0962269	0.39	0.589566	TRUE	TRUE	TRUE	TRUE	TRUE
14	CD14-monocyte_CD14-monocyte_CD14:ITGB1	CD14-monocyte_CD14-monocyte	CD14-monocyte	CD14-monocyte	CD14:ITGB1	CD14	NA	ITGB1	NA	NA	228	1108	228	1108	0.732456	NA	0.836643	NA	0.166667	NA	NA	0.191336	NA	NA	7.72117	NA	8.92414	NA	0.692034	NA	NA	0.644388	NA	NA	2.31156	2.39804	0	0	0	0	0.0367301	0.0367301	0.72	0.844799	TRUE	TRUE	TRUE	TRUE	TRUE
15	CD14-monocyte_CD14-monocyte_CD14:ITGB2	CD14-monocyte_CD14-monocyte	CD14-monocyte	CD14-monocyte	CD14:ITGB2	CD14	NA	ITGB2	NA	NA	228	1108	228	1108	0.732456	NA	0.836643	NA	0.622807	NA	NA	0.642599	NA	NA	7.72117	NA	8.92414	NA	4.57094	NA	NA	3.5408	NA	NA	5.94079	5.62127	0	0	0	0	-0.0552856	0.0552856	0.316	0.518704	TRUE	TRUE	TRUE	TRUE	TRUE
16	CD14-monocyte_CD14-monocyte_CD14:TLR4	CD14-monocyte_CD14-monocyte	CD14-monocyte	CD14-monocyte	CD14:TLR4	CD14	NA	TLR4	NA	NA	228	1108	228	1108	0.732456	NA	0.836643	NA	0.236842	NA	NA	0.25722	NA	NA	7.72117	NA	8.92414	NA	1.26143	NA	NA	0.976485	NA	NA	3.12085	2.952	0	0	0	0	-0.0556225	0.0556225	0.503	0.688666	TRUE	TRUE	TRUE	TRUE	TRUE
17	CD14-monocyte_CD14-monocyte_CD1D:LILRB2	CD14-monocyte_CD14-monocyte	CD14-monocyte	CD14-monocyte	CD1D:LILRB2	CD1D	NA	LILRB2	NA	NA	228	1108	228	1108	0.184211	NA	0.184116	NA	0.236842	NA	NA	0.240072	NA	NA	0.91516	NA	0.598445	NA	1.13673	NA	NA	0.82867	NA	NA	1.01995	0.704211	0	0	0	0	-0.370426	0.370426	0.002	0.0118734	TRUE	TRUE	TRUE	TRUE	TRUE
18	CD14-monocyte_CD14-monocyte_CD1D:LILRB3	CD14-monocyte_CD14-monocyte	CD14-monocyte	CD14-monocyte	CD1D:LILRB3	CD1D	NA	LILRB3	NA	NA	228	1108	228	1108	0.184211	NA	0.184116	NA	0.118421	NA	NA	0.3213	NA	NA	0.91516	NA	0.598445	NA	0.546658	NA	NA	1.27043	NA	NA	0.707304	0.871941	0	0	0	0	0.209261	0.209261	0.105	0.254732	TRUE	TRUE	TRUE	TRUE	TRUE
19	CD14-monocyte_CD14-monocyte_CD36:TLR4	CD14-monocyte_CD14-monocyte	CD14-monocyte	CD14-monocyte	CD36:TLR4	CD36	NA	TLR4	NA	NA	228	1108	228	1108	0.394737	NA	0.548736	NA	0.236842	NA	NA	0.25722	NA	NA	2.15154	NA	2.72401	NA	1.26143	NA	NA	0.976485	NA	NA	1.64742	1.63094	0	0	0	0	-0.0100594	0.0100594	0.915	0.956004	TRUE	TRUE	TRUE	TRUE	TRUE
20	CD14-monocyte_CD14-monocyte_CD55:ADGRE5	CD14-monocyte_CD14-monocyte	CD14-monocyte	CD14-monocyte	CD55:ADGRE5	CD55	NA	ADGRE5	NA	NA	228	1108	228	1108	0.22807	NA	0.439531	NA	0.192982	NA	NA	0.206679	NA	NA	1.05714	NA	1.97557	NA	0.967852	NA	NA	0.778026	NA	NA	1.01151	1.23978	0	0	0	0	0.203488	0.203488	0.077	0.205232	TRUE	TRUE	TRUE	TRUE	TRUE
21	CD14-monocyte_CD14-monocyte_CD55:CR1	CD14-monocyte_CD14-monocyte	CD14-monocyte	CD14-monocyte	CD55:CR1	CD55	NA	CR1	NA	NA	228	1108	228	1108	0.22807	NA	0.439531	NA	0.0921053	NA	NA	0.216606	NA	NA	1.05714	NA	1.97557	NA	0.343567	NA	NA	0.829414	NA	NA	0.602658	1.28006	0	0	0	0	0.753316	0.753316	0	0	FALSE	TRUE	FALSE	TRUE	TRUE
22	CD14-monocyte_CD14-monocyte_CD99:PILRA	CD14-monocyte_CD14-monocyte	CD14-monocyte	CD14-monocyte	CD99:PILRA	CD99	NA	PILRA	NA	NA	228	1108	228	1108	0.377193	NA	0.49278	NA	0.188596	NA	NA	0.193141	NA	NA	1.91712	NA	2.34371	NA	0.818164	NA	NA	0.666723	NA	NA	1.25241	1.25004	0	0	0	0	-0.00188966	0.00188966	0.984	0.992169	TRUE	TRUE	TRUE	TRUE	TRUE
23	CD14-monocyte_CD14-monocyte_CIRBP:TREM1	CD14-monocyte_CD14-monocyte	CD14-monocyte	CD14-monocyte	CIRBP:TREM1	CIRBP	NA	TREM1	NA	NA	228	1108	228	1108	0.403509	NA	0.4287	NA	0.175439	NA	NA	0.327617	NA	NA	2.04587	NA	1.7721	NA	0.820681	NA	NA	1.5084	NA	NA	1.29576	1.63494	0	0	0	0	0.232506	0.232506	0.009	0.0407442	TRUE	TRUE	TRUE	TRUE	TRUE
24	CD14-monocyte_CD14-monocyte_COPA:CD74	CD14-monocyte_CD14-monocyte	CD14-monocyte	CD14-monocyte	COPA:CD74	COPA	NA	CD74	NA	NA	228	1108	228	1108	0.184211	NA	0.200361	NA	0.881579	NA	NA	0.823105	NA	NA	0.740786	NA	0.676481	NA	15.6245	NA	NA	9.04811	NA	NA	3.40212	2.47404	0	0	1	1	-0.318546	0.318546	0	0	TRUE	TRUE	TRUE	TRUE	TRUE
25	CD14-monocyte_CD14-monocyte_GRN:TNFRSF1A	CD14-monocyte_CD14-monocyte	CD14-monocyte	CD14-monocyte	GRN:TNFRSF1A	GRN	NA	TNFRSF1A	NA	NA	228	1108	228	1108	0.666667	NA	0.829422	NA	0.153509	NA	NA	0.275271	NA	NA	5.33023	NA	7.385	NA	0.609901	NA	NA	0.951215	NA	NA	1.80303	2.65042	0	0	0	0	0.385249	0.385249	0	0	TRUE	TRUE	TRUE	TRUE	TRUE
26	CD14-monocyte_CD14-monocyte_GRN:TNFRSF1B	CD14-monocyte_CD14-monocyte	CD14-monocyte	CD14-monocyte	GRN:TNFRSF1B	GRN	NA	TNFRSF1B	NA	NA	228	1108	228	1108	0.666667	NA	0.829422	NA	0.307018	NA	NA	0.310469	NA	NA	5.33023	NA	7.385	NA	1.67938	NA	NA	1.31145	NA	NA	2.9919	3.11209	0	0	0	0	0.0393855	0.0393855	0.583	0.7503	TRUE	TRUE	TRUE	TRUE	TRUE
27	CD14-monocyte_CD14-monocyte_HBEGF:CD44	CD14-monocyte_CD14-monocyte	CD14-monocyte	CD14-monocyte	HBEGF:CD44	HBEGF	NA	CD44	NA	NA	228	1108	228	1108	0.0614035	NA	0.199458	NA	0.574561	NA	NA	0.681408	NA	NA	0.303568	NA	0.827895	NA	3.58653	NA	NA	4.2695	NA	NA	1.04343	1.88008	0	0	0	0	0.588797	0.588797	0	0	FALSE	TRUE	TRUE	TRUE	TRUE
28	CD14-monocyte_CD14-monocyte_HEBP1:FPR2	CD14-monocyte_CD14-monocyte	CD14-monocyte	CD14-monocyte	HEBP1:FPR2	HEBP1	NA	FPR2	NA	NA	228	1108	228	1108	0.127193	NA	0.185018	NA	0.122807	NA	NA	0.311372	NA	NA	0.555419	NA	0.613772	NA	0.592066	NA	NA	1.28589	NA	NA	0.573449	0.888393	0	0	0	0	0.437745	0.437745	0.003	0.0166764	TRUE	TRUE	FALSE	TRUE	TRUE
29	CD14-monocyte_CD14-monocyte_HLA-A:APLP2	CD14-monocyte_CD14-monocyte	CD14-monocyte	CD14-monocyte	HLA-A:APLP2	HLA-A	NA	APLP2	NA	NA	228	1108	228	1108	0.828947	NA	0.805054	NA	0.649123	NA	NA	0.648917	NA	NA	9.47759	NA	6.61943	NA	4.45741	NA	NA	3.58182	NA	NA	6.49966	4.86925	0	0	0	0	-0.288809	0.288809	0	0	TRUE	TRUE	TRUE	TRUE	TRUE
30	CD14-monocyte_CD14-monocyte_HLA-A:LILRA1	CD14-monocyte_CD14-monocyte	CD14-monocyte	CD14-monocyte	HLA-A:LILRA1	HLA-A	NA	LILRA1	NA	NA	228	1108	228	1108	0.828947	NA	0.805054	NA	0.0701754	NA	NA	0.108303	NA	NA	9.47759	NA	6.61943	NA	0.294959	NA	NA	0.370809	NA	NA	1.67197	1.5667	0.004	0.0115638	0.016	0.036291	-0.0650349	0.0650349	0.624	0.779217	FALSE	TRUE	TRUE	TRUE	TRUE
31	CD14-monocyte_CD14-monocyte_HLA-A:LILRB2	CD14-monocyte_CD14-monocyte	CD14-monocyte	CD14-monocyte	HLA-A:LILRB2	HLA-A	NA	LILRB2	NA	NA	228	1108	228	1108	0.828947	NA	0.805054	NA	0.236842	NA	NA	0.240072	NA	NA	9.47759	NA	6.61943	NA	1.13673	NA	NA	0.82867	NA	NA	3.28229	2.34208	0	0	0.009	0.0211694	-0.337505	0.337505	0	0	TRUE	TRUE	TRUE	TRUE	TRUE
32	CD14-monocyte_CD14-monocyte_HLA-B:CANX	CD14-monocyte_CD14-monocyte	CD14-monocyte	CD14-monocyte	HLA-B:CANX	HLA-B	NA	CANX	NA	NA	228	1108	228	1108	0.991228	NA	0.982852	NA	0.29386	NA	NA	0.337545	NA	NA	29.5301	NA	22.4076	NA	1.36008	NA	NA	1.29668	NA	NA	6.33744	5.39032	0.009	0.0246061	1	1	-0.16187	0.16187	0.01	0.0442923	TRUE	TRUE	TRUE	TRUE	TRUE
33	CD14-monocyte_CD14-monocyte_HLA-B:LILRA1	CD14-monocyte_CD14-monocyte	CD14-monocyte	CD14-monocyte	HLA-B:LILRA1	HLA-B	NA	LILRA1	NA	NA	228	1108	228	1108	0.991228	NA	0.982852	NA	0.0701754	NA	NA	0.108303	NA	NA	29.5301	NA	22.4076	NA	0.294959	NA	NA	0.370809	NA	NA	2.9513	2.88253	0	0	0	0	-0.0235783	0.0235783	0.867	0.93186	FALSE	TRUE	TRUE	TRUE	TRUE
34	CD14-monocyte_CD14-monocyte_HLA-B:LILRB2	CD14-monocyte_CD14-monocyte	CD14-monocyte	CD14-monocyte	HLA-B:LILRB2	HLA-B	NA	LILRB2	NA	NA	228	1108	228	1108	0.991228	NA	0.982852	NA	0.236842	NA	NA	0.240072	NA	NA	29.5301	NA	22.4076	NA	1.13673	NA	NA	0.82867	NA	NA	5.79377	4.30912	0	0	0	0	-0.296048	0.296048	0.001	0.00651022	TRUE	TRUE	TRUE	TRUE	TRUE
35	CD14-monocyte_CD14-monocyte_HLA-C:LILRA1	CD14-monocyte_CD14-monocyte	CD14-monocyte	CD14-monocyte	HLA-C:LILRA1	HLA-C	NA	LILRA1	NA	NA	228	1108	228	1108	0.846491	NA	0.83213	NA	0.0701754	NA	NA	0.108303	NA	NA	9.86994	NA	7.69202	NA	0.294959	NA	NA	0.370809	NA	NA	1.70623	1.68887	0	0	0	0	-0.0102291	0.0102291	0.936	0.967915	FALSE	TRUE	TRUE	TRUE	TRUE
36	CD14-monocyte_CD14-monocyte_HLA-C:LILRB2	CD14-monocyte_CD14-monocyte	CD14-monocyte	CD14-monocyte	HLA-C:LILRB2	HLA-C	NA	LILRB2	NA	NA	228	1108	228	1108	0.846491	NA	0.83213	NA	0.236842	NA	NA	0.240072	NA	NA	9.86994	NA	7.69202	NA	1.13673	NA	NA	0.82867	NA	NA	3.34954	2.52471	0	0	0	0	-0.282699	0.282699	0.001	0.00651022	TRUE	TRUE	TRUE	TRUE	TRUE
37	CD14-monocyte_CD14-monocyte_HLA-DMA:CD4	CD14-monocyte_CD14-monocyte	CD14-monocyte	CD14-monocyte	HLA-DMA:CD4	HLA-DMA	NA	CD4	NA	NA	228	1108	228	1108	0.355263	NA	0.287004	NA	0.184211	NA	NA	0.120939	NA	NA	1.92197	NA	1.15594	NA	0.911037	NA	NA	0.413846	NA	NA	1.32325	0.691651	0	0	0.961	1	-0.648763	0.648763	0	0	TRUE	TRUE	TRUE	TRUE	TRUE
38	CD14-monocyte_CD14-monocyte_HLA-DMB:CD4	CD14-monocyte_CD14-monocyte	CD14-monocyte	CD14-monocyte	HLA-DMB:CD4	HLA-DMB	NA	CD4	NA	NA	228	1108	228	1108	0.245614	NA	0.148014	NA	0.184211	NA	NA	0.120939	NA	NA	1.30762	NA	0.485934	NA	0.911037	NA	NA	0.413846	NA	NA	1.09146	0.448444	0	0	0.906	1	-0.889489	0.889489	0	0	TRUE	TRUE	TRUE	FALSE	TRUE
39	CD14-monocyte_CD14-monocyte_HLA-DQB1:CD4	CD14-monocyte_CD14-monocyte	CD14-monocyte	CD14-monocyte	HLA-DQB1:CD4	HLA-DQB1	NA	CD4	NA	NA	228	1108	228	1108	0.280702	NA	0.234657	NA	0.184211	NA	NA	0.120939	NA	NA	1.86418	NA	0.971517	NA	0.911037	NA	NA	0.413846	NA	NA	1.3032	0.634081	0	0	1	1	-0.720404	0.720404	0	0	TRUE	TRUE	TRUE	FALSE	TRUE
40	CD14-monocyte_CD14-monocyte_HLA-DRA:CD4	CD14-monocyte_CD14-monocyte	CD14-monocyte	CD14-monocyte	HLA-DRA:CD4	HLA-DRA	NA	CD4	NA	NA	228	1108	228	1108	0.925439	NA	0.797834	NA	0.184211	NA	NA	0.120939	NA	NA	19.7989	NA	7.968	NA	0.911037	NA	NA	0.413846	NA	NA	4.24706	1.81591	0	0	0.997	1	-0.84964	0.84964	0	0	TRUE	TRUE	TRUE	TRUE	TRUE
41	CD14-monocyte_CD14-monocyte_HLA-DRB5:CD4	CD14-monocyte_CD14-monocyte	CD14-monocyte	CD14-monocyte	HLA-DRB5:CD4	HLA-DRB5	NA	CD4	NA	NA	228	1108	228	1108	0.109649	NA	0.101083	NA	0.184211	NA	NA	0.120939	NA	NA	0.642632	NA	0.377452	NA	0.911037	NA	NA	0.413846	NA	NA	0.765154	0.39523	0	0	0.998	1	-0.660609	0.660609	0	0	TRUE	TRUE	TRUE	FALSE	TRUE
42	CD14-monocyte_CD14-monocyte_HLA-F:LILRB2	CD14-monocyte_CD14-monocyte	CD14-monocyte	CD14-monocyte	HLA-F:LILRB2	HLA-F	NA	LILRB2	NA	NA	228	1108	228	1108	0.210526	NA	0.117329	NA	0.236842	NA	NA	0.240072	NA	NA	0.948055	NA	0.358836	NA	1.13673	NA	NA	0.82867	NA	NA	1.03811	0.545304	0	0	0.508	0.834811	-0.643817	0.643817	0	0	TRUE	TRUE	TRUE	FALSE	TRUE
43	CD14-monocyte_CD14-monocyte_HMGB1:CD163	CD14-monocyte_CD14-monocyte	CD14-monocyte	CD14-monocyte	HMGB1:CD163	HMGB1	NA	CD163	NA	NA	228	1108	228	1108	0.627193	NA	0.632671	NA	0.166667	NA	NA	0.32852	NA	NA	4.39429	NA	3.50614	NA	0.687979	NA	NA	1.31812	NA	NA	1.73873	2.14977	0	0	0	0	0.212207	0.212207	0.02	0.0762019	TRUE	TRUE	TRUE	TRUE	TRUE
44	CD14-monocyte_CD14-monocyte_HMGB1:THBD	CD14-monocyte_CD14-monocyte	CD14-monocyte	CD14-monocyte	HMGB1:THBD	HMGB1	NA	THBD	NA	NA	228	1108	228	1108	0.627193	NA	0.632671	NA	0.00438596	NA	NA	0.137184	NA	NA	4.39429	NA	3.50614	NA	0.0119022	NA	NA	0.735165	NA	NA	0.228696	1.60549	0.856	1	0.003	0.00750791	1.94879	1.94879	0	0	FALSE	TRUE	FALSE	TRUE	FALSE
45	CD14-monocyte_CD14-monocyte_HMGB1:TLR4	CD14-monocyte_CD14-monocyte	CD14-monocyte	CD14-monocyte	HMGB1:TLR4	HMGB1	NA	TLR4	NA	NA	228	1108	228	1108	0.627193	NA	0.632671	NA	0.236842	NA	NA	0.25722	NA	NA	4.39429	NA	3.50614	NA	1.26143	NA	NA	0.976485	NA	NA	2.35437	1.85032	0	0	0.217	0.39858	-0.240916	0.240916	0.003	0.0166764	TRUE	TRUE	TRUE	TRUE	TRUE
46	CD14-monocyte_CD14-monocyte_HP:ASGR1	CD14-monocyte_CD14-monocyte	CD14-monocyte	CD14-monocyte	HP:ASGR1	HP	NA	ASGR1	NA	NA	228	1108	228	1108	0.0307018	NA	0.283394	NA	0.359649	NA	NA	0.406137	NA	NA	0.127698	NA	1.81268	NA	1.86949	NA	NA	1.6548	NA	NA	0.4886	1.73194	0	0	0	0	1.26546	1.26546	0	0	FALSE	TRUE	FALSE	TRUE	TRUE
47	CD14-monocyte_CD14-monocyte_HP:ASGR2	CD14-monocyte_CD14-monocyte	CD14-monocyte	CD14-monocyte	HP:ASGR2	HP	NA	ASGR2	NA	NA	228	1108	228	1108	0.0307018	NA	0.283394	NA	0.0789474	NA	NA	0.197653	NA	NA	0.127698	NA	1.81268	NA	0.376813	NA	NA	0.746759	NA	NA	0.219359	1.16346	0	0	0	0	1.66844	1.66844	0	0	FALSE	TRUE	FALSE	TRUE	TRUE
48	CD14-monocyte_CD14-monocyte_HP:CD163	CD14-monocyte_CD14-monocyte	CD14-monocyte	CD14-monocyte	HP:CD163	HP	NA	CD163	NA	NA	228	1108	228	1108	0.0307018	NA	0.283394	NA	0.166667	NA	NA	0.32852	NA	NA	0.127698	NA	1.81268	NA	0.687979	NA	NA	1.31812	NA	NA	0.296401	1.54575	0	0	0	0	1.65155	1.65155	0	0	FALSE	TRUE	FALSE	TRUE	TRUE
49	CD14-monocyte_CD14-monocyte_HP:ITGAM	CD14-monocyte_CD14-monocyte	CD14-monocyte	CD14-monocyte	HP:ITGAM	HP	NA	ITGAM	NA	NA	228	1108	228	1108	0.0307018	NA	0.283394	NA	0.236842	NA	NA	0.343863	NA	NA	0.127698	NA	1.81268	NA	1.11814	NA	NA	1.35584	NA	NA	0.377868	1.56771	0	0	0	0	1.42283	1.42283	0	0	FALSE	TRUE	FALSE	TRUE	TRUE
50	CD14-monocyte_CD14-monocyte_HP:ITGB2	CD14-monocyte_CD14-monocyte	CD14-monocyte	CD14-monocyte	HP:ITGB2	HP	NA	ITGB2	NA	NA	228	1108	228	1108	0.0307018	NA	0.283394	NA	0.622807	NA	NA	0.642599	NA	NA	0.127698	NA	1.81268	NA	4.57094	NA	NA	3.5408	NA	NA	0.764002	2.53345	0.006	0.0169104	0	0	1.19877	1.19877	0	0	FALSE	TRUE	TRUE	TRUE	TRUE
51	CD14-monocyte_CD14-monocyte_HP:TLR4	CD14-monocyte_CD14-monocyte	CD14-monocyte	CD14-monocyte	HP:TLR4	HP	NA	TLR4	NA	NA	228	1108	228	1108	0.0307018	NA	0.283394	NA	0.236842	NA	NA	0.25722	NA	NA	0.127698	NA	1.81268	NA	1.26143	NA	NA	0.976485	NA	NA	0.401349	1.33043	0	0	0	0	1.19843	1.19843	0	0	FALSE	TRUE	FALSE	TRUE	TRUE
52	CD14-monocyte_CD14-monocyte_HSPA1A:TLR4	CD14-monocyte_CD14-monocyte	CD14-monocyte	CD14-monocyte	HSPA1A:TLR4	HSPA1A	NA	TLR4	NA	NA	228	1108	228	1108	0.197368	NA	0.193141	NA	0.236842	NA	NA	0.25722	NA	NA	0.899221	NA	0.721101	NA	1.26143	NA	NA	0.976485	NA	NA	1.06504	0.839133	0	0	0	0	-0.238395	0.238395	0.035	0.116447	TRUE	TRUE	TRUE	TRUE	TRUE
53	CD14-monocyte_CD14-monocyte_ITGB1_ITGA4:PLAUR	CD14-monocyte_CD14-monocyte	CD14-monocyte	CD14-monocyte	ITGB1_ITGA4:PLAUR	ITGB1	ITGA4	PLAUR	NA	NA	228	1108	228	1108	0.166667	0.131579	0.191336	0.159747	0.171053	NA	NA	0.394404	NA	NA	0.692034	0.526314	0.644388	0.552005	0.815859	NA	NA	2.2443	NA	NA	0.655285	1.11304	0	0	0	0	0.529783	0.529783	0	0	TRUE	TRUE	FALSE	TRUE	TRUE
54	CD14-monocyte_CD14-monocyte_LAIR1:LILRB3	CD14-monocyte_CD14-monocyte	CD14-monocyte	CD14-monocyte	LAIR1:LILRB3	LAIR1	NA	LILRB3	NA	NA	228	1108	228	1108	0.0570175	NA	0.139892	NA	0.118421	NA	NA	0.3213	NA	NA	0.2727	NA	0.46531	NA	0.546658	NA	NA	1.27043	NA	NA	0.386101	0.768858	0	0	0	0	0.688808	0.688808	0	0	FALSE	TRUE	FALSE	TRUE	TRUE
55	CD14-monocyte_CD14-monocyte_LGALS1:ITGB1	CD14-monocyte_CD14-monocyte	CD14-monocyte	CD14-monocyte	LGALS1:ITGB1	LGALS1	NA	ITGB1	NA	NA	228	1108	228	1108	0.964912	NA	0.987365	NA	0.166667	NA	NA	0.191336	NA	NA	28.8152	NA	48.6071	NA	0.692034	NA	NA	0.644388	NA	NA	4.46555	5.59659	0	0	0	0	0.225766	0.225766	0.019	0.0731443	TRUE	TRUE	TRUE	TRUE	TRUE
56	CD14-monocyte_CD14-monocyte_LGALS1:LGALS1	CD14-monocyte_CD14-monocyte	CD14-monocyte	CD14-monocyte	LGALS1:LGALS1	LGALS1	NA	LGALS1	NA	NA	228	1108	228	1108	0.964912	NA	0.987365	NA	0.964912	NA	NA	0.987365	NA	NA	28.8152	NA	48.6071	NA	28.8152	NA	NA	48.6071	NA	NA	28.8152	48.6071	0	0	0	0	0.522867	0.522867	0	0	TRUE	TRUE	TRUE	TRUE	TRUE
57	CD14-monocyte_CD14-monocyte_LGALS1:PTPRC	CD14-monocyte_CD14-monocyte	CD14-monocyte	CD14-monocyte	LGALS1:PTPRC	LGALS1	NA	PTPRC	NA	NA	228	1108	228	1108	0.964912	NA	0.987365	NA	0.565789	NA	NA	0.654332	NA	NA	28.8152	NA	48.6071	NA	3.45233	NA	NA	3.84608	NA	NA	9.97394	13.6728	0	0	0	0	0.315437	0.315437	0	0	TRUE	TRUE	TRUE	TRUE	TRUE
58	CD14-monocyte_CD14-monocyte_LGALS9:CD44	CD14-monocyte_CD14-monocyte	CD14-monocyte	CD14-monocyte	LGALS9:CD44	LGALS9	NA	CD44	NA	NA	228	1108	228	1108	0.223684	NA	0.352888	NA	0.574561	NA	NA	0.681408	NA	NA	1.06407	NA	1.37626	NA	3.58653	NA	NA	4.2695	NA	NA	1.95354	2.42403	0	0	0	0	0.215792	0.215792	0.008	0.0371147	TRUE	TRUE	TRUE	TRUE	TRUE
59	CD14-monocyte_CD14-monocyte_LGALS9:LRP1	CD14-monocyte_CD14-monocyte	CD14-monocyte	CD14-monocyte	LGALS9:LRP1	LGALS9	NA	LRP1	NA	NA	228	1108	228	1108	0.223684	NA	0.352888	NA	0.192982	NA	NA	0.181408	NA	NA	1.06407	NA	1.37626	NA	0.725462	NA	NA	0.594967	NA	NA	0.878602	0.904892	0	0	0	0	0.0294838	0.0294838	0.794	0.891526	TRUE	TRUE	TRUE	TRUE	TRUE
60	CD14-monocyte_CD14-monocyte_LGALS9:PTPRC	CD14-monocyte_CD14-monocyte	CD14-monocyte	CD14-monocyte	LGALS9:PTPRC	LGALS9	NA	PTPRC	NA	NA	228	1108	228	1108	0.223684	NA	0.352888	NA	0.565789	NA	NA	0.654332	NA	NA	1.06407	NA	1.37626	NA	3.45233	NA	NA	3.84608	NA	NA	1.91664	2.3007	0	0	0	0	0.182638	0.182638	0.017	0.0671831	TRUE	TRUE	TRUE	TRUE	TRUE
61	CD14-monocyte_CD14-monocyte_LGALS9:SORL1	CD14-monocyte_CD14-monocyte	CD14-monocyte	CD14-monocyte	LGALS9:SORL1	LGALS9	NA	SORL1	NA	NA	228	1108	228	1108	0.223684	NA	0.352888	NA	0.219298	NA	NA	0.223827	NA	NA	1.06407	NA	1.37626	NA	1.07008	NA	NA	0.907732	NA	NA	1.06707	1.11771	0	0	0	0	0.0463662	0.0463662	0.639	0.789846	TRUE	TRUE	TRUE	TRUE	TRUE
62	CD14-monocyte_CD14-monocyte_LRPAP1:SORL1	CD14-monocyte_CD14-monocyte	CD14-monocyte	CD14-monocyte	LRPAP1:SORL1	LRPAP1	NA	SORL1	NA	NA	228	1108	228	1108	0.114035	NA	0.18231	NA	0.219298	NA	NA	0.223827	NA	NA	0.455576	NA	0.632673	NA	1.07008	NA	NA	0.907732	NA	NA	0.698214	0.757824	0.001	0.00309463	0	0	0.0819263	0.0819263	0.525	0.70587	TRUE	TRUE	TRUE	TRUE	TRUE
63	CD14-monocyte_CD14-monocyte_NRG1:HLA-DPB1	CD14-monocyte_CD14-monocyte	CD14-monocyte	CD14-monocyte	NRG1:HLA-DPB1	NRG1	NA	HLA-DPB1	NA	NA	228	1108	228	1108	0.22807	NA	0.196751	NA	0.52193	NA	NA	0.407942	NA	NA	1.22516	NA	0.769638	NA	4.45328	NA	NA	1.98078	NA	NA	2.3358	1.2347	0	0	0.684	1	-0.637528	0.637528	0	0	TRUE	TRUE	TRUE	TRUE	TRUE
64	CD14-monocyte_CD14-monocyte_NRG1:MS4A4A	CD14-monocyte_CD14-monocyte	CD14-monocyte	CD14-monocyte	NRG1:MS4A4A	NRG1	NA	MS4A4A	NA	NA	228	1108	228	1108	0.22807	NA	0.196751	NA	0.0614035	NA	NA	0.234657	NA	NA	1.22516	NA	0.769638	NA	0.221707	NA	NA	0.807648	NA	NA	0.521178	0.788414	0	0	0	0	0.413931	0.413931	0.005	0.0253692	FALSE	TRUE	FALSE	TRUE	TRUE
65	CD14-monocyte_CD14-monocyte_PECAM1:PECAM1	CD14-monocyte_CD14-monocyte	CD14-monocyte	CD14-monocyte	PECAM1:PECAM1	PECAM1	NA	PECAM1	NA	NA	228	1108	228	1108	0.267544	NA	0.345668	NA	0.267544	NA	NA	0.345668	NA	NA	1.34871	NA	1.35152	NA	1.34871	NA	NA	1.35152	NA	NA	1.34871	1.35152	0	0	0	0	0.0020801	0.0020801	0.987	0.993659	TRUE	TRUE	TRUE	TRUE	TRUE
66	CD14-monocyte_CD14-monocyte_PSAP:LRP1	CD14-monocyte_CD14-monocyte	CD14-monocyte	CD14-monocyte	PSAP:LRP1	PSAP	NA	LRP1	NA	NA	228	1108	228	1108	0.912281	NA	0.890794	NA	0.192982	NA	NA	0.181408	NA	NA	13.662	NA	9.20836	NA	0.725462	NA	NA	0.594967	NA	NA	3.14822	2.34066	0	0	0	0	-0.296406	0.296406	0.001	0.00651022	TRUE	TRUE	TRUE	TRUE	TRUE
67	CD14-monocyte_CD14-monocyte_PSEN1:CD44	CD14-monocyte_CD14-monocyte	CD14-monocyte	CD14-monocyte	PSEN1:CD44	PSEN1	NA	CD44	NA	NA	228	1108	228	1108	0.118421	NA	0.0758123	NA	0.574561	NA	NA	0.681408	NA	NA	0.45548	NA	0.222075	NA	3.58653	NA	NA	4.2695	NA	NA	1.27812	0.973729	0	0	0	0	-0.272012	0.272012	0.048	0.146614	TRUE	FALSE	TRUE	TRUE	TRUE
68	CD14-monocyte_CD14-monocyte_PTPN6:CD300LF	CD14-monocyte_CD14-monocyte	CD14-monocyte	CD14-monocyte	PTPN6:CD300LF	PTPN6	NA	CD300LF	NA	NA	228	1108	228	1108	0.320175	NA	0.385379	NA	0.171053	NA	NA	0.122744	NA	NA	1.64431	NA	1.55228	NA	0.696919	NA	NA	0.401503	NA	NA	1.07049	0.789458	0	0	0	0	-0.304526	0.304526	0.013	0.0543618	TRUE	TRUE	TRUE	TRUE	TRUE
69	CD14-monocyte_CD14-monocyte_PTPN6:CLEC12A	CD14-monocyte_CD14-monocyte	CD14-monocyte	CD14-monocyte	PTPN6:CLEC12A	PTPN6	NA	CLEC12A	NA	NA	228	1108	228	1108	0.320175	NA	0.385379	NA	0.377193	NA	NA	0.387184	NA	NA	1.64431	NA	1.55228	NA	2.02145	NA	NA	1.58487	NA	NA	1.82315	1.56849	0	0	0	0	-0.150455	0.150455	0.056	0.163504	TRUE	TRUE	TRUE	TRUE	TRUE
70	CD14-monocyte_CD14-monocyte_RETN:CAP1	CD14-monocyte_CD14-monocyte	CD14-monocyte	CD14-monocyte	RETN:CAP1	RETN	NA	CAP1	NA	NA	228	1108	228	1108	0.197368	NA	0.502708	NA	0.592105	NA	NA	0.650722	NA	NA	1.40274	NA	5.24181	NA	3.86914	NA	NA	3.47194	NA	NA	2.32968	4.26606	0	0	0	0	0.604961	0.604961	0	0	TRUE	TRUE	TRUE	TRUE	TRUE
71	CD14-monocyte_CD14-monocyte_RETN:TLR4	CD14-monocyte_CD14-monocyte	CD14-monocyte	CD14-monocyte	RETN:TLR4	RETN	NA	TLR4	NA	NA	228	1108	228	1108	0.197368	NA	0.502708	NA	0.236842	NA	NA	0.25722	NA	NA	1.40274	NA	5.24181	NA	1.26143	NA	NA	0.976485	NA	NA	1.33021	2.26242	0	0	0	0	0.5311	0.5311	0	0	TRUE	TRUE	TRUE	TRUE	TRUE
72	CD14-monocyte_CD14-monocyte_RNASE2:TLR2	CD14-monocyte_CD14-monocyte	CD14-monocyte	CD14-monocyte	RNASE2:TLR2	RNASE2	NA	TLR2	NA	NA	228	1108	228	1108	0.210526	NA	0.359206	NA	0.0789474	NA	NA	0.190433	NA	NA	1.23405	NA	1.80046	NA	0.367688	NA	NA	0.667778	NA	NA	0.673605	1.0965	0	0	0	0	0.487232	0.487232	0.001	0.00651022	FALSE	TRUE	FALSE	TRUE	TRUE
73	CD14-monocyte_CD14-monocyte_RPS19:C5AR1	CD14-monocyte_CD14-monocyte	CD14-monocyte	CD14-monocyte	RPS19:C5AR1	RPS19	NA	C5AR1	NA	NA	228	1108	228	1108	0.986842	NA	0.994585	NA	0.184211	NA	NA	0.418773	NA	NA	38.7756	NA	37.986	NA	0.962677	NA	NA	2.32609	NA	NA	6.1097	9.39994	0	0	0	0	0.430826	0.430826	0	0	TRUE	TRUE	TRUE	TRUE	TRUE
74	CD14-monocyte_CD14-monocyte_RPS27A:TGFBR2	CD14-monocyte_CD14-monocyte	CD14-monocyte	CD14-monocyte	RPS27A:TGFBR2	RPS27A	NA	TGFBR2	NA	NA	228	1108	228	1108	1	NA	0.995487	NA	0.131579	NA	NA	0.149819	NA	NA	60.5888	NA	41.3623	NA	0.609471	NA	NA	0.52366	NA	NA	6.07677	4.654	0.02	0.0513394	0.021	0.0468926	-0.266745	0.266745	0.009	0.0407442	TRUE	TRUE	TRUE	TRUE	FALSE
75	CD14-monocyte_CD14-monocyte_RPS27A:TLR4	CD14-monocyte_CD14-monocyte	CD14-monocyte	CD14-monocyte	RPS27A:TLR4	RPS27A	NA	TLR4	NA	NA	228	1108	228	1108	1	NA	0.995487	NA	0.236842	NA	NA	0.25722	NA	NA	60.5888	NA	41.3623	NA	1.26143	NA	NA	0.976485	NA	NA	8.74233	6.35528	0	0	0	0	-0.31889	0.31889	0	0	TRUE	TRUE	TRUE	TRUE	TRUE
76	CD14-monocyte_CD14-monocyte_S100A12:CD36	CD14-monocyte_CD14-monocyte	CD14-monocyte	CD14-monocyte	S100A12:CD36	S100A12	NA	CD36	NA	NA	228	1108	228	1108	0.899123	NA	0.968412	NA	0.394737	NA	NA	0.548736	NA	NA	23.808	NA	48.5842	NA	2.15154	NA	NA	2.72401	NA	NA	7.15707	11.5041	0	0	0	0	0.474599	0.474599	0	0	TRUE	TRUE	TRUE	TRUE	TRUE
77	CD14-monocyte_CD14-monocyte_S100A12:TLR4	CD14-monocyte_CD14-monocyte	CD14-monocyte	CD14-monocyte	S100A12:TLR4	S100A12	NA	TLR4	NA	NA	228	1108	228	1108	0.899123	NA	0.968412	NA	0.236842	NA	NA	0.25722	NA	NA	23.808	NA	48.5842	NA	1.26143	NA	NA	0.976485	NA	NA	5.48014	6.88779	0	0	0	0	0.228619	0.228619	0.015	0.0608541	TRUE	TRUE	TRUE	TRUE	TRUE
78	CD14-monocyte_CD14-monocyte_S100A8:CD36	CD14-monocyte_CD14-monocyte	CD14-monocyte	CD14-monocyte	S100A8:CD36	S100A8	NA	CD36	NA	NA	228	1108	228	1108	1	NA	0.999097	NA	0.394737	NA	NA	0.548736	NA	NA	223.528	NA	469.029	NA	2.15154	NA	NA	2.72401	NA	NA	21.9301	35.744	0	0	0	0	0.488524	0.488524	0	0	TRUE	TRUE	TRUE	TRUE	TRUE
79	CD14-monocyte_CD14-monocyte_S100A8:CD68	CD14-monocyte_CD14-monocyte	CD14-monocyte	CD14-monocyte	S100A8:CD68	S100A8	NA	CD68	NA	NA	228	1108	228	1108	1	NA	0.999097	NA	0.355263	NA	NA	0.439531	NA	NA	223.528	NA	469.029	NA	1.96187	NA	NA	1.83785	NA	NA	20.9412	29.3599	0	0	0	0	0.337912	0.337912	0	0	TRUE	TRUE	TRUE	TRUE	TRUE
80	CD14-monocyte_CD14-monocyte_S100A8:ITGB2	CD14-monocyte_CD14-monocyte	CD14-monocyte	CD14-monocyte	S100A8:ITGB2	S100A8	NA	ITGB2	NA	NA	228	1108	228	1108	1	NA	0.999097	NA	0.622807	NA	NA	0.642599	NA	NA	223.528	NA	469.029	NA	4.57094	NA	NA	3.5408	NA	NA	31.9645	40.7522	0	0	0	0	0.242881	0.242881	0	0	TRUE	TRUE	TRUE	TRUE	TRUE
81	CD14-monocyte_CD14-monocyte_S100A8:TLR4	CD14-monocyte_CD14-monocyte	CD14-monocyte	CD14-monocyte	S100A8:TLR4	S100A8	NA	TLR4	NA	NA	228	1108	228	1108	1	NA	0.999097	NA	0.236842	NA	NA	0.25722	NA	NA	223.528	NA	469.029	NA	1.26143	NA	NA	0.976485	NA	NA	16.7918	21.4009	0	0	0	0	0.242544	0.242544	0.004	0.0210691	TRUE	TRUE	TRUE	TRUE	TRUE
82	CD14-monocyte_CD14-monocyte_S100A9:CD36	CD14-monocyte_CD14-monocyte	CD14-monocyte	CD14-monocyte	S100A9:CD36	S100A9	NA	CD36	NA	NA	228	1108	228	1108	1	NA	0.999097	NA	0.394737	NA	NA	0.548736	NA	NA	210.695	NA	409.366	NA	2.15154	NA	NA	2.72401	NA	NA	21.2913	33.3933	0	0	0	0	0.45006	0.45006	0	0	TRUE	TRUE	TRUE	TRUE	TRUE
83	CD14-monocyte_CD14-monocyte_S100A9:CD68	CD14-monocyte_CD14-monocyte	CD14-monocyte	CD14-monocyte	S100A9:CD68	S100A9	NA	CD68	NA	NA	228	1108	228	1108	1	NA	0.999097	NA	0.355263	NA	NA	0.439531	NA	NA	210.695	NA	409.366	NA	1.96187	NA	NA	1.83785	NA	NA	20.3312	27.4291	0	0	0	0	0.299447	0.299447	0	0	TRUE	TRUE	TRUE	TRUE	TRUE
84	CD14-monocyte_CD14-monocyte_S100A9:ITGB2	CD14-monocyte_CD14-monocyte	CD14-monocyte	CD14-monocyte	S100A9:ITGB2	S100A9	NA	ITGB2	NA	NA	228	1108	228	1108	1	NA	0.999097	NA	0.622807	NA	NA	0.642599	NA	NA	210.695	NA	409.366	NA	4.57094	NA	NA	3.5408	NA	NA	31.0334	38.0721	0	0	0	0	0.204416	0.204416	0	0	TRUE	TRUE	TRUE	TRUE	TRUE
85	CD14-monocyte_CD14-monocyte_S100A9:TLR4	CD14-monocyte_CD14-monocyte	CD14-monocyte	CD14-monocyte	S100A9:TLR4	S100A9	NA	TLR4	NA	NA	228	1108	228	1108	1	NA	0.999097	NA	0.236842	NA	NA	0.25722	NA	NA	210.695	NA	409.366	NA	1.26143	NA	NA	0.976485	NA	NA	16.3026	19.9935	0	0	0	0	0.204079	0.204079	0.009	0.0407442	TRUE	TRUE	TRUE	TRUE	TRUE
86	CD14-monocyte_CD14-monocyte_SELL:SELPLG	CD14-monocyte_CD14-monocyte	CD14-monocyte	CD14-monocyte	SELL:SELPLG	SELL	NA	SELPLG	NA	NA	228	1108	228	1108	0.491228	NA	0.711191	NA	0.241228	NA	NA	0.31769	NA	NA	2.69539	NA	4.76911	NA	1.04557	NA	NA	1.16125	NA	NA	1.67876	2.35332	0	0	0	0	0.337775	0.337775	0	0	TRUE	TRUE	TRUE	TRUE	TRUE
87	CD14-monocyte_CD14-monocyte_SELPLG:ITGAM	CD14-monocyte_CD14-monocyte	CD14-monocyte	CD14-monocyte	SELPLG:ITGAM	SELPLG	NA	ITGAM	NA	NA	228	1108	228	1108	0.241228	NA	0.31769	NA	0.236842	NA	NA	0.343863	NA	NA	1.04557	NA	1.16125	NA	1.11814	NA	NA	1.35584	NA	NA	1.08125	1.25478	0	0	0	0	0.148844	0.148844	0.095	0.23742	TRUE	TRUE	TRUE	TRUE	TRUE
88	CD14-monocyte_CD14-monocyte_SELPLG:ITGB2	CD14-monocyte_CD14-monocyte	CD14-monocyte	CD14-monocyte	SELPLG:ITGB2	SELPLG	NA	ITGB2	NA	NA	228	1108	228	1108	0.241228	NA	0.31769	NA	0.622807	NA	NA	0.642599	NA	NA	1.04557	NA	1.16125	NA	4.57094	NA	NA	3.5408	NA	NA	2.18615	2.02775	0	0	0	0	-0.0752157	0.0752157	0.315	0.517877	TRUE	TRUE	TRUE	TRUE	TRUE
89	CD14-monocyte_CD14-monocyte_SERPINA1:LRP1	CD14-monocyte_CD14-monocyte	CD14-monocyte	CD14-monocyte	SERPINA1:LRP1	SERPINA1	NA	LRP1	NA	NA	228	1108	228	1108	0.561404	NA	0.772563	NA	0.192982	NA	NA	0.181408	NA	NA	3.69244	NA	6.10855	NA	0.725462	NA	NA	0.594967	NA	NA	1.63668	1.90641	0	0	0	0	0.152549	0.152549	0.134	0.300054	TRUE	TRUE	TRUE	TRUE	TRUE
90	CD14-monocyte_CD14-monocyte_SYK:FCGR2A	CD14-monocyte_CD14-monocyte	CD14-monocyte	CD14-monocyte	SYK:FCGR2A	SYK	NA	FCGR2A	NA	NA	228	1108	228	1108	0.188596	NA	0.240072	NA	0.188596	NA	NA	0.273466	NA	NA	0.898693	NA	0.820737	NA	1.00237	NA	NA	1.2016	NA	NA	0.949117	0.993074	0	0	0	0	0.0452732	0.0452732	0.696	0.828401	TRUE	TRUE	TRUE	TRUE	TRUE
91	CD14-monocyte_CD14-monocyte_TGFB1:ITGB1	CD14-monocyte_CD14-monocyte	CD14-monocyte	CD14-monocyte	TGFB1:ITGB1	TGFB1	NA	ITGB1	NA	NA	228	1108	228	1108	0.263158	NA	0.316787	NA	0.166667	NA	NA	0.191336	NA	NA	1.12143	NA	1.27821	NA	0.692034	NA	NA	0.644388	NA	NA	0.880946	0.907558	0.825	1	0	0	0.0297608	0.0297608	0.804	0.897467	TRUE	TRUE	TRUE	TRUE	FALSE
92	CD14-monocyte_CD14-monocyte_THBS1:CD36	CD14-monocyte_CD14-monocyte	CD14-monocyte	CD14-monocyte	THBS1:CD36	THBS1	NA	CD36	NA	NA	228	1108	228	1108	0.131579	NA	0.550542	NA	0.394737	NA	NA	0.548736	NA	NA	0.785353	NA	4.16187	NA	2.15154	NA	NA	2.72401	NA	NA	1.29989	3.36704	0	0	0	0	0.951754	0.951754	0	0	TRUE	TRUE	TRUE	TRUE	TRUE
93	CD14-monocyte_CD14-monocyte_THBS1:CD47	CD14-monocyte_CD14-monocyte	CD14-monocyte	CD14-monocyte	THBS1:CD47	THBS1	NA	CD47	NA	NA	228	1108	228	1108	0.131579	NA	0.550542	NA	0.131579	NA	NA	0.186823	NA	NA	0.785353	NA	4.16187	NA	0.556151	NA	NA	0.644961	NA	NA	0.66089	1.63837	0.139	0.292772	0	0	0.907868	0.907868	0	0	TRUE	TRUE	FALSE	TRUE	FALSE
94	CD14-monocyte_CD14-monocyte_THBS1:ITGA4	CD14-monocyte_CD14-monocyte	CD14-monocyte	CD14-monocyte	THBS1:ITGA4	THBS1	NA	ITGA4	NA	NA	228	1108	228	1108	0.131579	NA	0.550542	NA	0.131579	NA	NA	0.159747	NA	NA	0.785353	NA	4.16187	NA	0.526314	NA	NA	0.552005	NA	NA	0.642917	1.51571	0	0	0	0	0.857623	0.857623	0	0	TRUE	TRUE	FALSE	TRUE	TRUE
95	CD14-monocyte_CD14-monocyte_THBS1:LRP1	CD14-monocyte_CD14-monocyte	CD14-monocyte	CD14-monocyte	THBS1:LRP1	THBS1	NA	LRP1	NA	NA	228	1108	228	1108	0.131579	NA	0.550542	NA	0.192982	NA	NA	0.181408	NA	NA	0.785353	NA	4.16187	NA	0.725462	NA	NA	0.594967	NA	NA	0.754814	1.57359	0	0	0	0	0.734642	0.734642	0	0	TRUE	TRUE	TRUE	TRUE	TRUE
96	CD14-monocyte_CD14-monocyte_THBS1:PTPRJ	CD14-monocyte_CD14-monocyte	CD14-monocyte	CD14-monocyte	THBS1:PTPRJ	THBS1	NA	PTPRJ	NA	NA	228	1108	228	1108	0.131579	NA	0.550542	NA	0.0570175	NA	NA	0.116426	NA	NA	0.785353	NA	4.16187	NA	0.254644	NA	NA	0.385542	NA	NA	0.447197	1.26672	0	0	0	0	1.04119	1.04119	0	0	FALSE	TRUE	FALSE	TRUE	TRUE
97	CD14-monocyte_CD14-monocyte_TIMP1:CD63	CD14-monocyte_CD14-monocyte	CD14-monocyte	CD14-monocyte	TIMP1:CD63	TIMP1	NA	CD63	NA	NA	228	1108	228	1108	0.355263	NA	0.624549	NA	0.495614	NA	NA	0.684116	NA	NA	1.78568	NA	3.61415	NA	3.23005	NA	NA	4.73776	NA	NA	2.40163	4.13799	0	0	0	0	0.544063	0.544063	0	0	TRUE	TRUE	TRUE	TRUE	TRUE
98	CD14-monocyte_CD14-monocyte_TIMP2:CD44	CD14-monocyte_CD14-monocyte	CD14-monocyte	CD14-monocyte	TIMP2:CD44	TIMP2	NA	CD44	NA	NA	228	1108	228	1108	0.289474	NA	0.297834	NA	0.574561	NA	NA	0.681408	NA	NA	1.38779	NA	1.1217	NA	3.58653	NA	NA	4.2695	NA	NA	2.231	2.1884	0	0	0	0	-0.0192765	0.0192765	0.816	0.904579	TRUE	TRUE	TRUE	TRUE	TRUE
99	CD14-monocyte_CD14-monocyte_TIMP2:ITGB1	CD14-monocyte_CD14-monocyte	CD14-monocyte	CD14-monocyte	TIMP2:ITGB1	TIMP2	NA	ITGB1	NA	NA	228	1108	228	1108	0.289474	NA	0.297834	NA	0.166667	NA	NA	0.191336	NA	NA	1.38779	NA	1.1217	NA	0.692034	NA	NA	0.644388	NA	NA	0.979999	0.850183	0	0	0	0	-0.1421	0.1421	0.185	0.370447	TRUE	TRUE	TRUE	TRUE	TRUE
100	CD14-monocyte_CD14-monocyte_TNFSF13B:HLA-DPB1	CD14-monocyte_CD14-monocyte	CD14-monocyte	CD14-monocyte	TNFSF13B:HLA-DPB1	TNFSF13B	NA	HLA-DPB1	NA	NA	228	1108	228	1108	0.578947	NA	0.65343	NA	0.52193	NA	NA	0.407942	NA	NA	4.03901	NA	3.89946	NA	4.45328	NA	NA	1.98078	NA	NA	4.24109	2.7792	0	0	1	1	-0.422656	0.422656	0	0	TRUE	TRUE	TRUE	TRUE	TRUE
101	CD14-monocyte_CD14-monocyte_TNFSF13B:TFRC	CD14-monocyte_CD14-monocyte	CD14-monocyte	CD14-monocyte	TNFSF13B:TFRC	TNFSF13B	NA	TFRC	NA	NA	228	1108	228	1108	0.578947	NA	0.65343	NA	0.0307018	NA	NA	0.215704	NA	NA	4.03901	NA	3.89946	NA	0.116199	NA	NA	0.821001	NA	NA	0.685076	1.78926	0	0	0	0	0.960029	0.960029	0	0	FALSE	TRUE	FALSE	TRUE	TRUE
102	CD14-monocyte_CD14-monocyte_TYROBP:TREM1	CD14-monocyte_CD14-monocyte	CD14-monocyte	CD14-monocyte	TYROBP:TREM1	TYROBP	NA	TREM1	NA	NA	228	1108	228	1108	0.995614	NA	0.998195	NA	0.175439	NA	NA	0.327617	NA	NA	39.7223	NA	31.4153	NA	0.820681	NA	NA	1.5084	NA	NA	5.70959	6.88381	0	0	0	0	0.187026	0.187026	0.016	0.0640061	TRUE	TRUE	TRUE	TRUE	TRUE
103	CD14-monocyte_CD14-monocyte_VCAN:CD44	CD14-monocyte_CD14-monocyte	CD14-monocyte	CD14-monocyte	VCAN:CD44	VCAN	NA	CD44	NA	NA	228	1108	228	1108	0.864035	NA	0.930505	NA	0.574561	NA	NA	0.681408	NA	NA	11.2145	NA	14.3624	NA	3.58653	NA	NA	4.2695	NA	NA	6.34201	7.83072	0	0	0	0	0.210858	0.210858	0.001	0.00651022	TRUE	TRUE	TRUE	TRUE	TRUE
104	CD14-monocyte_CD14-monocyte_VCAN:ITGA4	CD14-monocyte_CD14-monocyte	CD14-monocyte	CD14-monocyte	VCAN:ITGA4	VCAN	NA	ITGA4	NA	NA	228	1108	228	1108	0.864035	NA	0.930505	NA	0.131579	NA	NA	0.159747	NA	NA	11.2145	NA	14.3624	NA	0.526314	NA	NA	0.552005	NA	NA	2.42948	2.81569	0	0	0	0	0.147531	0.147531	0.171	0.352343	TRUE	TRUE	TRUE	TRUE	TRUE
105	CD14-monocyte_CD14-monocyte_VCAN:ITGB1	CD14-monocyte_CD14-monocyte	CD14-monocyte	CD14-monocyte	VCAN:ITGB1	VCAN	NA	ITGB1	NA	NA	228	1108	228	1108	0.864035	NA	0.930505	NA	0.166667	NA	NA	0.191336	NA	NA	11.2145	NA	14.3624	NA	0.692034	NA	NA	0.644388	NA	NA	2.78583	3.04219	0	0	0	0	0.0880344	0.0880344	0.361	0.562447	TRUE	TRUE	TRUE	TRUE	TRUE
106	CD14-monocyte_CD14-monocyte_VCAN:SELL	CD14-monocyte_CD14-monocyte	CD14-monocyte	CD14-monocyte	VCAN:SELL	VCAN	NA	SELL	NA	NA	228	1108	228	1108	0.864035	NA	0.930505	NA	0.491228	NA	NA	0.711191	NA	NA	11.2145	NA	14.3624	NA	2.69539	NA	NA	4.76911	NA	NA	5.49796	8.27622	0	0	0	0	0.409009	0.409009	0	0	TRUE	TRUE	TRUE	TRUE	TRUE
107	CD14-monocyte_CD14-monocyte_VCAN:TLR2	CD14-monocyte_CD14-monocyte	CD14-monocyte	CD14-monocyte	VCAN:TLR2	VCAN	NA	TLR2	NA	NA	228	1108	228	1108	0.864035	NA	0.930505	NA	0.0789474	NA	NA	0.190433	NA	NA	11.2145	NA	14.3624	NA	0.367688	NA	NA	0.667778	NA	NA	2.03063	3.09691	0	0	0	0	0.422062	0.422062	0	0	FALSE	TRUE	TRUE	TRUE	TRUE
108	CD14-monocyte_CD16-monocyte_ADAM10:CD44	CD14-monocyte_CD16-monocyte	CD14-monocyte	CD16-monocyte	ADAM10:CD44	ADAM10	NA	CD44	NA	NA	228	1108	151	180	0.135965	NA	0.165162	NA	0.622517	NA	NA	0.833333	NA	NA	0.5267	NA	0.567298	NA	3.05657	NA	NA	3.52241	NA	NA	1.26882	1.4136	0	0	0	0	0.108053	0.108053	0.333	0.535897	TRUE	TRUE	TRUE	TRUE	TRUE
109	CD14-monocyte_CD16-monocyte_ADAM10:TSPAN14	CD14-monocyte_CD16-monocyte	CD14-monocyte	CD16-monocyte	ADAM10:TSPAN14	ADAM10	NA	TSPAN14	NA	NA	228	1108	151	180	0.135965	NA	0.165162	NA	0.264901	NA	NA	0.355556	NA	NA	0.5267	NA	0.567298	NA	0.937837	NA	NA	0.937869	NA	NA	0.702822	0.729419	0	0	0	0	0.0371445	0.0371445	0.817	0.905015	TRUE	TRUE	TRUE	TRUE	TRUE
110	CD14-monocyte_CD16-monocyte_ADAM17:ITGB1	CD14-monocyte_CD16-monocyte	CD14-monocyte	CD16-monocyte	ADAM17:ITGB1	ADAM17	NA	ITGB1	NA	NA	228	1108	151	180	0.0614035	NA	0.129964	NA	0.350993	NA	NA	0.444444	NA	NA	0.282904	NA	0.444783	NA	1.2495	NA	NA	1.32488	NA	NA	0.594549	0.767649	0.017	0.0441814	0	0	0.255529	0.255529	0.092	0.232044	FALSE	TRUE	FALSE	TRUE	TRUE
111	CD14-monocyte_CD16-monocyte_ANXA1:FPR1	CD14-monocyte_CD16-monocyte	CD14-monocyte	CD16-monocyte	ANXA1:FPR1	ANXA1	NA	FPR1	NA	NA	228	1108	151	180	0.679825	NA	0.791516	NA	0.251656	NA	NA	0.588889	NA	NA	5.82798	NA	6.54227	NA	1.03693	NA	NA	2.28209	NA	NA	2.45829	3.86395	0	0	0	0	0.452223	0.452223	0	0	TRUE	TRUE	TRUE	TRUE	TRUE
112	CD14-monocyte_CD16-monocyte_ANXA1:FPR2	CD14-monocyte_CD16-monocyte	CD14-monocyte	CD16-monocyte	ANXA1:FPR2	ANXA1	NA	FPR2	NA	NA	228	1108	151	180	0.679825	NA	0.791516	NA	0.0331126	NA	NA	0.5	NA	NA	5.82798	NA	6.54227	NA	0.0639385	NA	NA	1.53102	NA	NA	0.610436	3.16486	0.338	0.625383	0	0	1.64569	1.64569	0	0	FALSE	TRUE	FALSE	TRUE	FALSE
113	CD14-monocyte_CD16-monocyte_ANXA2:TLR2	CD14-monocyte_CD16-monocyte	CD14-monocyte	CD16-monocyte	ANXA2:TLR2	ANXA2	NA	TLR2	NA	NA	228	1108	151	180	0.592105	NA	0.730144	NA	0.0463576	NA	NA	0.122222	NA	NA	4.53788	NA	4.98384	NA	0.161374	NA	NA	0.286366	NA	NA	0.855744	1.19466	0	0	0.004	0.00986401	0.333643	0.333643	0.157	0.332805	FALSE	TRUE	TRUE	TRUE	TRUE
114	CD14-monocyte_CD16-monocyte_APP:APLP2	CD14-monocyte_CD16-monocyte	CD14-monocyte	CD16-monocyte	APP:APLP2	APP	NA	APLP2	NA	NA	228	1108	151	180	0.140351	NA	0.107401	NA	0.384106	NA	NA	0.505556	NA	NA	0.507539	NA	0.313554	NA	1.50868	NA	NA	1.44003	NA	NA	0.875052	0.671957	0	0	1	1	-0.264088	0.264088	0.045	0.139972	TRUE	TRUE	TRUE	FALSE	TRUE
115	CD14-monocyte_CD16-monocyte_APP:CD74	CD14-monocyte_CD16-monocyte	CD14-monocyte	CD16-monocyte	APP:CD74	APP	NA	CD74	NA	NA	228	1108	151	180	0.140351	NA	0.107401	NA	0.933775	NA	NA	0.994444	NA	NA	0.507539	NA	0.313554	NA	20.0332	NA	NA	23.5116	NA	NA	3.18867	2.71517	0	0	0.972	1	-0.16075	0.16075	0.16	0.337017	TRUE	TRUE	TRUE	TRUE	TRUE
116	CD14-monocyte_CD16-monocyte_APP:FPR2	CD14-monocyte_CD16-monocyte	CD14-monocyte	CD16-monocyte	APP:FPR2	APP	NA	FPR2	NA	NA	228	1108	151	180	0.140351	NA	0.107401	NA	0.0331126	NA	NA	0.5	NA	NA	0.507539	NA	0.313554	NA	0.0639385	NA	NA	1.53102	NA	NA	0.180142	0.692862	0.01	0.0271059	0	0	1.34708	1.34708	0	0	FALSE	TRUE	FALSE	TRUE	TRUE
117	CD14-monocyte_CD16-monocyte_ARF1:INSR	CD14-monocyte_CD16-monocyte	CD14-monocyte	CD16-monocyte	ARF1:INSR	ARF1	NA	INSR	NA	NA	228	1108	151	180	0.307018	NA	0.458484	NA	0.0662252	NA	NA	0.222222	NA	NA	1.47254	NA	1.99997	NA	0.233555	NA	NA	0.553464	NA	NA	0.586446	1.0521	0.001	0.00309463	0	0	0.584463	0.584463	0.001	0.00651022	FALSE	TRUE	FALSE	TRUE	TRUE
118	CD14-monocyte_CD16-monocyte_B2M:LILRB1	CD14-monocyte_CD16-monocyte	CD14-monocyte	CD16-monocyte	B2M:LILRB1	B2M	NA	LILRB1	NA	NA	228	1108	151	180	1	NA	1	NA	0.390728	NA	NA	0.422222	NA	NA	115.107	NA	91.1029	NA	1.5946	NA	NA	1.31487	NA	NA	13.548	10.9448	0	0	0	0	-0.213378	0.213378	0.015	0.0608541	TRUE	TRUE	TRUE	TRUE	TRUE
119	CD14-monocyte_CD16-monocyte_B2M:LILRB2	CD14-monocyte_CD16-monocyte	CD14-monocyte	CD16-monocyte	B2M:LILRB2	B2M	NA	LILRB2	NA	NA	228	1108	151	180	1	NA	1	NA	0.622517	NA	NA	0.766667	NA	NA	115.107	NA	91.1029	NA	3.07613	NA	NA	3.35249	NA	NA	18.8171	17.4763	0	0	0	0	-0.0739206	0.0739206	0.172	0.353803	TRUE	TRUE	TRUE	TRUE	TRUE
120	CD14-monocyte_CD16-monocyte_BST2:LILRB3	CD14-monocyte_CD16-monocyte	CD14-monocyte	CD16-monocyte	BST2:LILRB3	BST2	NA	LILRB3	NA	NA	228	1108	151	180	0.421053	NA	0.384477	NA	0.298013	NA	NA	0.438889	NA	NA	2.41816	NA	1.55113	NA	0.912418	NA	NA	1.2957	NA	NA	1.48539	1.41767	0	0	0	0	-0.0466587	0.0466587	0.651	0.798649	TRUE	TRUE	TRUE	TRUE	TRUE
121	CD14-monocyte_CD16-monocyte_CD14:ITGA4	CD14-monocyte_CD16-monocyte	CD14-monocyte	CD16-monocyte	CD14:ITGA4	CD14	NA	ITGA4	NA	NA	228	1108	151	180	0.732456	NA	0.836643	NA	0.311258	NA	NA	0.438889	NA	NA	7.72117	NA	8.92414	NA	0.982704	NA	NA	1.21957	NA	NA	2.75456	3.29903	0	0	0	0	0.180369	0.180369	0.052	0.155174	TRUE	TRUE	TRUE	TRUE	TRUE
122	CD14-monocyte_CD16-monocyte_CD14:ITGB1	CD14-monocyte_CD16-monocyte	CD14-monocyte	CD16-monocyte	CD14:ITGB1	CD14	NA	ITGB1	NA	NA	228	1108	151	180	0.732456	NA	0.836643	NA	0.350993	NA	NA	0.444444	NA	NA	7.72117	NA	8.92414	NA	1.2495	NA	NA	1.32488	NA	NA	3.10606	3.43852	0	0	0	0	0.101688	0.101688	0.307	0.509731	TRUE	TRUE	TRUE	TRUE	TRUE
123	CD14-monocyte_CD16-monocyte_CD14:ITGB2	CD14-monocyte_CD16-monocyte	CD14-monocyte	CD16-monocyte	CD14:ITGB2	CD14	NA	ITGB2	NA	NA	228	1108	151	180	0.732456	NA	0.836643	NA	0.754967	NA	NA	0.822222	NA	NA	7.72117	NA	8.92414	NA	5.23377	NA	NA	5.14906	NA	NA	6.35695	6.77871	0	0	0	0	0.064238	0.064238	0.283	0.484389	TRUE	TRUE	TRUE	TRUE	TRUE
124	CD14-monocyte_CD16-monocyte_CD14:TLR1	CD14-monocyte_CD16-monocyte	CD14-monocyte	CD16-monocyte	CD14:TLR1	CD14	NA	TLR1	NA	NA	228	1108	151	180	0.732456	NA	0.836643	NA	0.13245	NA	NA	0.0833333	NA	NA	7.72117	NA	8.92414	NA	0.358556	NA	NA	0.164027	NA	NA	1.66387	1.20988	0	0	0	0	-0.31863	0.31863	0.115	0.271207	TRUE	FALSE	TRUE	TRUE	TRUE
125	CD14-monocyte_CD16-monocyte_CD14:TLR4	CD14-monocyte_CD16-monocyte	CD14-monocyte	CD16-monocyte	CD14:TLR4	CD14	NA	TLR4	NA	NA	228	1108	151	180	0.732456	NA	0.836643	NA	0.152318	NA	NA	0.211111	NA	NA	7.72117	NA	8.92414	NA	0.455012	NA	NA	0.498459	NA	NA	1.87436	2.1091	0	0	0	0	0.117996	0.117996	0.386	0.586064	TRUE	TRUE	TRUE	TRUE	TRUE
126	CD14-monocyte_CD16-monocyte_CD1D:LILRB2	CD14-monocyte_CD16-monocyte	CD14-monocyte	CD16-monocyte	CD1D:LILRB2	CD1D	NA	LILRB2	NA	NA	228	1108	151	180	0.184211	NA	0.184116	NA	0.622517	NA	NA	0.766667	NA	NA	0.91516	NA	0.598445	NA	3.07613	NA	NA	3.35249	NA	NA	1.67784	1.41643	0	0	0	0	-0.169367	0.169367	0.096	0.239119	TRUE	TRUE	TRUE	TRUE	TRUE
127	CD14-monocyte_CD16-monocyte_CD1D:LILRB3	CD14-monocyte_CD16-monocyte	CD14-monocyte	CD16-monocyte	CD1D:LILRB3	CD1D	NA	LILRB3	NA	NA	228	1108	151	180	0.184211	NA	0.184116	NA	0.298013	NA	NA	0.438889	NA	NA	0.91516	NA	0.598445	NA	0.912418	NA	NA	1.2957	NA	NA	0.913788	0.88057	0	0	0	0	-0.0370295	0.0370295	0.763	0.872112	TRUE	TRUE	TRUE	TRUE	TRUE
128	CD14-monocyte_CD16-monocyte_CD36:TLR4	CD14-monocyte_CD16-monocyte	CD14-monocyte	CD16-monocyte	CD36:TLR4	CD36	NA	TLR4	NA	NA	228	1108	151	180	0.394737	NA	0.548736	NA	0.152318	NA	NA	0.211111	NA	NA	2.15154	NA	2.72401	NA	0.455012	NA	NA	0.498459	NA	NA	0.989432	1.16525	0	0	0	0	0.163559	0.163559	0.239	0.435284	TRUE	TRUE	TRUE	TRUE	TRUE
129	CD14-monocyte_CD16-monocyte_CD48:CD244	CD14-monocyte_CD16-monocyte	CD14-monocyte	CD16-monocyte	CD48:CD244	CD48	NA	CD244	NA	NA	228	1108	151	180	0.627193	NA	0.681408	NA	0.145695	NA	NA	0.155556	NA	NA	4.37137	NA	4.21659	NA	0.476672	NA	NA	0.369989	NA	NA	1.44351	1.24904	0	0	0	0	-0.144703	0.144703	0.423	0.62033	TRUE	TRUE	TRUE	TRUE	TRUE
130	CD14-monocyte_CD16-monocyte_CD55:ADGRE2	CD14-monocyte_CD16-monocyte	CD14-monocyte	CD16-monocyte	CD55:ADGRE2	CD55	NA	ADGRE2	NA	NA	228	1108	151	180	0.22807	NA	0.439531	NA	0.304636	NA	NA	0.288889	NA	NA	1.05714	NA	1.97557	NA	1.11336	NA	NA	0.711271	NA	NA	1.08488	1.1854	0	0	0	0	0.0886041	0.0886041	0.523	0.704233	TRUE	TRUE	TRUE	TRUE	TRUE
131	CD14-monocyte_CD16-monocyte_CD55:ADGRE5	CD14-monocyte_CD16-monocyte	CD14-monocyte	CD16-monocyte	CD55:ADGRE5	CD55	NA	ADGRE5	NA	NA	228	1108	151	180	0.22807	NA	0.439531	NA	0.384106	NA	NA	0.533333	NA	NA	1.05714	NA	1.97557	NA	1.48176	NA	NA	1.81738	NA	NA	1.25157	1.89483	0	0	0	0	0.41473	0.41473	0	0	TRUE	TRUE	TRUE	TRUE	TRUE
132	CD14-monocyte_CD16-monocyte_CD99:PILRA	CD14-monocyte_CD16-monocyte	CD14-monocyte	CD16-monocyte	CD99:PILRA	CD99	NA	PILRA	NA	NA	228	1108	151	180	0.377193	NA	0.49278	NA	0.649007	NA	NA	0.761111	NA	NA	1.91712	NA	2.34371	NA	3.84607	NA	NA	3.77593	NA	NA	2.7154	2.97484	0	0	0	0	0.0912526	0.0912526	0.254	0.452473	TRUE	TRUE	TRUE	TRUE	TRUE
133	CD14-monocyte_CD16-monocyte_COPA:CD74	CD14-monocyte_CD16-monocyte	CD14-monocyte	CD16-monocyte	COPA:CD74	COPA	NA	CD74	NA	NA	228	1108	151	180	0.184211	NA	0.200361	NA	0.933775	NA	NA	0.994444	NA	NA	0.740786	NA	0.676481	NA	20.0332	NA	NA	23.5116	NA	NA	3.85232	3.98812	0	0	0	0	0.0346452	0.0346452	0.686	0.822082	TRUE	TRUE	TRUE	TRUE	TRUE
134	CD14-monocyte_CD16-monocyte_FYN:SPN	CD14-monocyte_CD16-monocyte	CD14-monocyte	CD16-monocyte	FYN:SPN	FYN	NA	SPN	NA	NA	228	1108	151	180	0.118421	NA	0.15704	NA	0.529801	NA	NA	0.55	NA	NA	0.498699	NA	0.513967	NA	2.39185	NA	NA	2.13529	NA	NA	1.09216	1.0476	0	0	0	0	-0.041656	0.041656	0.744	0.86028	TRUE	TRUE	TRUE	TRUE	TRUE
135	CD14-monocyte_CD16-monocyte_GRN:SORT1	CD14-monocyte_CD16-monocyte	CD14-monocyte	CD16-monocyte	GRN:SORT1	GRN	NA	SORT1	NA	NA	228	1108	151	180	0.666667	NA	0.829422	NA	0.0728477	NA	NA	0.111111	NA	NA	5.33023	NA	7.385	NA	0.223961	NA	NA	0.259899	NA	NA	1.09259	1.38541	0	0	0	0	0.23744	0.23744	0.292	0.494318	FALSE	TRUE	TRUE	TRUE	TRUE
136	CD14-monocyte_CD16-monocyte_GRN:TNFRSF1A	CD14-monocyte_CD16-monocyte	CD14-monocyte	CD16-monocyte	GRN:TNFRSF1A	GRN	NA	TNFRSF1A	NA	NA	228	1108	151	180	0.666667	NA	0.829422	NA	0.238411	NA	NA	0.216667	NA	NA	5.33023	NA	7.385	NA	0.701738	NA	NA	0.467454	NA	NA	1.93402	1.85799	0	0	0	0	-0.0401024	0.0401024	0.739	0.857117	TRUE	TRUE	TRUE	TRUE	TRUE
137	CD14-monocyte_CD16-monocyte_GRN:TNFRSF1B	CD14-monocyte_CD16-monocyte	CD14-monocyte	CD16-monocyte	GRN:TNFRSF1B	GRN	NA	TNFRSF1B	NA	NA	228	1108	151	180	0.666667	NA	0.829422	NA	0.622517	NA	NA	0.711111	NA	NA	5.33023	NA	7.385	NA	3.4007	NA	NA	3.08983	NA	NA	4.25752	4.77686	0	0	0	0	0.115095	0.115095	0.125	0.286862	TRUE	TRUE	TRUE	TRUE	TRUE
138	CD14-monocyte_CD16-monocyte_HBEGF:CD44	CD14-monocyte_CD16-monocyte	CD14-monocyte	CD16-monocyte	HBEGF:CD44	HBEGF	NA	CD44	NA	NA	228	1108	151	180	0.0614035	NA	0.199458	NA	0.622517	NA	NA	0.833333	NA	NA	0.303568	NA	0.827895	NA	3.05657	NA	NA	3.52241	NA	NA	0.963263	1.70768	0	0	0	0	0.572566	0.572566	0	0	FALSE	TRUE	TRUE	TRUE	TRUE
139	CD14-monocyte_CD16-monocyte_HEBP1:FPR2	CD14-monocyte_CD16-monocyte	CD14-monocyte	CD16-monocyte	HEBP1:FPR2	HEBP1	NA	FPR2	NA	NA	228	1108	151	180	0.127193	NA	0.185018	NA	0.0331126	NA	NA	0.5	NA	NA	0.555419	NA	0.613772	NA	0.0639385	NA	NA	1.53102	NA	NA	0.188448	0.96938	0.023	0.0582812	0	0	1.63783	1.63783	0	0	FALSE	TRUE	FALSE	TRUE	FALSE
140	CD14-monocyte_CD16-monocyte_HLA-A:LILRA1	CD14-monocyte_CD16-monocyte	CD14-monocyte	CD16-monocyte	HLA-A:LILRA1	HLA-A	NA	LILRA1	NA	NA	228	1108	151	180	0.828947	NA	0.805054	NA	0.264901	NA	NA	0.327778	NA	NA	9.47759	NA	6.61943	NA	0.872213	NA	NA	0.859276	NA	NA	2.87515	2.38494	0	0	0	0	-0.186933	0.186933	0.057	0.165692	TRUE	TRUE	TRUE	TRUE	TRUE
141	CD14-monocyte_CD16-monocyte_HLA-A:LILRB1	CD14-monocyte_CD16-monocyte	CD14-monocyte	CD16-monocyte	HLA-A:LILRB1	HLA-A	NA	LILRB1	NA	NA	228	1108	151	180	0.828947	NA	0.805054	NA	0.390728	NA	NA	0.422222	NA	NA	9.47759	NA	6.61943	NA	1.5946	NA	NA	1.31487	NA	NA	3.88753	2.9502	0	0	0	0	-0.275903	0.275903	0.003	0.0166764	TRUE	TRUE	TRUE	TRUE	TRUE
142	CD14-monocyte_CD16-monocyte_HLA-A:LILRB2	CD14-monocyte_CD16-monocyte	CD14-monocyte	CD16-monocyte	HLA-A:LILRB2	HLA-A	NA	LILRB2	NA	NA	228	1108	151	180	0.828947	NA	0.805054	NA	0.622517	NA	NA	0.766667	NA	NA	9.47759	NA	6.61943	NA	3.07613	NA	NA	3.35249	NA	NA	5.39947	4.71079	0	0	0	0	-0.136445	0.136445	0.017	0.0671831	TRUE	TRUE	TRUE	TRUE	TRUE
143	CD14-monocyte_CD16-monocyte_HLA-B:LILRA1	CD14-monocyte_CD16-monocyte	CD14-monocyte	CD16-monocyte	HLA-B:LILRA1	HLA-B	NA	LILRA1	NA	NA	228	1108	151	180	0.991228	NA	0.982852	NA	0.264901	NA	NA	0.327778	NA	NA	29.5301	NA	22.4076	NA	0.872213	NA	NA	0.859276	NA	NA	5.07509	4.38798	0	0	0	0	-0.145476	0.145476	0.148	0.320133	TRUE	TRUE	TRUE	TRUE	TRUE
144	CD14-monocyte_CD16-monocyte_HLA-B:LILRB1	CD14-monocyte_CD16-monocyte	CD14-monocyte	CD16-monocyte	HLA-B:LILRB1	HLA-B	NA	LILRB1	NA	NA	228	1108	151	180	0.991228	NA	0.982852	NA	0.390728	NA	NA	0.422222	NA	NA	29.5301	NA	22.4076	NA	1.5946	NA	NA	1.31487	NA	NA	6.86211	5.42799	0	0	0	0	-0.234447	0.234447	0.008	0.0371147	TRUE	TRUE	TRUE	TRUE	TRUE
145	CD14-monocyte_CD16-monocyte_HLA-B:LILRB2	CD14-monocyte_CD16-monocyte	CD14-monocyte	CD16-monocyte	HLA-B:LILRB2	HLA-B	NA	LILRB2	NA	NA	228	1108	151	180	0.991228	NA	0.982852	NA	0.622517	NA	NA	0.766667	NA	NA	29.5301	NA	22.4076	NA	3.07613	NA	NA	3.35249	NA	NA	9.53092	8.66726	0	0	0	0	-0.0949888	0.0949888	0.069	0.19016	TRUE	TRUE	TRUE	TRUE	TRUE
146	CD14-monocyte_CD16-monocyte_HLA-C:LILRA1	CD14-monocyte_CD16-monocyte	CD14-monocyte	CD16-monocyte	HLA-C:LILRA1	HLA-C	NA	LILRA1	NA	NA	228	1108	151	180	0.846491	NA	0.83213	NA	0.264901	NA	NA	0.327778	NA	NA	9.86994	NA	7.69202	NA	0.872213	NA	NA	0.859276	NA	NA	2.93406	2.57091	0	0	0	0	-0.132127	0.132127	0.195	0.382881	TRUE	TRUE	TRUE	TRUE	TRUE
147	CD14-monocyte_CD16-monocyte_HLA-C:LILRB1	CD14-monocyte_CD16-monocyte	CD14-monocyte	CD16-monocyte	HLA-C:LILRB1	HLA-C	NA	LILRB1	NA	NA	228	1108	151	180	0.846491	NA	0.83213	NA	0.390728	NA	NA	0.422222	NA	NA	9.86994	NA	7.69202	NA	1.5946	NA	NA	1.31487	NA	NA	3.96719	3.18025	0	0	0	0	-0.221097	0.221097	0.015	0.0608541	TRUE	TRUE	TRUE	TRUE	TRUE
148	CD14-monocyte_CD16-monocyte_HLA-C:LILRB2	CD14-monocyte_CD16-monocyte	CD14-monocyte	CD16-monocyte	HLA-C:LILRB2	HLA-C	NA	LILRB2	NA	NA	228	1108	151	180	0.846491	NA	0.83213	NA	0.622517	NA	NA	0.766667	NA	NA	9.86994	NA	7.69202	NA	3.07613	NA	NA	3.35249	NA	NA	5.5101	5.07813	0	0	0	0	-0.0816396	0.0816396	0.169	0.349546	TRUE	TRUE	TRUE	TRUE	TRUE
149	CD14-monocyte_CD16-monocyte_HLA-DMA:CD4	CD14-monocyte_CD16-monocyte	CD14-monocyte	CD16-monocyte	HLA-DMA:CD4	HLA-DMA	NA	CD4	NA	NA	228	1108	151	180	0.355263	NA	0.287004	NA	0.298013	NA	NA	0.316667	NA	NA	1.92197	NA	1.15594	NA	1.06357	NA	NA	0.707186	NA	NA	1.42974	0.904138	0	0	0.053	0.110704	-0.458266	0.458266	0.001	0.00651022	TRUE	TRUE	TRUE	TRUE	TRUE
150	CD14-monocyte_CD16-monocyte_HLA-DMB:CD4	CD14-monocyte_CD16-monocyte	CD14-monocyte	CD16-monocyte	HLA-DMB:CD4	HLA-DMB	NA	CD4	NA	NA	228	1108	151	180	0.245614	NA	0.148014	NA	0.298013	NA	NA	0.316667	NA	NA	1.30762	NA	0.485934	NA	1.06357	NA	NA	0.707186	NA	NA	1.1793	0.586213	0	0	0.052	0.108793	-0.698992	0.698992	0	0	TRUE	TRUE	TRUE	FALSE	TRUE
151	CD14-monocyte_CD16-monocyte_HLA-DQB1:CD4	CD14-monocyte_CD16-monocyte	CD14-monocyte	CD16-monocyte	HLA-DQB1:CD4	HLA-DQB1	NA	CD4	NA	NA	228	1108	151	180	0.280702	NA	0.234657	NA	0.298013	NA	NA	0.316667	NA	NA	1.86418	NA	0.971517	NA	1.06357	NA	NA	0.707186	NA	NA	1.40808	0.828881	0	0	0.384	0.659446	-0.529906	0.529906	0	0	TRUE	TRUE	TRUE	TRUE	TRUE
152	CD14-monocyte_CD16-monocyte_HLA-DRA:CD4	CD14-monocyte_CD16-monocyte	CD14-monocyte	CD16-monocyte	HLA-DRA:CD4	HLA-DRA	NA	CD4	NA	NA	228	1108	151	180	0.925439	NA	0.797834	NA	0.298013	NA	NA	0.316667	NA	NA	19.7989	NA	7.968	NA	1.06357	NA	NA	0.707186	NA	NA	4.58885	2.37379	0	0	0.219	0.401957	-0.659143	0.659143	0	0	TRUE	TRUE	TRUE	TRUE	TRUE
153	CD14-monocyte_CD16-monocyte_HLA-DRB5:CD4	CD14-monocyte_CD16-monocyte	CD14-monocyte	CD16-monocyte	HLA-DRB5:CD4	HLA-DRB5	NA	CD4	NA	NA	228	1108	151	180	0.109649	NA	0.101083	NA	0.298013	NA	NA	0.316667	NA	NA	0.642632	NA	0.377452	NA	1.06357	NA	NA	0.707186	NA	NA	0.826732	0.516652	0	0	0.342	0.596259	-0.470112	0.470112	0.001	0.00651022	TRUE	TRUE	TRUE	FALSE	TRUE
154	CD14-monocyte_CD16-monocyte_HLA-F:LILRB1	CD14-monocyte_CD16-monocyte	CD14-monocyte	CD16-monocyte	HLA-F:LILRB1	HLA-F	NA	LILRB1	NA	NA	228	1108	151	180	0.210526	NA	0.117329	NA	0.390728	NA	NA	0.422222	NA	NA	0.948055	NA	0.358836	NA	1.5946	NA	NA	1.31487	NA	NA	1.22954	0.686893	0	0	0	0	-0.582216	0.582216	0	0	TRUE	TRUE	TRUE	FALSE	TRUE
155	CD14-monocyte_CD16-monocyte_HLA-F:LILRB2	CD14-monocyte_CD16-monocyte	CD14-monocyte	CD16-monocyte	HLA-F:LILRB2	HLA-F	NA	LILRB2	NA	NA	228	1108	151	180	0.210526	NA	0.117329	NA	0.622517	NA	NA	0.766667	NA	NA	0.948055	NA	0.358836	NA	3.07613	NA	NA	3.35249	NA	NA	1.70773	1.09681	0	0	0	0	-0.442758	0.442758	0	0	TRUE	TRUE	TRUE	TRUE	TRUE
156	CD14-monocyte_CD16-monocyte_HMGB1:TLR4	CD14-monocyte_CD16-monocyte	CD14-monocyte	CD16-monocyte	HMGB1:TLR4	HMGB1	NA	TLR4	NA	NA	228	1108	151	180	0.627193	NA	0.632671	NA	0.152318	NA	NA	0.211111	NA	NA	4.39429	NA	3.50614	NA	0.455012	NA	NA	0.498459	NA	NA	1.41402	1.32199	0	0	0.977	1	-0.0672971	0.0672971	0.607	0.768201	TRUE	TRUE	TRUE	TRUE	TRUE
157	CD14-monocyte_CD16-monocyte_HP:ASGR1	CD14-monocyte_CD16-monocyte	CD14-monocyte	CD16-monocyte	HP:ASGR1	HP	NA	ASGR1	NA	NA	228	1108	151	180	0.0307018	NA	0.283394	NA	0.0596026	NA	NA	0.216667	NA	NA	0.127698	NA	1.81268	NA	0.194645	NA	NA	0.523329	NA	NA	0.157657	0.973975	0.017	0.0441814	0	0	1.82096	1.82096	0	0	FALSE	TRUE	FALSE	TRUE	TRUE
158	CD14-monocyte_CD16-monocyte_HP:ITGB2	CD14-monocyte_CD16-monocyte	CD14-monocyte	CD16-monocyte	HP:ITGB2	HP	NA	ITGB2	NA	NA	228	1108	151	180	0.0307018	NA	0.283394	NA	0.754967	NA	NA	0.822222	NA	NA	0.127698	NA	1.81268	NA	5.23377	NA	NA	5.14906	NA	NA	0.817521	3.0551	0.001	0.00309463	0	0	1.31829	1.31829	0	0	FALSE	TRUE	TRUE	TRUE	TRUE
159	CD14-monocyte_CD16-monocyte_HP:TLR4	CD14-monocyte_CD16-monocyte	CD14-monocyte	CD16-monocyte	HP:TLR4	HP	NA	TLR4	NA	NA	228	1108	151	180	0.0307018	NA	0.283394	NA	0.152318	NA	NA	0.211111	NA	NA	0.127698	NA	1.81268	NA	0.455012	NA	NA	0.498459	NA	NA	0.241048	0.950551	0	0	0	0	1.37205	1.37205	0	0	FALSE	TRUE	FALSE	TRUE	TRUE
160	CD14-monocyte_CD16-monocyte_ICAM3:ITGB2_ITGAL	CD14-monocyte_CD16-monocyte	CD14-monocyte	CD16-monocyte	ICAM3:ITGB2_ITGAL	ICAM3	NA	ITGB2	ITGAL	NA	228	1108	151	180	0.307018	NA	0.434116	NA	0.754967	0.238411	NA	0.822222	0.305556	NA	1.52356	NA	1.93192	NA	5.23377	0.628907	NA	5.14906	0.746885	NA	0.978865	1.20122	0.167	0.343085	0	0	0.204697	0.204697	0.083	0.21615	TRUE	TRUE	TRUE	TRUE	FALSE
161	CD14-monocyte_CD16-monocyte_ITGB1_ITGA4:PLAUR	CD14-monocyte_CD16-monocyte	CD14-monocyte	CD16-monocyte	ITGB1_ITGA4:PLAUR	ITGB1	ITGA4	PLAUR	NA	NA	228	1108	151	180	0.166667	0.131579	0.191336	0.159747	0.390728	NA	NA	0.455556	NA	NA	0.692034	0.526314	0.644388	0.552005	1.54165	NA	NA	1.48598	NA	NA	0.900773	0.905686	0	0	0.003	0.00750791	0.0054394	0.0054394	0.965	0.983148	TRUE	TRUE	TRUE	TRUE	TRUE
162	CD14-monocyte_CD16-monocyte_LAIR1:LILRB3	CD14-monocyte_CD16-monocyte	CD14-monocyte	CD16-monocyte	LAIR1:LILRB3	LAIR1	NA	LILRB3	NA	NA	228	1108	151	180	0.0570175	NA	0.139892	NA	0.298013	NA	NA	0.438889	NA	NA	0.2727	NA	0.46531	NA	0.912418	NA	NA	1.2957	NA	NA	0.498815	0.776467	0	0	0	0	0.442518	0.442518	0.005	0.0253692	FALSE	TRUE	FALSE	TRUE	TRUE
163	CD14-monocyte_CD16-monocyte_LGALS1:ITGB1	CD14-monocyte_CD16-monocyte	CD14-monocyte	CD16-monocyte	LGALS1:ITGB1	LGALS1	NA	ITGB1	NA	NA	228	1108	151	180	0.964912	NA	0.987365	NA	0.350993	NA	NA	0.444444	NA	NA	28.8152	NA	48.6071	NA	1.2495	NA	NA	1.32488	NA	NA	6.00038	8.02489	0	0	0	0	0.290724	0.290724	0.003	0.0166764	TRUE	TRUE	TRUE	TRUE	TRUE
164	CD14-monocyte_CD16-monocyte_LGALS1:LGALS1	CD14-monocyte_CD16-monocyte	CD14-monocyte	CD16-monocyte	LGALS1:LGALS1	LGALS1	NA	LGALS1	NA	NA	228	1108	151	180	0.964912	NA	0.987365	NA	0.933775	NA	NA	1	NA	NA	28.8152	NA	48.6071	NA	20.0648	NA	NA	18.9325	NA	NA	24.0452	30.3357	0	0	0	0	0.232389	0.232389	0	0	TRUE	TRUE	TRUE	TRUE	TRUE
165	CD14-monocyte_CD16-monocyte_LGALS1:PTPRC	CD14-monocyte_CD16-monocyte	CD14-monocyte	CD16-monocyte	LGALS1:PTPRC	LGALS1	NA	PTPRC	NA	NA	228	1108	151	180	0.964912	NA	0.987365	NA	0.761589	NA	NA	0.855556	NA	NA	28.8152	NA	48.6071	NA	5.35958	NA	NA	4.99858	NA	NA	12.4273	15.5874	0	0	0	0	0.226567	0.226567	0.001	0.00651022	TRUE	TRUE	TRUE	TRUE	TRUE
166	CD14-monocyte_CD16-monocyte_LGALS9:CD44	CD14-monocyte_CD16-monocyte	CD14-monocyte	CD16-monocyte	LGALS9:CD44	LGALS9	NA	CD44	NA	NA	228	1108	151	180	0.223684	NA	0.352888	NA	0.622517	NA	NA	0.833333	NA	NA	1.06407	NA	1.37626	NA	3.05657	NA	NA	3.52241	NA	NA	1.80344	2.20176	0	0	0	0	0.199561	0.199561	0.015	0.0608541	TRUE	TRUE	TRUE	TRUE	TRUE
167	CD14-monocyte_CD16-monocyte_LGALS9:CD47	CD14-monocyte_CD16-monocyte	CD14-monocyte	CD16-monocyte	LGALS9:CD47	LGALS9	NA	CD47	NA	NA	228	1108	151	180	0.223684	NA	0.352888	NA	0.437086	NA	NA	0.511111	NA	NA	1.06407	NA	1.37626	NA	1.82302	NA	NA	1.59359	NA	NA	1.39277	1.48094	0	0	0	0	0.0613816	0.0613816	0.537	0.715411	TRUE	TRUE	TRUE	TRUE	TRUE
168	CD14-monocyte_CD16-monocyte_LGALS9:PTPRC	CD14-monocyte_CD16-monocyte	CD14-monocyte	CD16-monocyte	LGALS9:PTPRC	LGALS9	NA	PTPRC	NA	NA	228	1108	151	180	0.223684	NA	0.352888	NA	0.761589	NA	NA	0.855556	NA	NA	1.06407	NA	1.37626	NA	5.35958	NA	NA	4.99858	NA	NA	2.38809	2.62285	0	0	0	0	0.093769	0.093769	0.277	0.477468	TRUE	TRUE	TRUE	TRUE	TRUE
169	CD14-monocyte_CD16-monocyte_LYZ:ITGAL	CD14-monocyte_CD16-monocyte	CD14-monocyte	CD16-monocyte	LYZ:ITGAL	LYZ	NA	ITGAL	NA	NA	228	1108	151	180	0.991228	NA	0.994585	NA	0.238411	NA	NA	0.305556	NA	NA	105.308	NA	118.861	NA	0.628907	NA	NA	0.746885	NA	NA	8.13814	9.42207	0	0	0	0	0.146493	0.146493	0.171	0.352343	TRUE	TRUE	TRUE	TRUE	TRUE
170	CD14-monocyte_CD16-monocyte_NAMPT:INSR	CD14-monocyte_CD16-monocyte	CD14-monocyte	CD16-monocyte	NAMPT:INSR	NAMPT	NA	INSR	NA	NA	228	1108	151	180	0.179825	NA	0.73917	NA	0.0662252	NA	NA	0.222222	NA	NA	0.903556	NA	6.77655	NA	0.233555	NA	NA	0.553464	NA	NA	0.45938	1.93664	0	0	0	0	1.43883	1.43883	0	0	FALSE	TRUE	FALSE	TRUE	TRUE
171	CD14-monocyte_CD16-monocyte_NRG1:HLA-DPB1	CD14-monocyte_CD16-monocyte	CD14-monocyte	CD16-monocyte	NRG1:HLA-DPB1	NRG1	NA	HLA-DPB1	NA	NA	228	1108	151	180	0.22807	NA	0.196751	NA	0.701987	NA	NA	0.905556	NA	NA	1.22516	NA	0.769638	NA	6.48743	NA	NA	9.08261	NA	NA	2.81924	2.64392	0	0	0	0	-0.0642049	0.0642049	0.505	0.69012	TRUE	TRUE	TRUE	TRUE	TRUE
172	CD14-monocyte_CD16-monocyte_NRG1:MS4A4A	CD14-monocyte_CD16-monocyte	CD14-monocyte	CD16-monocyte	NRG1:MS4A4A	NRG1	NA	MS4A4A	NA	NA	228	1108	151	180	0.22807	NA	0.196751	NA	0.317881	NA	NA	0.427778	NA	NA	1.22516	NA	0.769638	NA	1.15215	NA	NA	1.43114	NA	NA	1.18809	1.0495	0	0	0	0	-0.124031	0.124031	0.314	0.516933	TRUE	TRUE	TRUE	TRUE	TRUE
173	CD14-monocyte_CD16-monocyte_PECAM1:PECAM1	CD14-monocyte_CD16-monocyte	CD14-monocyte	CD16-monocyte	PECAM1:PECAM1	PECAM1	NA	PECAM1	NA	NA	228	1108	151	180	0.267544	NA	0.345668	NA	0.629139	NA	NA	0.755556	NA	NA	1.34871	NA	1.35152	NA	3.44105	NA	NA	3.29492	NA	NA	2.15429	2.11025	0	0	0	0	-0.0206575	0.0206575	0.809	0.900373	TRUE	TRUE	TRUE	TRUE	TRUE
174	CD14-monocyte_CD16-monocyte_PSAP:LRP1	CD14-monocyte_CD16-monocyte	CD14-monocyte	CD16-monocyte	PSAP:LRP1	PSAP	NA	LRP1	NA	NA	228	1108	151	180	0.912281	NA	0.890794	NA	0.119205	NA	NA	0.138889	NA	NA	13.662	NA	9.20836	NA	0.334811	NA	NA	0.315072	NA	NA	2.13874	1.70332	0	0	0	0	-0.227636	0.227636	0.141	0.310182	TRUE	TRUE	TRUE	TRUE	TRUE
175	CD14-monocyte_CD16-monocyte_PSAP:SORT1	CD14-monocyte_CD16-monocyte	CD14-monocyte	CD16-monocyte	PSAP:SORT1	PSAP	NA	SORT1	NA	NA	228	1108	151	180	0.912281	NA	0.890794	NA	0.0728477	NA	NA	0.111111	NA	NA	13.662	NA	9.20836	NA	0.223961	NA	NA	0.259899	NA	NA	1.74922	1.54701	0	0	0	0	-0.122843	0.122843	0.551	0.726299	FALSE	TRUE	TRUE	TRUE	TRUE
176	CD14-monocyte_CD16-monocyte_PSEN1:CD44	CD14-monocyte_CD16-monocyte	CD14-monocyte	CD16-monocyte	PSEN1:CD44	PSEN1	NA	CD44	NA	NA	228	1108	151	180	0.118421	NA	0.0758123	NA	0.622517	NA	NA	0.833333	NA	NA	0.45548	NA	0.222075	NA	3.05657	NA	NA	3.52241	NA	NA	1.17992	0.884442	0	0	0	0	-0.288243	0.288243	0.031	0.106631	TRUE	FALSE	TRUE	TRUE	TRUE
177	CD14-monocyte_CD16-monocyte_PTPN6:CD300LF	CD14-monocyte_CD16-monocyte	CD14-monocyte	CD16-monocyte	PTPN6:CD300LF	PTPN6	NA	CD300LF	NA	NA	228	1108	151	180	0.320175	NA	0.385379	NA	0.331126	NA	NA	0.355556	NA	NA	1.64431	NA	1.55228	NA	1.22153	NA	NA	0.930236	NA	NA	1.41724	1.20166	0	0	0	0	-0.165007	0.165007	0.123	0.283844	TRUE	TRUE	TRUE	TRUE	TRUE
178	CD14-monocyte_CD16-monocyte_PTPN6:CLEC12A	CD14-monocyte_CD16-monocyte	CD14-monocyte	CD16-monocyte	PTPN6:CLEC12A	PTPN6	NA	CLEC12A	NA	NA	228	1108	151	180	0.320175	NA	0.385379	NA	0.582781	NA	NA	0.688889	NA	NA	1.64431	NA	1.55228	NA	3.60033	NA	NA	2.83211	NA	NA	2.43312	2.09672	0	0	0	0	-0.148799	0.148799	0.077	0.205232	TRUE	TRUE	TRUE	TRUE	TRUE
179	CD14-monocyte_CD16-monocyte_RETN:CAP1	CD14-monocyte_CD16-monocyte	CD14-monocyte	CD16-monocyte	RETN:CAP1	RETN	NA	CAP1	NA	NA	228	1108	151	180	0.197368	NA	0.502708	NA	0.635762	NA	NA	0.838889	NA	NA	1.40274	NA	5.24181	NA	4.37121	NA	NA	4.63415	NA	NA	2.47622	4.92862	0	0	0	0	0.688327	0.688327	0	0	TRUE	TRUE	TRUE	TRUE	TRUE
180	CD14-monocyte_CD16-monocyte_RETN:TLR4	CD14-monocyte_CD16-monocyte	CD14-monocyte	CD16-monocyte	RETN:TLR4	RETN	NA	TLR4	NA	NA	228	1108	151	180	0.197368	NA	0.502708	NA	0.152318	NA	NA	0.211111	NA	NA	1.40274	NA	5.24181	NA	0.455012	NA	NA	0.498459	NA	NA	0.798914	1.61642	0	0	0.005	0.012181	0.704718	0.704718	0.001	0.00651022	TRUE	TRUE	TRUE	TRUE	TRUE
181	CD14-monocyte_CD16-monocyte_RPS19:C5AR1	CD14-monocyte_CD16-monocyte	CD14-monocyte	CD16-monocyte	RPS19:C5AR1	RPS19	NA	C5AR1	NA	NA	228	1108	151	180	0.986842	NA	0.994585	NA	0.390728	NA	NA	0.777778	NA	NA	38.7756	NA	37.986	NA	1.5319	NA	NA	3.80959	NA	NA	7.70717	12.0296	0	0	0	0	0.445219	0.445219	0	0	TRUE	TRUE	TRUE	TRUE	TRUE
182	CD14-monocyte_CD16-monocyte_RPS27A:TLR4	CD14-monocyte_CD16-monocyte	CD14-monocyte	CD16-monocyte	RPS27A:TLR4	RPS27A	NA	TLR4	NA	NA	228	1108	151	180	1	NA	0.995487	NA	0.152318	NA	NA	0.211111	NA	NA	60.5888	NA	41.3623	NA	0.455012	NA	NA	0.498459	NA	NA	5.25059	4.54064	0	0	0.646	1	-0.145272	0.145272	0.234	0.429382	TRUE	TRUE	TRUE	TRUE	TRUE
183	CD14-monocyte_CD16-monocyte_S100A12:TLR4	CD14-monocyte_CD16-monocyte	CD14-monocyte	CD16-monocyte	S100A12:TLR4	S100A12	NA	TLR4	NA	NA	228	1108	151	180	0.899123	NA	0.968412	NA	0.152318	NA	NA	0.211111	NA	NA	23.808	NA	48.5842	NA	0.455012	NA	NA	0.498459	NA	NA	3.29134	4.9211	0	0	0	0	0.402238	0.402238	0.01	0.0442923	TRUE	TRUE	TRUE	TRUE	TRUE
184	CD14-monocyte_CD16-monocyte_S100A8:CD68	CD14-monocyte_CD16-monocyte	CD14-monocyte	CD16-monocyte	S100A8:CD68	S100A8	NA	CD68	NA	NA	228	1108	151	180	1	NA	0.999097	NA	0.768212	NA	NA	0.866667	NA	NA	223.528	NA	469.029	NA	5.89458	NA	NA	5.97772	NA	NA	36.2988	52.9502	0	0	0	0	0.377567	0.377567	0	0	TRUE	TRUE	TRUE	TRUE	TRUE
185	CD14-monocyte_CD16-monocyte_S100A8:ITGB2	CD14-monocyte_CD16-monocyte	CD14-monocyte	CD16-monocyte	S100A8:ITGB2	S100A8	NA	ITGB2	NA	NA	228	1108	151	180	1	NA	0.999097	NA	0.754967	NA	NA	0.822222	NA	NA	223.528	NA	469.029	NA	5.23377	NA	NA	5.14906	NA	NA	34.2037	49.1432	0	0	0	0	0.362405	0.362405	0	0	TRUE	TRUE	TRUE	TRUE	TRUE
186	CD14-monocyte_CD16-monocyte_S100A8:TLR4	CD14-monocyte_CD16-monocyte	CD14-monocyte	CD16-monocyte	S100A8:TLR4	S100A8	NA	TLR4	NA	NA	228	1108	151	180	1	NA	0.999097	NA	0.152318	NA	NA	0.211111	NA	NA	223.528	NA	469.029	NA	0.455012	NA	NA	0.498459	NA	NA	10.085	15.2902	0	0	0	0	0.416163	0.416163	0.007	0.033328	TRUE	TRUE	TRUE	TRUE	TRUE
187	CD14-monocyte_CD16-monocyte_S100A9:CD68	CD14-monocyte_CD16-monocyte	CD14-monocyte	CD16-monocyte	S100A9:CD68	S100A9	NA	CD68	NA	NA	228	1108	151	180	1	NA	0.999097	NA	0.768212	NA	NA	0.866667	NA	NA	210.695	NA	409.366	NA	5.89458	NA	NA	5.97772	NA	NA	35.2414	49.4679	0	0	0	0	0.339102	0.339102	0	0	TRUE	TRUE	TRUE	TRUE	TRUE
188	CD14-monocyte_CD16-monocyte_S100A9:ITGB2	CD14-monocyte_CD16-monocyte	CD14-monocyte	CD16-monocyte	S100A9:ITGB2	S100A9	NA	ITGB2	NA	NA	228	1108	151	180	1	NA	0.999097	NA	0.754967	NA	NA	0.822222	NA	NA	210.695	NA	409.366	NA	5.23377	NA	NA	5.14906	NA	NA	33.2074	45.9113	0	0	0	0	0.32394	0.32394	0	0	TRUE	TRUE	TRUE	TRUE	TRUE
189	CD14-monocyte_CD16-monocyte_S100A9:TLR4	CD14-monocyte_CD16-monocyte	CD14-monocyte	CD16-monocyte	S100A9:TLR4	S100A9	NA	TLR4	NA	NA	228	1108	151	180	1	NA	0.999097	NA	0.152318	NA	NA	0.211111	NA	NA	210.695	NA	409.366	NA	0.455012	NA	NA	0.498459	NA	NA	9.79126	14.2847	0	0	0	0	0.377698	0.377698	0.01	0.0442923	TRUE	TRUE	TRUE	TRUE	TRUE
190	CD14-monocyte_CD16-monocyte_SELL:SELPLG	CD14-monocyte_CD16-monocyte	CD14-monocyte	CD16-monocyte	SELL:SELPLG	SELL	NA	SELPLG	NA	NA	228	1108	151	180	0.491228	NA	0.711191	NA	0.443709	NA	NA	0.577778	NA	NA	2.69539	NA	4.76911	NA	1.96252	NA	NA	1.88536	NA	NA	2.29995	2.99858	0	0	0	0	0.265252	0.265252	0.004	0.0210691	TRUE	TRUE	TRUE	TRUE	TRUE
191	CD14-monocyte_CD16-monocyte_SELPLG:ITGB2	CD14-monocyte_CD16-monocyte	CD14-monocyte	CD16-monocyte	SELPLG:ITGB2	SELPLG	NA	ITGB2	NA	NA	228	1108	151	180	0.241228	NA	0.31769	NA	0.754967	NA	NA	0.822222	NA	NA	1.04557	NA	1.16125	NA	5.23377	NA	NA	5.14906	NA	NA	2.33929	2.44527	0	0	0	0	0.0443079	0.0443079	0.593	0.757569	TRUE	TRUE	TRUE	TRUE	TRUE
192	CD14-monocyte_CD16-monocyte_SEMA4A:LILRB2	CD14-monocyte_CD16-monocyte	CD14-monocyte	CD16-monocyte	SEMA4A:LILRB2	SEMA4A	NA	LILRB2	NA	NA	228	1108	151	180	0.100877	NA	0.0893502	NA	0.622517	NA	NA	0.766667	NA	NA	0.36981	NA	0.285103	NA	3.07613	NA	NA	3.35249	NA	NA	1.06658	0.977653	0	0	0	0	-0.0870528	0.0870528	0.515	0.697833	TRUE	FALSE	TRUE	TRUE	TRUE
193	CD14-monocyte_CD16-monocyte_SERPINA1:LRP1	CD14-monocyte_CD16-monocyte	CD14-monocyte	CD16-monocyte	SERPINA1:LRP1	SERPINA1	NA	LRP1	NA	NA	228	1108	151	180	0.561404	NA	0.772563	NA	0.119205	NA	NA	0.138889	NA	NA	3.69244	NA	6.10855	NA	0.334811	NA	NA	0.315072	NA	NA	1.11188	1.38731	0	0	0	0	0.221319	0.221319	0.226	0.420644	TRUE	TRUE	TRUE	TRUE	TRUE
194	CD14-monocyte_CD16-monocyte_SIRPA:CD47	CD14-monocyte_CD16-monocyte	CD14-monocyte	CD16-monocyte	SIRPA:CD47	SIRPA	NA	CD47	NA	NA	228	1108	151	180	0.114035	NA	0.166065	NA	0.437086	NA	NA	0.511111	NA	NA	0.511316	NA	0.557486	NA	1.82302	NA	NA	1.59359	NA	NA	0.965474	0.942551	0	0	0	0	-0.0240286	0.0240286	0.841	0.91799	TRUE	TRUE	TRUE	TRUE	TRUE
195	CD14-monocyte_CD16-monocyte_SYK:FCGR2A	CD14-monocyte_CD16-monocyte	CD14-monocyte	CD16-monocyte	SYK:FCGR2A	SYK	NA	FCGR2A	NA	NA	228	1108	151	180	0.188596	NA	0.240072	NA	0.317881	NA	NA	0.466667	NA	NA	0.898693	NA	0.820737	NA	1.17096	NA	NA	1.42398	NA	NA	1.02583	1.08107	0	0	0	0	0.0524471	0.0524471	0.661	0.805674	TRUE	TRUE	TRUE	TRUE	TRUE
196	CD14-monocyte_CD16-monocyte_TGFB1:CXCR4	CD14-monocyte_CD16-monocyte	CD14-monocyte	CD16-monocyte	TGFB1:CXCR4	TGFB1	NA	CXCR4	NA	NA	228	1108	151	180	0.263158	NA	0.316787	NA	0.317881	NA	NA	0.95	NA	NA	1.12143	NA	1.27821	NA	1.4471	NA	NA	7.65678	NA	NA	1.2739	3.12841	1	1	0	0	0.898441	0.898441	0	0	TRUE	TRUE	TRUE	TRUE	FALSE
197	CD14-monocyte_CD16-monocyte_TGFB1:ITGB1	CD14-monocyte_CD16-monocyte	CD14-monocyte	CD16-monocyte	TGFB1:ITGB1	TGFB1	NA	ITGB1	NA	NA	228	1108	151	180	0.263158	NA	0.316787	NA	0.350993	NA	NA	0.444444	NA	NA	1.12143	NA	1.27821	NA	1.2495	NA	NA	1.32488	NA	NA	1.18373	1.30134	0.03	0.0741376	0	0	0.0947184	0.0947184	0.38	0.580549	TRUE	TRUE	TRUE	TRUE	FALSE
198	CD14-monocyte_CD16-monocyte_THBS1:CD47	CD14-monocyte_CD16-monocyte	CD14-monocyte	CD16-monocyte	THBS1:CD47	THBS1	NA	CD47	NA	NA	228	1108	151	180	0.131579	NA	0.550542	NA	0.437086	NA	NA	0.511111	NA	NA	0.785353	NA	4.16187	NA	1.82302	NA	NA	1.59359	NA	NA	1.19654	2.57533	0	0	0	0	0.76654	0.76654	0	0	TRUE	TRUE	TRUE	TRUE	TRUE
199	CD14-monocyte_CD16-monocyte_THBS1:ITGA4	CD14-monocyte_CD16-monocyte	CD14-monocyte	CD16-monocyte	THBS1:ITGA4	THBS1	NA	ITGA4	NA	NA	228	1108	151	180	0.131579	NA	0.550542	NA	0.311258	NA	NA	0.438889	NA	NA	0.785353	NA	4.16187	NA	0.982704	NA	NA	1.21957	NA	NA	0.878504	2.25293	0	0	0	0	0.941765	0.941765	0	0	TRUE	TRUE	TRUE	TRUE	TRUE
200	CD14-monocyte_CD16-monocyte_THBS1:LRP1	CD14-monocyte_CD16-monocyte	CD14-monocyte	CD16-monocyte	THBS1:LRP1	THBS1	NA	LRP1	NA	NA	228	1108	151	180	0.131579	NA	0.550542	NA	0.119205	NA	NA	0.138889	NA	NA	0.785353	NA	4.16187	NA	0.334811	NA	NA	0.315072	NA	NA	0.512781	1.14512	0	0	0	0	0.803412	0.803412	0	0	TRUE	TRUE	FALSE	TRUE	TRUE
201	CD14-monocyte_CD16-monocyte_THBS1:PTPRJ	CD14-monocyte_CD16-monocyte	CD14-monocyte	CD16-monocyte	THBS1:PTPRJ	THBS1	NA	PTPRJ	NA	NA	228	1108	151	180	0.131579	NA	0.550542	NA	0.0662252	NA	NA	0.133333	NA	NA	0.785353	NA	4.16187	NA	0.166258	NA	NA	0.315506	NA	NA	0.361346	1.1459	0	0	0	0	1.15411	1.15411	0	0	FALSE	TRUE	FALSE	TRUE	TRUE
202	CD14-monocyte_CD16-monocyte_TIMP1:CD63	CD14-monocyte_CD16-monocyte	CD14-monocyte	CD16-monocyte	TIMP1:CD63	TIMP1	NA	CD63	NA	NA	228	1108	151	180	0.355263	NA	0.624549	NA	0.218543	NA	NA	0.511111	NA	NA	1.78568	NA	3.61415	NA	0.813347	NA	NA	2.09655	NA	NA	1.20515	2.75268	0.843	1	0	0	0.825974	0.825974	0	0	TRUE	TRUE	TRUE	TRUE	FALSE
203	CD14-monocyte_CD16-monocyte_TIMP2:CD44	CD14-monocyte_CD16-monocyte	CD14-monocyte	CD16-monocyte	TIMP2:CD44	TIMP2	NA	CD44	NA	NA	228	1108	151	180	0.289474	NA	0.297834	NA	0.622517	NA	NA	0.833333	NA	NA	1.38779	NA	1.1217	NA	3.05657	NA	NA	3.52241	NA	NA	2.05958	1.98773	0	0	0	0	-0.0355072	0.0355072	0.695	0.827721	TRUE	TRUE	TRUE	TRUE	TRUE
204	CD14-monocyte_CD16-monocyte_TIMP2:ITGB1	CD14-monocyte_CD16-monocyte	CD14-monocyte	CD16-monocyte	TIMP2:ITGB1	TIMP2	NA	ITGB1	NA	NA	228	1108	151	180	0.289474	NA	0.297834	NA	0.350993	NA	NA	0.444444	NA	NA	1.38779	NA	1.1217	NA	1.2495	NA	NA	1.32488	NA	NA	1.31683	1.21907	0	0	0	0	-0.0771424	0.0771424	0.468	0.658547	TRUE	TRUE	TRUE	TRUE	TRUE
205	CD14-monocyte_CD16-monocyte_TNFSF13B:CD40	CD14-monocyte_CD16-monocyte	CD14-monocyte	CD16-monocyte	TNFSF13B:CD40	TNFSF13B	NA	CD40	NA	NA	228	1108	151	180	0.578947	NA	0.65343	NA	0.0463576	NA	NA	0.1	NA	NA	4.03901	NA	3.89946	NA	0.138692	NA	NA	0.180801	NA	NA	0.74845	0.839659	0	0	0	0	0.114992	0.114992	0.625	0.779999	FALSE	TRUE	TRUE	TRUE	TRUE
206	CD14-monocyte_CD16-monocyte_TNFSF13B:HLA-DPB1	CD14-monocyte_CD16-monocyte	CD14-monocyte	CD16-monocyte	TNFSF13B:HLA-DPB1	TNFSF13B	NA	HLA-DPB1	NA	NA	228	1108	151	180	0.578947	NA	0.65343	NA	0.701987	NA	NA	0.905556	NA	NA	4.03901	NA	3.89946	NA	6.48743	NA	NA	9.08261	NA	NA	5.11886	5.95124	0	0	0	0	0.150667	0.150667	0.031	0.106631	TRUE	TRUE	TRUE	TRUE	TRUE
207	CD14-monocyte_CD16-monocyte_TYROBP:TREM1	CD14-monocyte_CD16-monocyte	CD14-monocyte	CD16-monocyte	TYROBP:TREM1	TYROBP	NA	TREM1	NA	NA	228	1108	151	180	0.995614	NA	0.998195	NA	0.0463576	NA	NA	0.177778	NA	NA	39.7223	NA	31.4153	NA	0.124351	NA	NA	0.483375	NA	NA	2.2225	3.89684	0	0	0	0	0.561534	0.561534	0.003	0.0166764	FALSE	TRUE	TRUE	TRUE	TRUE
208	CD14-monocyte_CD16-monocyte_VCAN:CD44	CD14-monocyte_CD16-monocyte	CD14-monocyte	CD16-monocyte	VCAN:CD44	VCAN	NA	CD44	NA	NA	228	1108	151	180	0.864035	NA	0.930505	NA	0.622517	NA	NA	0.833333	NA	NA	11.2145	NA	14.3624	NA	3.05657	NA	NA	3.52241	NA	NA	5.85474	7.11267	0	0	0	0	0.194627	0.194627	0.002	0.0118734	TRUE	TRUE	TRUE	TRUE	TRUE
209	CD14-monocyte_CD16-monocyte_VCAN:ITGA4	CD14-monocyte_CD16-monocyte	CD14-monocyte	CD16-monocyte	VCAN:ITGA4	VCAN	NA	ITGA4	NA	NA	228	1108	151	180	0.864035	NA	0.930505	NA	0.311258	NA	NA	0.438889	NA	NA	11.2145	NA	14.3624	NA	0.982704	NA	NA	1.21957	NA	NA	3.31972	4.1852	0	0	0	0	0.231673	0.231673	0.012	0.0510841	TRUE	TRUE	TRUE	TRUE	TRUE
210	CD14-monocyte_CD16-monocyte_VCAN:ITGB1	CD14-monocyte_CD16-monocyte	CD14-monocyte	CD16-monocyte	VCAN:ITGB1	VCAN	NA	ITGB1	NA	NA	228	1108	151	180	0.864035	NA	0.930505	NA	0.350993	NA	NA	0.444444	NA	NA	11.2145	NA	14.3624	NA	1.2495	NA	NA	1.32488	NA	NA	3.74333	4.36217	0	0	0	0	0.152992	0.152992	0.107	0.258205	TRUE	TRUE	TRUE	TRUE	TRUE
211	CD14-monocyte_CD16-monocyte_VCAN:TLR1	CD14-monocyte_CD16-monocyte	CD14-monocyte	CD16-monocyte	VCAN:TLR1	VCAN	NA	TLR1	NA	NA	228	1108	151	180	0.864035	NA	0.930505	NA	0.13245	NA	NA	0.0833333	NA	NA	11.2145	NA	14.3624	NA	0.358556	NA	NA	0.164027	NA	NA	2.00525	1.53487	0	0	0	0	-0.267326	0.267326	0.202	0.391169	TRUE	FALSE	TRUE	TRUE	TRUE
212	CD14-monocyte_CD16-monocyte_VCAN:TLR2	CD14-monocyte_CD16-monocyte	CD14-monocyte	CD16-monocyte	VCAN:TLR2	VCAN	NA	TLR2	NA	NA	228	1108	151	180	0.864035	NA	0.930505	NA	0.0463576	NA	NA	0.122222	NA	NA	11.2145	NA	14.3624	NA	0.161374	NA	NA	0.286366	NA	NA	1.34526	2.02803	0	0	0	0	0.410474	0.410474	0.071	0.193942	FALSE	TRUE	TRUE	TRUE	TRUE
213	CD14-monocyte_CD4-naive1_ADAM10:CD44	CD14-monocyte_CD4-naive1	CD14-monocyte	CD4-naive1	ADAM10:CD44	ADAM10	NA	CD44	NA	NA	228	1108	1127	97	0.135965	NA	0.165162	NA	0.409051	NA	NA	0.536082	NA	NA	0.5267	NA	0.567298	NA	1.624	NA	NA	2.40413	NA	NA	0.924857	1.16784	0	0	0	0	0.233275	0.233275	0.032	0.109293	TRUE	TRUE	TRUE	TRUE	TRUE
214	CD14-monocyte_CD4-naive1_APP:RPSA	CD14-monocyte_CD4-naive1	CD14-monocyte	CD4-naive1	APP:RPSA	APP	NA	RPSA	NA	NA	228	1108	1127	97	0.140351	NA	0.107401	NA	0.999113	NA	NA	1	NA	NA	0.507539	NA	0.313554	NA	29.2918	NA	NA	31.3243	NA	NA	3.85574	3.13399	0	0	0.039	0.083512	-0.207257	0.207257	0.046	0.142109	TRUE	TRUE	TRUE	TRUE	TRUE
215	CD14-monocyte_CD4-naive1_B2M:CD247	CD14-monocyte_CD4-naive1	CD14-monocyte	CD4-naive1	B2M:CD247	B2M	NA	CD247	NA	NA	228	1108	1127	97	1	NA	1	NA	0.356699	NA	NA	0.402062	NA	NA	115.107	NA	91.1029	NA	1.38735	NA	NA	1.5412	NA	NA	12.637	11.8494	1	1	0	0	-0.0643529	0.0643529	0.409	0.607078	TRUE	TRUE	TRUE	TRUE	FALSE
216	CD14-monocyte_CD4-naive1_B2M:CD3D	CD14-monocyte_CD4-naive1	CD14-monocyte	CD4-naive1	B2M:CD3D	B2M	NA	CD3D	NA	NA	228	1108	1127	97	1	NA	1	NA	0.896185	NA	NA	0.886598	NA	NA	115.107	NA	91.1029	NA	7.77412	NA	NA	6.92606	NA	NA	29.9141	25.1194	1	1	0	0	-0.17469	0.17469	0	0	TRUE	TRUE	TRUE	TRUE	FALSE
217	CD14-monocyte_CD4-naive1_B2M:CD3G	CD14-monocyte_CD4-naive1	CD14-monocyte	CD4-naive1	B2M:CD3G	B2M	NA	CD3G	NA	NA	228	1108	1127	97	1	NA	1	NA	0.393079	NA	NA	0.402062	NA	NA	115.107	NA	91.1029	NA	1.56337	NA	NA	1.58058	NA	NA	13.4147	11.9998	1	1	0	0	-0.111464	0.111464	0.165	0.344148	TRUE	TRUE	TRUE	TRUE	FALSE
218	CD14-monocyte_CD4-naive1_CD14:ITGB1	CD14-monocyte_CD4-naive1	CD14-monocyte	CD4-naive1	CD14:ITGB1	CD14	NA	ITGB1	NA	NA	228	1108	1127	97	0.732456	NA	0.836643	NA	0.0745342	NA	NA	0.164948	NA	NA	7.72117	NA	8.92414	NA	0.286335	NA	NA	0.741423	NA	NA	1.48689	2.57227	0	0	0	0	0.548102	0.548102	0.001	0.00651022	FALSE	TRUE	TRUE	TRUE	TRUE
219	CD14-monocyte_CD4-naive1_CD14:ITGB2	CD14-monocyte_CD4-naive1	CD14-monocyte	CD4-naive1	CD14:ITGB2	CD14	NA	ITGB2	NA	NA	228	1108	1127	97	0.732456	NA	0.836643	NA	0.285714	NA	NA	0.298969	NA	NA	7.72117	NA	8.92414	NA	1.07288	NA	NA	1.04388	NA	NA	2.87818	3.05217	0	0	0	0	0.0586968	0.0586968	0.559	0.732004	TRUE	TRUE	TRUE	TRUE	TRUE
220	CD14-monocyte_CD4-naive1_CD48:CD2	CD14-monocyte_CD4-naive1	CD14-monocyte	CD4-naive1	CD48:CD2	CD48	NA	CD2	NA	NA	228	1108	1127	97	0.627193	NA	0.681408	NA	0.43567	NA	NA	0.546392	NA	NA	4.37137	NA	4.21659	NA	1.87386	NA	NA	2.39833	NA	NA	2.86205	3.18006	1	1	0	0	0.105361	0.105361	0.171	0.352343	TRUE	TRUE	TRUE	TRUE	FALSE
221	CD14-monocyte_CD4-naive1_CD55:ADGRE5	CD14-monocyte_CD4-naive1	CD14-monocyte	CD4-naive1	CD55:ADGRE5	CD55	NA	ADGRE5	NA	NA	228	1108	1127	97	0.22807	NA	0.439531	NA	0.0976043	NA	NA	0.164948	NA	NA	1.05714	NA	1.97557	NA	0.33596	NA	NA	0.582752	NA	NA	0.595949	1.07297	0.388	0.701614	0	0	0.588032	0.588032	0.003	0.0166764	FALSE	TRUE	FALSE	TRUE	FALSE
222	CD14-monocyte_CD4-naive1_CD58:CD2	CD14-monocyte_CD4-naive1	CD14-monocyte	CD4-naive1	CD58:CD2	CD58	NA	CD2	NA	NA	228	1108	1127	97	0.0921053	NA	0.119134	NA	0.43567	NA	NA	0.546392	NA	NA	0.404649	NA	0.443157	NA	1.87386	NA	NA	2.39833	NA	NA	0.870779	1.03094	0.896	1	0	0	0.168838	0.168838	0.185	0.370447	FALSE	TRUE	TRUE	TRUE	FALSE
223	CD14-monocyte_CD4-naive1_HBEGF:CD44	CD14-monocyte_CD4-naive1	CD14-monocyte	CD4-naive1	HBEGF:CD44	HBEGF	NA	CD44	NA	NA	228	1108	1127	97	0.0614035	NA	0.199458	NA	0.409051	NA	NA	0.536082	NA	NA	0.303568	NA	0.827895	NA	1.624	NA	NA	2.40413	NA	NA	0.702136	1.4108	0	0	0	0	0.697789	0.697789	0	0	FALSE	TRUE	TRUE	TRUE	TRUE
224	CD14-monocyte_CD4-naive1_HLA-A:CD3D	CD14-monocyte_CD4-naive1	CD14-monocyte	CD4-naive1	HLA-A:CD3D	HLA-A	NA	CD3D	NA	NA	228	1108	1127	97	0.828947	NA	0.805054	NA	0.896185	NA	NA	0.886598	NA	NA	9.47759	NA	6.61943	NA	7.77412	NA	NA	6.92606	NA	NA	8.5837	6.77101	1	1	0.008	0.0189668	-0.237215	0.237215	0	0	TRUE	TRUE	TRUE	TRUE	FALSE
225	CD14-monocyte_CD4-naive1_HLA-A:CD3G	CD14-monocyte_CD4-naive1	CD14-monocyte	CD4-naive1	HLA-A:CD3G	HLA-A	NA	CD3G	NA	NA	228	1108	1127	97	0.828947	NA	0.805054	NA	0.393079	NA	NA	0.402062	NA	NA	9.47759	NA	6.61943	NA	1.56337	NA	NA	1.58058	NA	NA	3.84929	3.23458	1	1	0.002	0.00510558	-0.173988	0.173988	0.03	0.103861	TRUE	TRUE	TRUE	TRUE	FALSE
226	CD14-monocyte_CD4-naive1_HLA-B:CD3D	CD14-monocyte_CD4-naive1	CD14-monocyte	CD4-naive1	HLA-B:CD3D	HLA-B	NA	CD3D	NA	NA	228	1108	1127	97	0.991228	NA	0.982852	NA	0.896185	NA	NA	0.886598	NA	NA	29.5301	NA	22.4076	NA	7.77412	NA	NA	6.92606	NA	NA	15.1516	12.4578	1	1	0	0	-0.195759	0.195759	0	0	TRUE	TRUE	TRUE	TRUE	FALSE
227	CD14-monocyte_CD4-naive1_HLA-B:CD3G	CD14-monocyte_CD4-naive1	CD14-monocyte	CD4-naive1	HLA-B:CD3G	HLA-B	NA	CD3G	NA	NA	228	1108	1127	97	0.991228	NA	0.982852	NA	0.393079	NA	NA	0.402062	NA	NA	29.5301	NA	22.4076	NA	1.56337	NA	NA	1.58058	NA	NA	6.7946	5.95122	1	1	0	0	-0.132532	0.132532	0.096	0.239119	TRUE	TRUE	TRUE	TRUE	FALSE
228	CD14-monocyte_CD4-naive1_HLA-C:CD3D	CD14-monocyte_CD4-naive1	CD14-monocyte	CD4-naive1	HLA-C:CD3D	HLA-C	NA	CD3D	NA	NA	228	1108	1127	97	0.846491	NA	0.83213	NA	0.896185	NA	NA	0.886598	NA	NA	9.86994	NA	7.69202	NA	7.77412	NA	NA	6.92606	NA	NA	8.75957	7.299	1	1	0	0	-0.182409	0.182409	0	0	TRUE	TRUE	TRUE	TRUE	FALSE
229	CD14-monocyte_CD4-naive1_HLA-C:CD3G	CD14-monocyte_CD4-naive1	CD14-monocyte	CD4-naive1	HLA-C:CD3G	HLA-C	NA	CD3G	NA	NA	228	1108	1127	97	0.846491	NA	0.83213	NA	0.393079	NA	NA	0.402062	NA	NA	9.86994	NA	7.69202	NA	1.56337	NA	NA	1.58058	NA	NA	3.92816	3.48681	1	1	0	0	-0.119183	0.119183	0.151	0.324299	TRUE	TRUE	TRUE	TRUE	FALSE
230	CD14-monocyte_CD4-naive1_HLA-DMA:CD4	CD14-monocyte_CD4-naive1	CD14-monocyte	CD4-naive1	HLA-DMA:CD4	HLA-DMA	NA	CD4	NA	NA	228	1108	1127	97	0.355263	NA	0.287004	NA	0.131322	NA	NA	0.164948	NA	NA	1.92197	NA	1.15594	NA	0.420374	NA	NA	0.487886	NA	NA	0.898859	0.750977	0	0	0.525	0.858345	-0.17975	0.17975	0.186	0.371637	TRUE	TRUE	TRUE	TRUE	TRUE
231	CD14-monocyte_CD4-naive1_HLA-DMB:CD4	CD14-monocyte_CD4-naive1	CD14-monocyte	CD4-naive1	HLA-DMB:CD4	HLA-DMB	NA	CD4	NA	NA	228	1108	1127	97	0.245614	NA	0.148014	NA	0.131322	NA	NA	0.164948	NA	NA	1.30762	NA	0.485934	NA	0.420374	NA	NA	0.487886	NA	NA	0.741409	0.486909	0	0	0.496	0.818775	-0.420476	0.420476	0.009	0.0407442	TRUE	TRUE	TRUE	FALSE	TRUE
232	CD14-monocyte_CD4-naive1_HLA-DQB1:CD4	CD14-monocyte_CD4-naive1	CD14-monocyte	CD4-naive1	HLA-DQB1:CD4	HLA-DQB1	NA	CD4	NA	NA	228	1108	1127	97	0.280702	NA	0.234657	NA	0.131322	NA	NA	0.164948	NA	NA	1.86418	NA	0.971517	NA	0.420374	NA	NA	0.487886	NA	NA	0.885241	0.688469	0	0	0.778	1	-0.25139	0.25139	0.083	0.21615	TRUE	TRUE	TRUE	TRUE	TRUE
233	CD14-monocyte_CD4-naive1_HLA-DRA:CD4	CD14-monocyte_CD4-naive1	CD14-monocyte	CD4-naive1	HLA-DRA:CD4	HLA-DRA	NA	CD4	NA	NA	228	1108	1127	97	0.925439	NA	0.797834	NA	0.131322	NA	NA	0.164948	NA	NA	19.7989	NA	7.968	NA	0.420374	NA	NA	0.487886	NA	NA	2.88495	1.97167	0	0	0.686	1	-0.380627	0.380627	0.003	0.0166764	TRUE	TRUE	TRUE	TRUE	TRUE
234	CD14-monocyte_CD4-naive1_HP:ITGB2	CD14-monocyte_CD4-naive1	CD14-monocyte	CD4-naive1	HP:ITGB2	HP	NA	ITGB2	NA	NA	228	1108	1127	97	0.0307018	NA	0.283394	NA	0.285714	NA	NA	0.298969	NA	NA	0.127698	NA	1.81268	NA	1.07288	NA	NA	1.04388	NA	NA	0.370141	1.37558	0.411	0.73675	0	0	1.31275	1.31275	0	0	FALSE	TRUE	FALSE	TRUE	FALSE
235	CD14-monocyte_CD4-naive1_LGALS1:CD69	CD14-monocyte_CD4-naive1	CD14-monocyte	CD4-naive1	LGALS1:CD69	LGALS1	NA	CD69	NA	NA	228	1108	1127	97	0.964912	NA	0.987365	NA	0.299911	NA	NA	0.608247	NA	NA	28.8152	NA	48.6071	NA	1.1734	NA	NA	3.69371	NA	NA	5.8148	13.3993	0	0	0	0	0.834794	0.834794	0	0	TRUE	TRUE	TRUE	TRUE	TRUE
236	CD14-monocyte_CD4-naive1_LGALS1:ITGB1	CD14-monocyte_CD4-naive1	CD14-monocyte	CD4-naive1	LGALS1:ITGB1	LGALS1	NA	ITGB1	NA	NA	228	1108	1127	97	0.964912	NA	0.987365	NA	0.0745342	NA	NA	0.164948	NA	NA	28.8152	NA	48.6071	NA	0.286335	NA	NA	0.741423	NA	NA	2.87242	6.0032	0.959	1	0.001	0.00262754	0.737138	0.737138	0	0	FALSE	TRUE	TRUE	TRUE	FALSE
237	CD14-monocyte_CD4-naive1_LGALS1:PTPRC	CD14-monocyte_CD4-naive1	CD14-monocyte	CD4-naive1	LGALS1:PTPRC	LGALS1	NA	PTPRC	NA	NA	228	1108	1127	97	0.964912	NA	0.987365	NA	0.574091	NA	NA	0.587629	NA	NA	28.8152	NA	48.6071	NA	2.67128	NA	NA	2.91921	NA	NA	8.77345	11.9119	0	0	0	0	0.305811	0.305811	0	0	TRUE	TRUE	TRUE	TRUE	TRUE
238	CD14-monocyte_CD4-naive1_LGALS9:CD44	CD14-monocyte_CD4-naive1	CD14-monocyte	CD4-naive1	LGALS9:CD44	LGALS9	NA	CD44	NA	NA	228	1108	1127	97	0.223684	NA	0.352888	NA	0.409051	NA	NA	0.536082	NA	NA	1.06407	NA	1.37626	NA	1.624	NA	NA	2.40413	NA	NA	1.31455	1.81899	0	0	0	0	0.324783	0.324783	0	0	TRUE	TRUE	TRUE	TRUE	TRUE
239	CD14-monocyte_CD4-naive1_LGALS9:CD47	CD14-monocyte_CD4-naive1	CD14-monocyte	CD4-naive1	LGALS9:CD47	LGALS9	NA	CD47	NA	NA	228	1108	1127	97	0.223684	NA	0.352888	NA	0.322094	NA	NA	0.28866	NA	NA	1.06407	NA	1.37626	NA	1.21939	NA	NA	1.17788	NA	NA	1.13909	1.27321	0	0	0.004	0.00986401	0.111318	0.111318	0.344	0.546376	TRUE	TRUE	TRUE	TRUE	TRUE
240	CD14-monocyte_CD4-naive1_LGALS9:PTPRC	CD14-monocyte_CD4-naive1	CD14-monocyte	CD4-naive1	LGALS9:PTPRC	LGALS9	NA	PTPRC	NA	NA	228	1108	1127	97	0.223684	NA	0.352888	NA	0.574091	NA	NA	0.587629	NA	NA	1.06407	NA	1.37626	NA	2.67128	NA	NA	2.91921	NA	NA	1.68595	2.00439	0	0	0	0	0.173013	0.173013	0.047	0.144302	TRUE	TRUE	TRUE	TRUE	TRUE
241	CD14-monocyte_CD4-naive1_LGALS9:SORL1	CD14-monocyte_CD4-naive1	CD14-monocyte	CD4-naive1	LGALS9:SORL1	LGALS9	NA	SORL1	NA	NA	228	1108	1127	97	0.223684	NA	0.352888	NA	0.14197	NA	NA	0.0927835	NA	NA	1.06407	NA	1.37626	NA	0.466678	NA	NA	0.237649	NA	NA	0.704683	0.571898	0	0	0.869	1	-0.208787	0.208787	0.265	0.465104	TRUE	FALSE	TRUE	FALSE	TRUE
242	CD14-monocyte_CD4-naive1_PSEN1:CD44	CD14-monocyte_CD4-naive1	CD14-monocyte	CD4-naive1	PSEN1:CD44	PSEN1	NA	CD44	NA	NA	228	1108	1127	97	0.118421	NA	0.0758123	NA	0.409051	NA	NA	0.536082	NA	NA	0.45548	NA	0.222075	NA	1.624	NA	NA	2.40413	NA	NA	0.860058	0.730683	0	0	0.002	0.00510558	-0.16302	0.16302	0.213	0.404565	TRUE	FALSE	TRUE	TRUE	TRUE
243	CD14-monocyte_CD4-naive1_RETN:CAP1	CD14-monocyte_CD4-naive1	CD14-monocyte	CD4-naive1	RETN:CAP1	RETN	NA	CAP1	NA	NA	228	1108	1127	97	0.197368	NA	0.502708	NA	0.408163	NA	NA	0.525773	NA	NA	1.40274	NA	5.24181	NA	1.59835	NA	NA	2.01863	NA	NA	1.49735	3.25288	0.013	0.0345298	0.216	0.39705	0.775844	0.775844	0	0	TRUE	TRUE	TRUE	TRUE	TRUE
244	CD14-monocyte_CD4-naive1_S100A8:CD69	CD14-monocyte_CD4-naive1	CD14-monocyte	CD4-naive1	S100A8:CD69	S100A8	NA	CD69	NA	NA	228	1108	1127	97	1	NA	0.999097	NA	0.299911	NA	NA	0.608247	NA	NA	223.528	NA	469.029	NA	1.1734	NA	NA	3.69371	NA	NA	16.1953	41.6228	0	0	0	0	0.943925	0.943925	0	0	TRUE	TRUE	TRUE	TRUE	TRUE
245	CD14-monocyte_CD4-naive1_S100A8:ITGB2	CD14-monocyte_CD4-naive1	CD14-monocyte	CD4-naive1	S100A8:ITGB2	S100A8	NA	ITGB2	NA	NA	228	1108	1127	97	1	NA	0.999097	NA	0.285714	NA	NA	0.298969	NA	NA	223.528	NA	469.029	NA	1.07288	NA	NA	1.04388	NA	NA	15.4861	22.1272	0	0	0	0	0.356864	0.356864	0.003	0.0166764	TRUE	TRUE	TRUE	TRUE	TRUE
246	CD14-monocyte_CD4-naive1_S100A9:ITGB2	CD14-monocyte_CD4-naive1	CD14-monocyte	CD4-naive1	S100A9:ITGB2	S100A9	NA	ITGB2	NA	NA	228	1108	1127	97	1	NA	0.999097	NA	0.285714	NA	NA	0.298969	NA	NA	210.695	NA	409.366	NA	1.07288	NA	NA	1.04388	NA	NA	15.035	20.672	0	0	0	0	0.318399	0.318399	0.005	0.0253692	TRUE	TRUE	TRUE	TRUE	TRUE
247	CD14-monocyte_CD4-naive1_SELL:SELPLG	CD14-monocyte_CD4-naive1	CD14-monocyte	CD4-naive1	SELL:SELPLG	SELL	NA	SELPLG	NA	NA	228	1108	1127	97	0.491228	NA	0.711191	NA	0.142857	NA	NA	0.164948	NA	NA	2.69539	NA	4.76911	NA	0.48553	NA	NA	0.456815	NA	NA	1.14398	1.47601	0.42	0.750103	0.019	0.0426601	0.254827	0.254827	0.123	0.283844	TRUE	TRUE	TRUE	TRUE	FALSE
248	CD14-monocyte_CD4-naive1_SIRPA:CD47	CD14-monocyte_CD4-naive1	CD14-monocyte	CD4-naive1	SIRPA:CD47	SIRPA	NA	CD47	NA	NA	228	1108	1127	97	0.114035	NA	0.166065	NA	0.322094	NA	NA	0.28866	NA	NA	0.511316	NA	0.557486	NA	1.21939	NA	NA	1.17788	NA	NA	0.789617	0.810341	0	0	0	0	0.0259075	0.0259075	0.855	0.92515	TRUE	TRUE	TRUE	TRUE	TRUE
249	CD14-monocyte_CD4-naive1_SYK:LAT	CD14-monocyte_CD4-naive1	CD14-monocyte	CD4-naive1	SYK:LAT	SYK	NA	LAT	NA	NA	228	1108	1127	97	0.188596	NA	0.240072	NA	0.433895	NA	NA	0.278351	NA	NA	0.898693	NA	0.820737	NA	1.7586	NA	NA	1.1077	NA	NA	1.25716	0.953485	0	0	0	0	-0.276485	0.276485	0.015	0.0608541	TRUE	TRUE	TRUE	TRUE	TRUE
250	CD14-monocyte_CD4-naive1_TGFB1:CXCR4	CD14-monocyte_CD4-naive1	CD14-monocyte	CD4-naive1	TGFB1:CXCR4	TGFB1	NA	CXCR4	NA	NA	228	1108	1127	97	0.263158	NA	0.316787	NA	0.631766	NA	NA	0.896907	NA	NA	1.12143	NA	1.27821	NA	3.46786	NA	NA	8.58947	NA	NA	1.97204	3.31348	0.82	1	0	0	0.518928	0.518928	0	0	TRUE	TRUE	TRUE	TRUE	FALSE
251	CD14-monocyte_CD4-naive1_TGFB1:ITGB1	CD14-monocyte_CD4-naive1	CD14-monocyte	CD4-naive1	TGFB1:ITGB1	TGFB1	NA	ITGB1	NA	NA	228	1108	1127	97	0.263158	NA	0.316787	NA	0.0745342	NA	NA	0.164948	NA	NA	1.12143	NA	1.27821	NA	0.286335	NA	NA	0.741423	NA	NA	0.56666	0.973495	1	1	0.012	0.0277411	0.541133	0.541133	0.003	0.0166764	FALSE	TRUE	FALSE	TRUE	FALSE
252	CD14-monocyte_CD4-naive1_THBS1:CD47	CD14-monocyte_CD4-naive1	CD14-monocyte	CD4-naive1	THBS1:CD47	THBS1	NA	CD47	NA	NA	228	1108	1127	97	0.131579	NA	0.550542	NA	0.322094	NA	NA	0.28866	NA	NA	0.785353	NA	4.16187	NA	1.21939	NA	NA	1.17788	NA	NA	0.978598	2.21409	0	0	0	0	0.816476	0.816476	0	0	TRUE	TRUE	TRUE	TRUE	TRUE
253	CD14-monocyte_CD4-naive1_TIMP2:CD44	CD14-monocyte_CD4-naive1	CD14-monocyte	CD4-naive1	TIMP2:CD44	TIMP2	NA	CD44	NA	NA	228	1108	1127	97	0.289474	NA	0.297834	NA	0.409051	NA	NA	0.536082	NA	NA	1.38779	NA	1.1217	NA	1.624	NA	NA	2.40413	NA	NA	1.50126	1.64217	0	0	0	0	0.0897152	0.0897152	0.341	0.543828	TRUE	TRUE	TRUE	TRUE	TRUE
254	CD14-monocyte_CD4-naive1_TIMP2:ITGB1	CD14-monocyte_CD4-naive1	CD14-monocyte	CD4-naive1	TIMP2:ITGB1	TIMP2	NA	ITGB1	NA	NA	228	1108	1127	97	0.289474	NA	0.297834	NA	0.0745342	NA	NA	0.164948	NA	NA	1.38779	NA	1.1217	NA	0.286335	NA	NA	0.741423	NA	NA	0.630375	0.911951	0	0	0.002	0.00510558	0.369272	0.369272	0.027	0.0958192	FALSE	TRUE	FALSE	TRUE	TRUE
255	CD14-monocyte_CD4-naive1_VCAN:CD44	CD14-monocyte_CD4-naive1	CD14-monocyte	CD4-naive1	VCAN:CD44	VCAN	NA	CD44	NA	NA	228	1108	1127	97	0.864035	NA	0.930505	NA	0.409051	NA	NA	0.536082	NA	NA	11.2145	NA	14.3624	NA	1.624	NA	NA	2.40413	NA	NA	4.2676	5.87614	0	0	0	0	0.31985	0.31985	0	0	TRUE	TRUE	TRUE	TRUE	TRUE
256	CD14-monocyte_CD4-naive1_VCAN:ITGB1	CD14-monocyte_CD4-naive1	CD14-monocyte	CD4-naive1	VCAN:ITGB1	VCAN	NA	ITGB1	NA	NA	228	1108	1127	97	0.864035	NA	0.930505	NA	0.0745342	NA	NA	0.164948	NA	NA	11.2145	NA	14.3624	NA	0.286335	NA	NA	0.741423	NA	NA	1.79196	3.26322	0	0	0	0	0.599407	0.599407	0	0	FALSE	TRUE	TRUE	TRUE	TRUE
257	CD14-monocyte_CD4-naive1_VCAN:SELL	CD14-monocyte_CD4-naive1	CD14-monocyte	CD4-naive1	VCAN:SELL	VCAN	NA	SELL	NA	NA	228	1108	1127	97	0.864035	NA	0.930505	NA	0.595386	NA	NA	0.783505	NA	NA	11.2145	NA	14.3624	NA	3.16394	NA	NA	4.39666	NA	NA	5.95668	7.94648	0	0	0	0	0.288216	0.288216	0	0	TRUE	TRUE	TRUE	TRUE	TRUE
258	CD14-monocyte_CD4-naive2_ADAM10:CD44	CD14-monocyte_CD4-naive2	CD14-monocyte	CD4-naive2	ADAM10:CD44	ADAM10	NA	CD44	NA	NA	228	1108	931	182	0.135965	NA	0.165162	NA	0.510204	NA	NA	0.67033	NA	NA	0.5267	NA	0.567298	NA	2.12078	NA	NA	2.9901	NA	NA	1.05689	1.30241	0	0	0	0	0.208887	0.208887	0.05	0.150992	TRUE	TRUE	TRUE	TRUE	TRUE
259	CD14-monocyte_CD4-naive2_ADAM15:ITGB1	CD14-monocyte_CD4-naive2	CD14-monocyte	CD4-naive2	ADAM15:ITGB1	ADAM15	NA	ITGB1	NA	NA	228	1108	931	182	0.0614035	NA	0.102888	NA	0.354458	NA	NA	0.538462	NA	NA	0.231555	NA	0.281048	NA	1.46727	NA	NA	2.34573	NA	NA	0.582884	0.81195	0	0	0	0	0.33145	0.33145	0.013	0.0543618	FALSE	TRUE	FALSE	TRUE	TRUE
260	CD14-monocyte_CD4-naive2_ADAM17:ITGB1	CD14-monocyte_CD4-naive2	CD14-monocyte	CD4-naive2	ADAM17:ITGB1	ADAM17	NA	ITGB1	NA	NA	228	1108	931	182	0.0614035	NA	0.129964	NA	0.354458	NA	NA	0.538462	NA	NA	0.282904	NA	0.444783	NA	1.46727	NA	NA	2.34573	NA	NA	0.64428	1.02144	0	0	0	0	0.460834	0.460834	0	0	FALSE	TRUE	FALSE	TRUE	TRUE
261	CD14-monocyte_CD4-naive2_APP:RPSA	CD14-monocyte_CD4-naive2	CD14-monocyte	CD4-naive2	APP:RPSA	APP	NA	RPSA	NA	NA	228	1108	931	182	0.140351	NA	0.107401	NA	0.998926	NA	NA	1	NA	NA	0.507539	NA	0.313554	NA	29.73	NA	NA	29.3068	NA	NA	3.88447	3.03138	0	0	0.095	0.189084	-0.247968	0.247968	0.02	0.0762019	TRUE	TRUE	TRUE	TRUE	TRUE
262	CD14-monocyte_CD4-naive2_B2M:CD247	CD14-monocyte_CD4-naive2	CD14-monocyte	CD4-naive2	B2M:CD247	B2M	NA	CD247	NA	NA	228	1108	931	182	1	NA	1	NA	0.380236	NA	NA	0.373626	NA	NA	115.107	NA	91.1029	NA	1.36579	NA	NA	1.42445	NA	NA	12.5384	11.3917	1	1	0	0	-0.0959124	0.0959124	0.146	0.317305	TRUE	TRUE	TRUE	TRUE	FALSE
263	CD14-monocyte_CD4-naive2_B2M:CD3D	CD14-monocyte_CD4-naive2	CD14-monocyte	CD4-naive2	B2M:CD3D	B2M	NA	CD3D	NA	NA	228	1108	931	182	1	NA	1	NA	0.944146	NA	NA	0.917582	NA	NA	115.107	NA	91.1029	NA	9.19148	NA	NA	7.88349	NA	NA	32.527	26.7994	1	1	0	0	-0.193689	0.193689	0	0	TRUE	TRUE	TRUE	TRUE	FALSE
264	CD14-monocyte_CD4-naive2_B2M:CD3G	CD14-monocyte_CD4-naive2	CD14-monocyte	CD4-naive2	B2M:CD3G	B2M	NA	CD3G	NA	NA	228	1108	931	182	1	NA	1	NA	0.400644	NA	NA	0.494505	NA	NA	115.107	NA	91.1029	NA	1.51467	NA	NA	1.63505	NA	NA	13.2041	12.2048	1	1	0	0	-0.0786977	0.0786977	0.149	0.321684	TRUE	TRUE	TRUE	TRUE	FALSE
265	CD14-monocyte_CD4-naive2_B2M:HLA-F	CD14-monocyte_CD4-naive2	CD14-monocyte	CD4-naive2	B2M:HLA-F	B2M	NA	HLA-F	NA	NA	228	1108	931	182	1	NA	1	NA	0.346939	NA	NA	0.412088	NA	NA	115.107	NA	91.1029	NA	1.23664	NA	NA	1.4898	NA	NA	11.9309	11.6501	1	1	0.003	0.00750791	-0.0238158	0.0238158	0.698	0.829817	TRUE	TRUE	TRUE	TRUE	FALSE
266	CD14-monocyte_CD4-naive2_CD14:ITGA4	CD14-monocyte_CD4-naive2	CD14-monocyte	CD4-naive2	CD14:ITGA4	CD14	NA	ITGA4	NA	NA	228	1108	931	182	0.732456	NA	0.836643	NA	0.157895	NA	NA	0.137363	NA	NA	7.72117	NA	8.92414	NA	0.512645	NA	NA	0.418435	NA	NA	1.98953	1.9324	0	0	0	0	-0.0291342	0.0291342	0.812	0.901906	TRUE	TRUE	TRUE	TRUE	TRUE
267	CD14-monocyte_CD4-naive2_CD14:ITGB1	CD14-monocyte_CD4-naive2	CD14-monocyte	CD4-naive2	CD14:ITGB1	CD14	NA	ITGB1	NA	NA	228	1108	931	182	0.732456	NA	0.836643	NA	0.354458	NA	NA	0.538462	NA	NA	7.72117	NA	8.92414	NA	1.46727	NA	NA	2.34573	NA	NA	3.36587	4.57532	0	0	0	0	0.306992	0.306992	0	0	TRUE	TRUE	TRUE	TRUE	TRUE
268	CD14-monocyte_CD4-naive2_CD14:ITGB2	CD14-monocyte_CD4-naive2	CD14-monocyte	CD4-naive2	CD14:ITGB2	CD14	NA	ITGB2	NA	NA	228	1108	931	182	0.732456	NA	0.836643	NA	0.429646	NA	NA	0.423077	NA	NA	7.72117	NA	8.92414	NA	1.63827	NA	NA	1.69919	NA	NA	3.55659	3.89407	0	0	0	0	0.0906522	0.0906522	0.181	0.365676	TRUE	TRUE	TRUE	TRUE	TRUE
269	CD14-monocyte_CD4-naive2_CD48:CD2	CD14-monocyte_CD4-naive2	CD14-monocyte	CD4-naive2	CD48:CD2	CD48	NA	CD2	NA	NA	228	1108	931	182	0.627193	NA	0.681408	NA	0.651987	NA	NA	0.71978	NA	NA	4.37137	NA	4.21659	NA	3.40051	NA	NA	3.77075	NA	NA	3.8555	3.98744	0.605	0.998645	0	0	0.0336488	0.0336488	0.546	0.722517	TRUE	TRUE	TRUE	TRUE	FALSE
270	CD14-monocyte_CD4-naive2_CD55:ADGRE5	CD14-monocyte_CD4-naive2	CD14-monocyte	CD4-naive2	CD55:ADGRE5	CD55	NA	ADGRE5	NA	NA	228	1108	931	182	0.22807	NA	0.439531	NA	0.147154	NA	NA	0.159341	NA	NA	1.05714	NA	1.97557	NA	0.449712	NA	NA	0.475642	NA	NA	0.689497	0.969363	0.037	0.0896088	0	0	0.340677	0.340677	0.016	0.0640061	TRUE	TRUE	TRUE	TRUE	FALSE
271	CD14-monocyte_CD4-naive2_CD58:CD2	CD14-monocyte_CD4-naive2	CD14-monocyte	CD4-naive2	CD58:CD2	CD58	NA	CD2	NA	NA	228	1108	931	182	0.0921053	NA	0.119134	NA	0.651987	NA	NA	0.71978	NA	NA	0.404649	NA	0.443157	NA	3.40051	NA	NA	3.77075	NA	NA	1.17304	1.29269	0.102	0.223305	0	0	0.0971254	0.0971254	0.44	0.634534	FALSE	TRUE	TRUE	TRUE	FALSE
272	CD14-monocyte_CD4-naive2_CD99:CD99	CD14-monocyte_CD4-naive2	CD14-monocyte	CD4-naive2	CD99:CD99	CD99	NA	CD99	NA	NA	228	1108	931	182	0.377193	NA	0.49278	NA	0.647691	NA	NA	0.642857	NA	NA	1.91712	NA	2.34371	NA	2.92496	NA	NA	2.98008	NA	NA	2.36802	2.64281	1	1	0.001	0.00262754	0.10979	0.10979	0.108	0.259658	TRUE	TRUE	TRUE	TRUE	FALSE
273	CD14-monocyte_CD4-naive2_F13A1:ITGB1	CD14-monocyte_CD4-naive2	CD14-monocyte	CD4-naive2	F13A1:ITGB1	F13A1	NA	ITGB1	NA	NA	228	1108	931	182	0.0921053	NA	0.112816	NA	0.354458	NA	NA	0.538462	NA	NA	0.419159	NA	0.329971	NA	1.46727	NA	NA	2.34573	NA	NA	0.784232	0.879785	0	0	0	0	0.114973	0.114973	0.385	0.585141	FALSE	TRUE	TRUE	TRUE	TRUE
274	CD14-monocyte_CD4-naive2_GRN:TNFRSF1B	CD14-monocyte_CD4-naive2	CD14-monocyte	CD4-naive2	GRN:TNFRSF1B	GRN	NA	TNFRSF1B	NA	NA	228	1108	931	182	0.666667	NA	0.829422	NA	0.100967	NA	NA	0.148352	NA	NA	5.33023	NA	7.385	NA	0.296547	NA	NA	0.485493	NA	NA	1.25724	1.89351	0	0	0.003	0.00750791	0.409508	0.409508	0.001	0.00651022	TRUE	TRUE	TRUE	TRUE	TRUE
275	CD14-monocyte_CD4-naive2_HBEGF:CD44	CD14-monocyte_CD4-naive2	CD14-monocyte	CD4-naive2	HBEGF:CD44	HBEGF	NA	CD44	NA	NA	228	1108	931	182	0.0614035	NA	0.199458	NA	0.510204	NA	NA	0.67033	NA	NA	0.303568	NA	0.827895	NA	2.12078	NA	NA	2.9901	NA	NA	0.802373	1.57337	0	0	0	0	0.6734	0.6734	0	0	FALSE	TRUE	TRUE	TRUE	TRUE
276	CD14-monocyte_CD4-naive2_HLA-A:CD3D	CD14-monocyte_CD4-naive2	CD14-monocyte	CD4-naive2	HLA-A:CD3D	HLA-A	NA	CD3D	NA	NA	228	1108	931	182	0.828947	NA	0.805054	NA	0.944146	NA	NA	0.917582	NA	NA	9.47759	NA	6.61943	NA	9.19148	NA	NA	7.88349	NA	NA	9.33344	7.22386	1	1	0	0	-0.256214	0.256214	0	0	TRUE	TRUE	TRUE	TRUE	FALSE
277	CD14-monocyte_CD4-naive2_HLA-A:CD3G	CD14-monocyte_CD4-naive2	CD14-monocyte	CD4-naive2	HLA-A:CD3G	HLA-A	NA	CD3G	NA	NA	228	1108	931	182	0.828947	NA	0.805054	NA	0.400644	NA	NA	0.494505	NA	NA	9.47759	NA	6.61943	NA	1.51467	NA	NA	1.63505	NA	NA	3.78885	3.28985	1	1	0	0	-0.141222	0.141222	0.023	0.084745	TRUE	TRUE	TRUE	TRUE	FALSE
278	CD14-monocyte_CD4-naive2_HLA-B:CD3D	CD14-monocyte_CD4-naive2	CD14-monocyte	CD4-naive2	HLA-B:CD3D	HLA-B	NA	CD3D	NA	NA	228	1108	931	182	0.991228	NA	0.982852	NA	0.944146	NA	NA	0.917582	NA	NA	29.5301	NA	22.4076	NA	9.19148	NA	NA	7.88349	NA	NA	16.475	13.291	1	1	0	0	-0.214757	0.214757	0	0	TRUE	TRUE	TRUE	TRUE	FALSE
279	CD14-monocyte_CD4-naive2_HLA-B:CD3G	CD14-monocyte_CD4-naive2	CD14-monocyte	CD4-naive2	HLA-B:CD3G	HLA-B	NA	CD3G	NA	NA	228	1108	931	182	0.991228	NA	0.982852	NA	0.400644	NA	NA	0.494505	NA	NA	29.5301	NA	22.4076	NA	1.51467	NA	NA	1.63505	NA	NA	6.68792	6.0529	1	1	0	0	-0.0997659	0.0997659	0.086	0.221631	TRUE	TRUE	TRUE	TRUE	FALSE
280	CD14-monocyte_CD4-naive2_HLA-C:CD3D	CD14-monocyte_CD4-naive2	CD14-monocyte	CD4-naive2	HLA-C:CD3D	HLA-C	NA	CD3D	NA	NA	228	1108	931	182	0.846491	NA	0.83213	NA	0.944146	NA	NA	0.917582	NA	NA	9.86994	NA	7.69202	NA	9.19148	NA	NA	7.88349	NA	NA	9.52467	7.78717	1	1	0	0	-0.201408	0.201408	0	0	TRUE	TRUE	TRUE	TRUE	FALSE
281	CD14-monocyte_CD4-naive2_HLA-C:CD3G	CD14-monocyte_CD4-naive2	CD14-monocyte	CD4-naive2	HLA-C:CD3G	HLA-C	NA	CD3G	NA	NA	228	1108	931	182	0.846491	NA	0.83213	NA	0.400644	NA	NA	0.494505	NA	NA	9.86994	NA	7.69202	NA	1.51467	NA	NA	1.63505	NA	NA	3.86648	3.54638	1	1	0	0	-0.0864167	0.0864167	0.144	0.314372	TRUE	TRUE	TRUE	TRUE	FALSE
282	CD14-monocyte_CD4-naive2_HLA-DMA:CD4	CD14-monocyte_CD4-naive2	CD14-monocyte	CD4-naive2	HLA-DMA:CD4	HLA-DMA	NA	CD4	NA	NA	228	1108	931	182	0.355263	NA	0.287004	NA	0.165414	NA	NA	0.241758	NA	NA	1.92197	NA	1.15594	NA	0.498743	NA	NA	0.766547	NA	NA	0.979066	0.94132	0	0	0.029	0.0633533	-0.0393165	0.0393165	0.693	0.826432	TRUE	TRUE	TRUE	TRUE	TRUE
283	CD14-monocyte_CD4-naive2_HLA-DMB:CD4	CD14-monocyte_CD4-naive2	CD14-monocyte	CD4-naive2	HLA-DMB:CD4	HLA-DMB	NA	CD4	NA	NA	228	1108	931	182	0.245614	NA	0.148014	NA	0.165414	NA	NA	0.241758	NA	NA	1.30762	NA	0.485934	NA	0.498743	NA	NA	0.766547	NA	NA	0.807567	0.610321	0	0	0.02	0.0447822	-0.280042	0.280042	0.016	0.0640061	TRUE	TRUE	TRUE	FALSE	TRUE
284	CD14-monocyte_CD4-naive2_HLA-DQB1:CD4	CD14-monocyte_CD4-naive2	CD14-monocyte	CD4-naive2	HLA-DQB1:CD4	HLA-DQB1	NA	CD4	NA	NA	228	1108	931	182	0.280702	NA	0.234657	NA	0.165414	NA	NA	0.241758	NA	NA	1.86418	NA	0.971517	NA	0.498743	NA	NA	0.766547	NA	NA	0.964234	0.862968	0	0	0.294	0.522534	-0.110956	0.110956	0.258	0.456995	TRUE	TRUE	TRUE	TRUE	TRUE
285	CD14-monocyte_CD4-naive2_HLA-DRA:CD4	CD14-monocyte_CD4-naive2	CD14-monocyte	CD4-naive2	HLA-DRA:CD4	HLA-DRA	NA	CD4	NA	NA	228	1108	931	182	0.925439	NA	0.797834	NA	0.165414	NA	NA	0.241758	NA	NA	19.7989	NA	7.968	NA	0.498743	NA	NA	0.766547	NA	NA	3.14238	2.47141	0	0	0.129	0.249612	-0.240193	0.240193	0.007	0.033328	TRUE	TRUE	TRUE	TRUE	TRUE
286	CD14-monocyte_CD4-naive2_HP:ITGB2	CD14-monocyte_CD4-naive2	CD14-monocyte	CD4-naive2	HP:ITGB2	HP	NA	ITGB2	NA	NA	228	1108	931	182	0.0307018	NA	0.283394	NA	0.429646	NA	NA	0.423077	NA	NA	0.127698	NA	1.81268	NA	1.63827	NA	NA	1.69919	NA	NA	0.457387	1.75502	0.219	0.434184	0	0	1.3447	1.3447	0	0	FALSE	TRUE	FALSE	TRUE	FALSE
287	CD14-monocyte_CD4-naive2_LGALS1:CD69	CD14-monocyte_CD4-naive2	CD14-monocyte	CD4-naive2	LGALS1:CD69	LGALS1	NA	CD69	NA	NA	228	1108	931	182	0.964912	NA	0.987365	NA	0.538131	NA	NA	0.747253	NA	NA	28.8152	NA	48.6071	NA	2.66307	NA	NA	5.0386	NA	NA	8.75996	15.6497	0	0	0	0	0.580257	0.580257	0	0	TRUE	TRUE	TRUE	TRUE	TRUE
288	CD14-monocyte_CD4-naive2_LGALS1:ITGB1	CD14-monocyte_CD4-naive2	CD14-monocyte	CD4-naive2	LGALS1:ITGB1	LGALS1	NA	ITGB1	NA	NA	228	1108	931	182	0.964912	NA	0.987365	NA	0.354458	NA	NA	0.538462	NA	NA	28.8152	NA	48.6071	NA	1.46727	NA	NA	2.34573	NA	NA	6.50229	10.678	0	0	0	0	0.496028	0.496028	0	0	TRUE	TRUE	TRUE	TRUE	TRUE
289	CD14-monocyte_CD4-naive2_LGALS1:PTPRC	CD14-monocyte_CD4-naive2	CD14-monocyte	CD4-naive2	LGALS1:PTPRC	LGALS1	NA	PTPRC	NA	NA	228	1108	931	182	0.964912	NA	0.987365	NA	0.683136	NA	NA	0.631868	NA	NA	28.8152	NA	48.6071	NA	3.44798	NA	NA	3.1916	NA	NA	9.96766	12.4553	0	0	0	0	0.222801	0.222801	0	0	TRUE	TRUE	TRUE	TRUE	TRUE
290	CD14-monocyte_CD4-naive2_LGALS9:CD44	CD14-monocyte_CD4-naive2	CD14-monocyte	CD4-naive2	LGALS9:CD44	LGALS9	NA	CD44	NA	NA	228	1108	931	182	0.223684	NA	0.352888	NA	0.510204	NA	NA	0.67033	NA	NA	1.06407	NA	1.37626	NA	2.12078	NA	NA	2.9901	NA	NA	1.50222	2.02858	0	0	0	0	0.300395	0.300395	0	0	TRUE	TRUE	TRUE	TRUE	TRUE
291	CD14-monocyte_CD4-naive2_LGALS9:CD47	CD14-monocyte_CD4-naive2	CD14-monocyte	CD4-naive2	LGALS9:CD47	LGALS9	NA	CD47	NA	NA	228	1108	931	182	0.223684	NA	0.352888	NA	0.451128	NA	NA	0.395604	NA	NA	1.06407	NA	1.37626	NA	1.77326	NA	NA	1.47759	NA	NA	1.37363	1.42602	0	0	0	0	0.0374301	0.0374301	0.676	0.815205	TRUE	TRUE	TRUE	TRUE	TRUE
292	CD14-monocyte_CD4-naive2_LGALS9:PTPRC	CD14-monocyte_CD4-naive2	CD14-monocyte	CD4-naive2	LGALS9:PTPRC	LGALS9	NA	PTPRC	NA	NA	228	1108	931	182	0.223684	NA	0.352888	NA	0.683136	NA	NA	0.631868	NA	NA	1.06407	NA	1.37626	NA	3.44798	NA	NA	3.1916	NA	NA	1.91543	2.09582	0	0	0	0	0.0900025	0.0900025	0.25	0.448037	TRUE	TRUE	TRUE	TRUE	TRUE
293	CD14-monocyte_CD4-naive2_LGALS9:SORL1	CD14-monocyte_CD4-naive2	CD14-monocyte	CD4-naive2	LGALS9:SORL1	LGALS9	NA	SORL1	NA	NA	228	1108	931	182	0.223684	NA	0.352888	NA	0.164339	NA	NA	0.164835	NA	NA	1.06407	NA	1.37626	NA	0.501309	NA	NA	0.528137	NA	NA	0.730361	0.852558	0	0	0.023	0.0510573	0.154702	0.154702	0.221	0.414231	TRUE	TRUE	TRUE	TRUE	TRUE
294	CD14-monocyte_CD4-naive2_NRG1:HLA-DPB1	CD14-monocyte_CD4-naive2	CD14-monocyte	CD4-naive2	NRG1:HLA-DPB1	NRG1	NA	HLA-DPB1	NA	NA	228	1108	931	182	0.22807	NA	0.196751	NA	0.227712	NA	NA	0.335165	NA	NA	1.22516	NA	0.769638	NA	0.876581	NA	NA	1.31319	NA	NA	1.03632	1.00533	0	0	0.992	1	-0.0303594	0.0303594	0.789	0.888146	TRUE	TRUE	TRUE	TRUE	TRUE
295	CD14-monocyte_CD4-naive2_PSEN1:CD44	CD14-monocyte_CD4-naive2	CD14-monocyte	CD4-naive2	PSEN1:CD44	PSEN1	NA	CD44	NA	NA	228	1108	931	182	0.118421	NA	0.0758123	NA	0.510204	NA	NA	0.67033	NA	NA	0.45548	NA	0.222075	NA	2.12078	NA	NA	2.9901	NA	NA	0.98284	0.814878	0	0	0	0	-0.187408	0.187408	0.137	0.304292	TRUE	FALSE	TRUE	TRUE	TRUE
296	CD14-monocyte_CD4-naive2_RETN:CAP1	CD14-monocyte_CD4-naive2	CD14-monocyte	CD4-naive2	RETN:CAP1	RETN	NA	CAP1	NA	NA	228	1108	931	182	0.197368	NA	0.502708	NA	0.511278	NA	NA	0.554945	NA	NA	1.40274	NA	5.24181	NA	2.02364	NA	NA	2.26739	NA	NA	1.68483	3.44749	0.003	0.00880691	0.021	0.0468926	0.715985	0.715985	0	0	TRUE	TRUE	TRUE	TRUE	TRUE
297	CD14-monocyte_CD4-naive2_S100A8:CD69	CD14-monocyte_CD4-naive2	CD14-monocyte	CD4-naive2	S100A8:CD69	S100A8	NA	CD69	NA	NA	228	1108	931	182	1	NA	0.999097	NA	0.538131	NA	NA	0.747253	NA	NA	223.528	NA	469.029	NA	2.66307	NA	NA	5.0386	NA	NA	24.3982	48.6132	0	0	0	0	0.689388	0.689388	0	0	TRUE	TRUE	TRUE	TRUE	TRUE
298	CD14-monocyte_CD4-naive2_S100A8:ITGB2	CD14-monocyte_CD4-naive2	CD14-monocyte	CD4-naive2	S100A8:ITGB2	S100A8	NA	ITGB2	NA	NA	228	1108	931	182	1	NA	0.999097	NA	0.429646	NA	NA	0.423077	NA	NA	223.528	NA	469.029	NA	1.63827	NA	NA	1.69919	NA	NA	19.1363	28.2306	0	0	0	0	0.388819	0.388819	0	0	TRUE	TRUE	TRUE	TRUE	TRUE
299	CD14-monocyte_CD4-naive2_S100A9:ITGB2	CD14-monocyte_CD4-naive2	CD14-monocyte	CD4-naive2	S100A9:ITGB2	S100A9	NA	ITGB2	NA	NA	228	1108	931	182	1	NA	0.999097	NA	0.429646	NA	NA	0.423077	NA	NA	210.695	NA	409.366	NA	1.63827	NA	NA	1.69919	NA	NA	18.5789	26.374	0	0	0	0	0.350354	0.350354	0	0	TRUE	TRUE	TRUE	TRUE	TRUE
300	CD14-monocyte_CD4-naive2_SELL:SELPLG	CD14-monocyte_CD4-naive2	CD14-monocyte	CD4-naive2	SELL:SELPLG	SELL	NA	SELPLG	NA	NA	228	1108	931	182	0.491228	NA	0.711191	NA	0.24275	NA	NA	0.21978	NA	NA	2.69539	NA	4.76911	NA	0.736308	NA	NA	0.678442	NA	NA	1.40877	1.79877	0.002	0.00599943	0	0	0.244383	0.244383	0.013	0.0543618	TRUE	TRUE	TRUE	TRUE	TRUE
301	CD14-monocyte_CD4-naive2_SIRPA:CD47	CD14-monocyte_CD4-naive2	CD14-monocyte	CD4-naive2	SIRPA:CD47	SIRPA	NA	CD47	NA	NA	228	1108	931	182	0.114035	NA	0.166065	NA	0.451128	NA	NA	0.395604	NA	NA	0.511316	NA	0.557486	NA	1.77326	NA	NA	1.47759	NA	NA	0.952206	0.907597	0	0	0	0	-0.0479801	0.0479801	0.692	0.825994	TRUE	TRUE	TRUE	TRUE	TRUE
302	CD14-monocyte_CD4-naive2_SYK:LAT	CD14-monocyte_CD4-naive2	CD14-monocyte	CD4-naive2	SYK:LAT	SYK	NA	LAT	NA	NA	228	1108	931	182	0.188596	NA	0.240072	NA	0.489796	NA	NA	0.461538	NA	NA	0.898693	NA	0.820737	NA	2.04854	NA	NA	1.53667	NA	NA	1.35684	1.12303	0	0	0	0	-0.189124	0.189124	0.044	0.137615	TRUE	TRUE	TRUE	TRUE	TRUE
303	CD14-monocyte_CD4-naive2_TGFB1:CXCR4	CD14-monocyte_CD4-naive2	CD14-monocyte	CD4-naive2	TGFB1:CXCR4	TGFB1	NA	CXCR4	NA	NA	228	1108	931	182	0.263158	NA	0.316787	NA	0.680988	NA	NA	0.950549	NA	NA	1.12143	NA	1.27821	NA	4.09073	NA	NA	13.9535	NA	NA	2.14184	4.2232	0.491	0.85157	0	0	0.678929	0.678929	0	0	TRUE	TRUE	TRUE	TRUE	FALSE
304	CD14-monocyte_CD4-naive2_TGFB1:ITGB1	CD14-monocyte_CD4-naive2	CD14-monocyte	CD4-naive2	TGFB1:ITGB1	TGFB1	NA	ITGB1	NA	NA	228	1108	931	182	0.263158	NA	0.316787	NA	0.354458	NA	NA	0.538462	NA	NA	1.12143	NA	1.27821	NA	1.46727	NA	NA	2.34573	NA	NA	1.28275	1.73157	0	0	0	0	0.300023	0.300023	0.002	0.0118734	TRUE	TRUE	TRUE	TRUE	TRUE
305	CD14-monocyte_CD4-naive2_THBS1:CD47	CD14-monocyte_CD4-naive2	CD14-monocyte	CD4-naive2	THBS1:CD47	THBS1	NA	CD47	NA	NA	228	1108	931	182	0.131579	NA	0.550542	NA	0.451128	NA	NA	0.395604	NA	NA	0.785353	NA	4.16187	NA	1.77326	NA	NA	1.47759	NA	NA	1.1801	2.47982	0	0	0	0	0.742588	0.742588	0	0	TRUE	TRUE	TRUE	TRUE	TRUE
306	CD14-monocyte_CD4-naive2_THBS1:ITGA4	CD14-monocyte_CD4-naive2	CD14-monocyte	CD4-naive2	THBS1:ITGA4	THBS1	NA	ITGA4	NA	NA	228	1108	931	182	0.131579	NA	0.550542	NA	0.157895	NA	NA	0.137363	NA	NA	0.785353	NA	4.16187	NA	0.512645	NA	NA	0.418435	NA	NA	0.634513	1.31965	0	0	0	0	0.732262	0.732262	0	0	TRUE	TRUE	FALSE	TRUE	TRUE
307	CD14-monocyte_CD4-naive2_TIMP2:CD44	CD14-monocyte_CD4-naive2	CD14-monocyte	CD4-naive2	TIMP2:CD44	TIMP2	NA	CD44	NA	NA	228	1108	931	182	0.289474	NA	0.297834	NA	0.510204	NA	NA	0.67033	NA	NA	1.38779	NA	1.1217	NA	2.12078	NA	NA	2.9901	NA	NA	1.71558	1.83139	0	0	0	0	0.0653272	0.0653272	0.395	0.593893	TRUE	TRUE	TRUE	TRUE	TRUE
308	CD14-monocyte_CD4-naive2_TIMP2:ITGB1	CD14-monocyte_CD4-naive2	CD14-monocyte	CD4-naive2	TIMP2:ITGB1	TIMP2	NA	ITGB1	NA	NA	228	1108	931	182	0.289474	NA	0.297834	NA	0.354458	NA	NA	0.538462	NA	NA	1.38779	NA	1.1217	NA	1.46727	NA	NA	2.34573	NA	NA	1.42698	1.6221	0	0	0	0	0.128162	0.128162	0.109	0.261197	TRUE	TRUE	TRUE	TRUE	TRUE
309	CD14-monocyte_CD4-naive2_TNFSF13B:HLA-DPB1	CD14-monocyte_CD4-naive2	CD14-monocyte	CD4-naive2	TNFSF13B:HLA-DPB1	TNFSF13B	NA	HLA-DPB1	NA	NA	228	1108	931	182	0.578947	NA	0.65343	NA	0.227712	NA	NA	0.335165	NA	NA	4.03901	NA	3.89946	NA	0.876581	NA	NA	1.31319	NA	NA	1.88163	2.2629	0	0	1	1	0.184513	0.184513	0.027	0.0958192	TRUE	TRUE	TRUE	TRUE	TRUE
310	CD14-monocyte_CD4-naive2_VCAN:CD44	CD14-monocyte_CD4-naive2	CD14-monocyte	CD4-naive2	VCAN:CD44	VCAN	NA	CD44	NA	NA	228	1108	931	182	0.864035	NA	0.930505	NA	0.510204	NA	NA	0.67033	NA	NA	11.2145	NA	14.3624	NA	2.12078	NA	NA	2.9901	NA	NA	4.87684	6.55324	0	0	0	0	0.295462	0.295462	0	0	TRUE	TRUE	TRUE	TRUE	TRUE
311	CD14-monocyte_CD4-naive2_VCAN:ITGA4	CD14-monocyte_CD4-naive2	CD14-monocyte	CD4-naive2	VCAN:ITGA4	VCAN	NA	ITGA4	NA	NA	228	1108	931	182	0.864035	NA	0.930505	NA	0.157895	NA	NA	0.137363	NA	NA	11.2145	NA	14.3624	NA	0.512645	NA	NA	0.418435	NA	NA	2.39772	2.45147	0	0	0	0	0.0221701	0.0221701	0.836	0.915229	TRUE	TRUE	TRUE	TRUE	TRUE
312	CD14-monocyte_CD4-naive2_VCAN:ITGB1	CD14-monocyte_CD4-naive2	CD14-monocyte	CD4-naive2	VCAN:ITGB1	VCAN	NA	ITGB1	NA	NA	228	1108	931	182	0.864035	NA	0.930505	NA	0.354458	NA	NA	0.538462	NA	NA	11.2145	NA	14.3624	NA	1.46727	NA	NA	2.34573	NA	NA	4.05645	5.80433	0	0	0	0	0.358297	0.358297	0	0	TRUE	TRUE	TRUE	TRUE	TRUE
313	CD14-monocyte_CD4-naive2_VCAN:SELL	CD14-monocyte_CD4-naive2	CD14-monocyte	CD4-naive2	VCAN:SELL	VCAN	NA	SELL	NA	NA	228	1108	931	182	0.864035	NA	0.930505	NA	0.461869	NA	NA	0.461538	NA	NA	11.2145	NA	14.3624	NA	2.24115	NA	NA	2.55821	NA	NA	5.01333	6.06152	0	0	0	0	0.18986	0.18986	0.001	0.00651022	TRUE	TRUE	TRUE	TRUE	TRUE
314	CD14-monocyte_CD4-naive3_ADAM10:CD44	CD14-monocyte_CD4-naive3	CD14-monocyte	CD4-naive3	ADAM10:CD44	ADAM10	NA	CD44	NA	NA	228	1108	612	173	0.135965	NA	0.165162	NA	0.47549	NA	NA	0.549133	NA	NA	0.5267	NA	0.567298	NA	2.07828	NA	NA	2.66417	NA	NA	1.04625	1.22938	0	0	0	0	0.161302	0.161302	0.155	0.330026	TRUE	TRUE	TRUE	TRUE	TRUE
315	CD14-monocyte_CD4-naive3_ADAM17:ITGB1	CD14-monocyte_CD4-naive3	CD14-monocyte	CD4-naive3	ADAM17:ITGB1	ADAM17	NA	ITGB1	NA	NA	228	1108	612	173	0.0614035	NA	0.129964	NA	0.253268	NA	NA	0.312139	NA	NA	0.282904	NA	0.444783	NA	1.1133	NA	NA	1.45591	NA	NA	0.56121	0.804715	0.026	0.0651935	0	0	0.360392	0.360392	0.014	0.0575573	FALSE	TRUE	FALSE	TRUE	FALSE
316	CD14-monocyte_CD4-naive3_APP:PTGER2	CD14-monocyte_CD4-naive3	CD14-monocyte	CD4-naive3	APP:PTGER2	APP	NA	PTGER2	NA	NA	228	1108	612	173	0.140351	NA	0.107401	NA	0.261438	NA	NA	0.381503	NA	NA	0.507539	NA	0.313554	NA	1.12765	NA	NA	1.63561	NA	NA	0.756521	0.716137	0	0	0.001	0.00262754	-0.0548596	0.0548596	0.64	0.790633	TRUE	TRUE	TRUE	TRUE	TRUE
317	CD14-monocyte_CD4-naive3_APP:RPSA	CD14-monocyte_CD4-naive3	CD14-monocyte	CD4-naive3	APP:RPSA	APP	NA	RPSA	NA	NA	228	1108	612	173	0.140351	NA	0.107401	NA	0.995098	NA	NA	1	NA	NA	0.507539	NA	0.313554	NA	29.311	NA	NA	28.351	NA	NA	3.857	2.98154	0	0	0.149	0.28407	-0.257449	0.257449	0.018	0.0700641	TRUE	TRUE	TRUE	TRUE	TRUE
318	CD14-monocyte_CD4-naive3_B2M:CD247	CD14-monocyte_CD4-naive3	CD14-monocyte	CD4-naive3	B2M:CD247	B2M	NA	CD247	NA	NA	228	1108	612	173	1	NA	1	NA	0.305556	NA	NA	0.306358	NA	NA	115.107	NA	91.1029	NA	1.26481	NA	NA	1.15828	NA	NA	12.066	10.2724	1	1	0.001	0.00262754	-0.160929	0.160929	0.039	0.126186	TRUE	TRUE	TRUE	TRUE	FALSE
319	CD14-monocyte_CD4-naive3_B2M:CD3D	CD14-monocyte_CD4-naive3	CD14-monocyte	CD4-naive3	B2M:CD3D	B2M	NA	CD3D	NA	NA	228	1108	612	173	1	NA	1	NA	0.911765	NA	NA	0.890173	NA	NA	115.107	NA	91.1029	NA	8.45837	NA	NA	8.36935	NA	NA	31.2028	27.6129	1	1	0	0	-0.122226	0.122226	0	0	TRUE	TRUE	TRUE	TRUE	FALSE
320	CD14-monocyte_CD4-naive3_B2M:CD3G	CD14-monocyte_CD4-naive3	CD14-monocyte	CD4-naive3	B2M:CD3G	B2M	NA	CD3G	NA	NA	228	1108	612	173	1	NA	1	NA	0.334967	NA	NA	0.369942	NA	NA	115.107	NA	91.1029	NA	1.27114	NA	NA	1.38819	NA	NA	12.0962	11.2458	1	1	0	0	-0.072895	0.072895	0.258	0.456995	TRUE	TRUE	TRUE	TRUE	FALSE
321	CD14-monocyte_CD4-naive3_B2M:HLA-F	CD14-monocyte_CD4-naive3	CD14-monocyte	CD4-naive3	B2M:HLA-F	B2M	NA	HLA-F	NA	NA	228	1108	612	173	1	NA	1	NA	0.419935	NA	NA	0.456647	NA	NA	115.107	NA	91.1029	NA	1.75116	NA	NA	2.02819	NA	NA	14.1976	13.5932	1	1	0	0	-0.0435039	0.0435039	0.462	0.653821	TRUE	TRUE	TRUE	TRUE	FALSE
322	CD14-monocyte_CD4-naive3_CD14:ITGA4	CD14-monocyte_CD4-naive3	CD14-monocyte	CD4-naive3	CD14:ITGA4	CD14	NA	ITGA4	NA	NA	228	1108	612	173	0.732456	NA	0.836643	NA	0.135621	NA	NA	0.127168	NA	NA	7.72117	NA	8.92414	NA	0.50607	NA	NA	0.419411	NA	NA	1.97673	1.93465	0	0	0	0	-0.0215144	0.0215144	0.881	0.939348	TRUE	TRUE	TRUE	TRUE	TRUE
323	CD14-monocyte_CD4-naive3_CD14:ITGB1	CD14-monocyte_CD4-naive3	CD14-monocyte	CD4-naive3	CD14:ITGB1	CD14	NA	ITGB1	NA	NA	228	1108	612	173	0.732456	NA	0.836643	NA	0.253268	NA	NA	0.312139	NA	NA	7.72117	NA	8.92414	NA	1.1133	NA	NA	1.45591	NA	NA	2.93189	3.60455	0	0	0	0	0.206551	0.206551	0.024	0.0875279	TRUE	TRUE	TRUE	TRUE	TRUE
324	CD14-monocyte_CD4-naive3_CD14:ITGB2	CD14-monocyte_CD4-naive3	CD14-monocyte	CD4-naive3	CD14:ITGB2	CD14	NA	ITGB2	NA	NA	228	1108	612	173	0.732456	NA	0.836643	NA	0.383987	NA	NA	0.514451	NA	NA	7.72117	NA	8.92414	NA	1.61981	NA	NA	2.39125	NA	NA	3.5365	4.61951	0	0	0	0	0.267151	0.267151	0.001	0.00651022	TRUE	TRUE	TRUE	TRUE	TRUE
325	CD14-monocyte_CD4-naive3_CD48:CD2	CD14-monocyte_CD4-naive3	CD14-monocyte	CD4-naive3	CD48:CD2	CD48	NA	CD2	NA	NA	228	1108	612	173	0.627193	NA	0.681408	NA	0.681373	NA	NA	0.809249	NA	NA	4.37137	NA	4.21659	NA	4.12501	NA	NA	6.37335	NA	NA	4.2464	5.18399	0.014	0.0369454	0	0	0.199503	0.199503	0	0	TRUE	TRUE	TRUE	TRUE	TRUE
326	CD14-monocyte_CD4-naive3_CD55:ADGRE5	CD14-monocyte_CD4-naive3	CD14-monocyte	CD4-naive3	CD55:ADGRE5	CD55	NA	ADGRE5	NA	NA	228	1108	612	173	0.22807	NA	0.439531	NA	0.145425	NA	NA	0.231214	NA	NA	1.05714	NA	1.97557	NA	0.530599	NA	NA	0.85611	NA	NA	0.748943	1.3005	0.007	0.0195046	0	0	0.551843	0.551843	0	0	TRUE	TRUE	TRUE	TRUE	TRUE
327	CD14-monocyte_CD4-naive3_CD58:CD2	CD14-monocyte_CD4-naive3	CD14-monocyte	CD4-naive3	CD58:CD2	CD58	NA	CD2	NA	NA	228	1108	612	173	0.0921053	NA	0.119134	NA	0.681373	NA	NA	0.809249	NA	NA	0.404649	NA	0.443157	NA	4.12501	NA	NA	6.37335	NA	NA	1.29197	1.68059	0.015	0.0393775	0	0	0.26298	0.26298	0.027	0.0958192	FALSE	TRUE	TRUE	TRUE	TRUE
328	CD14-monocyte_CD4-naive3_CD99:CD99	CD14-monocyte_CD4-naive3	CD14-monocyte	CD4-naive3	CD99:CD99	CD99	NA	CD99	NA	NA	228	1108	612	173	0.377193	NA	0.49278	NA	0.655229	NA	NA	0.716763	NA	NA	1.91712	NA	2.34371	NA	3.56894	NA	NA	3.90796	NA	NA	2.61574	3.0264	1	1	0	0	0.145828	0.145828	0.033	0.111744	TRUE	TRUE	TRUE	TRUE	FALSE
329	CD14-monocyte_CD4-naive3_F13A1:ITGB1	CD14-monocyte_CD4-naive3	CD14-monocyte	CD4-naive3	F13A1:ITGB1	F13A1	NA	ITGB1	NA	NA	228	1108	612	173	0.0921053	NA	0.112816	NA	0.253268	NA	NA	0.312139	NA	NA	0.419159	NA	0.329971	NA	1.1133	NA	NA	1.45591	NA	NA	0.683117	0.693116	0	0	0	0	0.0145316	0.0145316	0.91	0.953967	FALSE	TRUE	FALSE	TRUE	TRUE
330	CD14-monocyte_CD4-naive3_GRN:TNFRSF1B	CD14-monocyte_CD4-naive3	CD14-monocyte	CD4-naive3	GRN:TNFRSF1B	GRN	NA	TNFRSF1B	NA	NA	228	1108	612	173	0.666667	NA	0.829422	NA	0.125817	NA	NA	0.109827	NA	NA	5.33023	NA	7.385	NA	0.440714	NA	NA	0.334981	NA	NA	1.53268	1.57284	0	0	0.179	0.334896	0.0258668	0.0258668	0.847	0.92071	TRUE	TRUE	TRUE	TRUE	TRUE
331	CD14-monocyte_CD4-naive3_HBEGF:CD44	CD14-monocyte_CD4-naive3	CD14-monocyte	CD4-naive3	HBEGF:CD44	HBEGF	NA	CD44	NA	NA	228	1108	612	173	0.0614035	NA	0.199458	NA	0.47549	NA	NA	0.549133	NA	NA	0.303568	NA	0.827895	NA	2.07828	NA	NA	2.66417	NA	NA	0.794292	1.48514	0	0	0	0	0.625815	0.625815	0	0	FALSE	TRUE	TRUE	TRUE	TRUE
332	CD14-monocyte_CD4-naive3_HLA-A:CD3D	CD14-monocyte_CD4-naive3	CD14-monocyte	CD4-naive3	HLA-A:CD3D	HLA-A	NA	CD3D	NA	NA	228	1108	612	173	0.828947	NA	0.805054	NA	0.911765	NA	NA	0.890173	NA	NA	9.47759	NA	6.61943	NA	8.45837	NA	NA	8.36935	NA	NA	8.95349	7.44314	1	1	0	0	-0.184751	0.184751	0	0	TRUE	TRUE	TRUE	TRUE	FALSE
333	CD14-monocyte_CD4-naive3_HLA-A:CD3G	CD14-monocyte_CD4-naive3	CD14-monocyte	CD4-naive3	HLA-A:CD3G	HLA-A	NA	CD3G	NA	NA	228	1108	612	173	0.828947	NA	0.805054	NA	0.334967	NA	NA	0.369942	NA	NA	9.47759	NA	6.61943	NA	1.27114	NA	NA	1.38819	NA	NA	3.47093	3.03134	1	1	0	0	-0.13542	0.13542	0.042	0.133106	TRUE	TRUE	TRUE	TRUE	FALSE
334	CD14-monocyte_CD4-naive3_HLA-B:CD3D	CD14-monocyte_CD4-naive3	CD14-monocyte	CD4-naive3	HLA-B:CD3D	HLA-B	NA	CD3D	NA	NA	228	1108	612	173	0.991228	NA	0.982852	NA	0.911765	NA	NA	0.890173	NA	NA	29.5301	NA	22.4076	NA	8.45837	NA	NA	8.36935	NA	NA	15.8043	13.6944	1	1	0	0	-0.143295	0.143295	0	0	TRUE	TRUE	TRUE	TRUE	FALSE
335	CD14-monocyte_CD4-naive3_HLA-B:CD3G	CD14-monocyte_CD4-naive3	CD14-monocyte	CD4-naive3	HLA-B:CD3G	HLA-B	NA	CD3G	NA	NA	228	1108	612	173	0.991228	NA	0.982852	NA	0.334967	NA	NA	0.369942	NA	NA	29.5301	NA	22.4076	NA	1.27114	NA	NA	1.38819	NA	NA	6.12674	5.57727	1	1	0	0	-0.0939632	0.0939632	0.142	0.311542	TRUE	TRUE	TRUE	TRUE	FALSE
336	CD14-monocyte_CD4-naive3_HLA-C:CD3D	CD14-monocyte_CD4-naive3	CD14-monocyte	CD4-naive3	HLA-C:CD3D	HLA-C	NA	CD3D	NA	NA	228	1108	612	173	0.846491	NA	0.83213	NA	0.911765	NA	NA	0.890173	NA	NA	9.86994	NA	7.69202	NA	8.45837	NA	NA	8.36935	NA	NA	9.13694	8.02354	1	1	0	0	-0.129945	0.129945	0.001	0.00651022	TRUE	TRUE	TRUE	TRUE	FALSE
337	CD14-monocyte_CD4-naive3_HLA-C:CD3G	CD14-monocyte_CD4-naive3	CD14-monocyte	CD4-naive3	HLA-C:CD3G	HLA-C	NA	CD3G	NA	NA	228	1108	612	173	0.846491	NA	0.83213	NA	0.334967	NA	NA	0.369942	NA	NA	9.86994	NA	7.69202	NA	1.27114	NA	NA	1.38819	NA	NA	3.54205	3.26771	1	1	0	0	-0.080614	0.080614	0.242	0.438774	TRUE	TRUE	TRUE	TRUE	FALSE
338	CD14-monocyte_CD4-naive3_HLA-DMA:CD4	CD14-monocyte_CD4-naive3	CD14-monocyte	CD4-naive3	HLA-DMA:CD4	HLA-DMA	NA	CD4	NA	NA	228	1108	612	173	0.355263	NA	0.287004	NA	0.109477	NA	NA	0.144509	NA	NA	1.92197	NA	1.15594	NA	0.420085	NA	NA	0.502933	NA	NA	0.89855	0.76247	0	0	0.474	0.788741	-0.164219	0.164219	0.203	0.392451	TRUE	TRUE	TRUE	TRUE	TRUE
339	CD14-monocyte_CD4-naive3_HLA-DMB:CD4	CD14-monocyte_CD4-naive3	CD14-monocyte	CD4-naive3	HLA-DMB:CD4	HLA-DMB	NA	CD4	NA	NA	228	1108	612	173	0.245614	NA	0.148014	NA	0.109477	NA	NA	0.144509	NA	NA	1.30762	NA	0.485934	NA	0.420085	NA	NA	0.502933	NA	NA	0.741154	0.49436	0	0	0.419	0.70991	-0.404944	0.404944	0.002	0.0118734	TRUE	TRUE	TRUE	FALSE	TRUE
340	CD14-monocyte_CD4-naive3_HLA-DQB1:CD4	CD14-monocyte_CD4-naive3	CD14-monocyte	CD4-naive3	HLA-DQB1:CD4	HLA-DQB1	NA	CD4	NA	NA	228	1108	612	173	0.280702	NA	0.234657	NA	0.109477	NA	NA	0.144509	NA	NA	1.86418	NA	0.971517	NA	0.420085	NA	NA	0.502933	NA	NA	0.884937	0.699005	0.003	0.00880691	0.837	1	-0.235859	0.235859	0.082	0.214412	TRUE	TRUE	TRUE	TRUE	TRUE
341	CD14-monocyte_CD4-naive3_HLA-DRA:CD4	CD14-monocyte_CD4-naive3	CD14-monocyte	CD4-naive3	HLA-DRA:CD4	HLA-DRA	NA	CD4	NA	NA	228	1108	612	173	0.925439	NA	0.797834	NA	0.109477	NA	NA	0.144509	NA	NA	19.7989	NA	7.968	NA	0.420085	NA	NA	0.502933	NA	NA	2.88396	2.00184	0	0	0.722	1	-0.365095	0.365095	0.003	0.0166764	TRUE	TRUE	TRUE	TRUE	TRUE
342	CD14-monocyte_CD4-naive3_HP:ITGB2	CD14-monocyte_CD4-naive3	CD14-monocyte	CD4-naive3	HP:ITGB2	HP	NA	ITGB2	NA	NA	228	1108	612	173	0.0307018	NA	0.283394	NA	0.383987	NA	NA	0.514451	NA	NA	0.127698	NA	1.81268	NA	1.61981	NA	NA	2.39125	NA	NA	0.454804	2.08196	0.21	0.418837	0	0	1.5212	1.5212	0	0	FALSE	TRUE	FALSE	TRUE	FALSE
343	CD14-monocyte_CD4-naive3_LGALS1:CD69	CD14-monocyte_CD4-naive3	CD14-monocyte	CD4-naive3	LGALS1:CD69	LGALS1	NA	CD69	NA	NA	228	1108	612	173	0.964912	NA	0.987365	NA	0.660131	NA	NA	0.83815	NA	NA	28.8152	NA	48.6071	NA	4.3537	NA	NA	7.49657	NA	NA	11.2006	19.0889	0	0	0	0	0.533143	0.533143	0	0	TRUE	TRUE	TRUE	TRUE	TRUE
344	CD14-monocyte_CD4-naive3_LGALS1:ITGB1	CD14-monocyte_CD4-naive3	CD14-monocyte	CD4-naive3	LGALS1:ITGB1	LGALS1	NA	ITGB1	NA	NA	228	1108	612	173	0.964912	NA	0.987365	NA	0.253268	NA	NA	0.312139	NA	NA	28.8152	NA	48.6071	NA	1.1133	NA	NA	1.45591	NA	NA	5.66391	8.41236	0	0	0	0	0.395587	0.395587	0	0	TRUE	TRUE	TRUE	TRUE	TRUE
345	CD14-monocyte_CD4-naive3_LGALS1:LGALS1	CD14-monocyte_CD4-naive3	CD14-monocyte	CD4-naive3	LGALS1:LGALS1	LGALS1	NA	LGALS1	NA	NA	228	1108	612	173	0.964912	NA	0.987365	NA	0.441176	NA	NA	0.543353	NA	NA	28.8152	NA	48.6071	NA	3.30097	NA	NA	3.5101	NA	NA	9.75285	13.062	0	0	1	1	0.292147	0.292147	0	0	TRUE	TRUE	TRUE	TRUE	TRUE
346	CD14-monocyte_CD4-naive3_LGALS1:PTPRC	CD14-monocyte_CD4-naive3	CD14-monocyte	CD4-naive3	LGALS1:PTPRC	LGALS1	NA	PTPRC	NA	NA	228	1108	612	173	0.964912	NA	0.987365	NA	0.620915	NA	NA	0.710983	NA	NA	28.8152	NA	48.6071	NA	3.51252	NA	NA	4.10566	NA	NA	10.0605	14.1267	0	0	0	0	0.33945	0.33945	0	0	TRUE	TRUE	TRUE	TRUE	TRUE
347	CD14-monocyte_CD4-naive3_LGALS9:CD44	CD14-monocyte_CD4-naive3	CD14-monocyte	CD4-naive3	LGALS9:CD44	LGALS9	NA	CD44	NA	NA	228	1108	612	173	0.223684	NA	0.352888	NA	0.47549	NA	NA	0.549133	NA	NA	1.06407	NA	1.37626	NA	2.07828	NA	NA	2.66417	NA	NA	1.48709	1.91483	0	0	0	0	0.25281	0.25281	0.002	0.0118734	TRUE	TRUE	TRUE	TRUE	TRUE
348	CD14-monocyte_CD4-naive3_LGALS9:CD47	CD14-monocyte_CD4-naive3	CD14-monocyte	CD4-naive3	LGALS9:CD47	LGALS9	NA	CD47	NA	NA	228	1108	612	173	0.223684	NA	0.352888	NA	0.468954	NA	NA	0.358382	NA	NA	1.06407	NA	1.37626	NA	1.92555	NA	NA	1.36009	NA	NA	1.4314	1.36815	0	0	0	0	-0.0451935	0.0451935	0.619	0.775942	TRUE	TRUE	TRUE	TRUE	TRUE
349	CD14-monocyte_CD4-naive3_LGALS9:PTPRC	CD14-monocyte_CD4-naive3	CD14-monocyte	CD4-naive3	LGALS9:PTPRC	LGALS9	NA	PTPRC	NA	NA	228	1108	612	173	0.223684	NA	0.352888	NA	0.620915	NA	NA	0.710983	NA	NA	1.06407	NA	1.37626	NA	3.51252	NA	NA	4.10566	NA	NA	1.93328	2.37707	0	0	0	0	0.206652	0.206652	0.007	0.033328	TRUE	TRUE	TRUE	TRUE	TRUE
350	CD14-monocyte_CD4-naive3_LGALS9:SORL1	CD14-monocyte_CD4-naive3	CD14-monocyte	CD4-naive3	LGALS9:SORL1	LGALS9	NA	SORL1	NA	NA	228	1108	612	173	0.223684	NA	0.352888	NA	0.138889	NA	NA	0.0809249	NA	NA	1.06407	NA	1.37626	NA	0.508768	NA	NA	0.297787	NA	NA	0.735775	0.640181	0	0	0.765	1	-0.139172	0.139172	0.39	0.589566	TRUE	FALSE	TRUE	FALSE	TRUE
351	CD14-monocyte_CD4-naive3_LYZ:ITGAL	CD14-monocyte_CD4-naive3	CD14-monocyte	CD4-naive3	LYZ:ITGAL	LYZ	NA	ITGAL	NA	NA	228	1108	612	173	0.991228	NA	0.994585	NA	0.104575	NA	NA	0.0809249	NA	NA	105.308	NA	118.861	NA	0.375097	NA	NA	0.25954	NA	NA	6.28498	5.5542	0	0	0.005	0.012181	-0.123607	0.123607	0.415	0.612467	TRUE	FALSE	TRUE	TRUE	TRUE
352	CD14-monocyte_CD4-naive3_NRG1:HLA-DPB1	CD14-monocyte_CD4-naive3	CD14-monocyte	CD4-naive3	NRG1:HLA-DPB1	NRG1	NA	HLA-DPB1	NA	NA	228	1108	612	173	0.22807	NA	0.196751	NA	0.29902	NA	NA	0.375723	NA	NA	1.22516	NA	0.769638	NA	1.40152	NA	NA	1.81377	NA	NA	1.31038	1.1815	0	0	0.75	1	-0.103528	0.103528	0.32	0.522805	TRUE	TRUE	TRUE	TRUE	TRUE
353	CD14-monocyte_CD4-naive3_PSEN1:CD44	CD14-monocyte_CD4-naive3	CD14-monocyte	CD4-naive3	PSEN1:CD44	PSEN1	NA	CD44	NA	NA	228	1108	612	173	0.118421	NA	0.0758123	NA	0.47549	NA	NA	0.549133	NA	NA	0.45548	NA	0.222075	NA	2.07828	NA	NA	2.66417	NA	NA	0.972942	0.769185	0	0	0	0	-0.234993	0.234993	0.071	0.193942	TRUE	FALSE	TRUE	TRUE	TRUE
354	CD14-monocyte_CD4-naive3_RETN:CAP1	CD14-monocyte_CD4-naive3	CD14-monocyte	CD4-naive3	RETN:CAP1	RETN	NA	CAP1	NA	NA	228	1108	612	173	0.197368	NA	0.502708	NA	0.408497	NA	NA	0.439306	NA	NA	1.40274	NA	5.24181	NA	1.79193	NA	NA	1.92073	NA	NA	1.58544	3.17302	0.008	0.0220743	0.323	0.566976	0.693825	0.693825	0	0	TRUE	TRUE	TRUE	TRUE	TRUE
355	CD14-monocyte_CD4-naive3_S100A8:CD69	CD14-monocyte_CD4-naive3	CD14-monocyte	CD4-naive3	S100A8:CD69	S100A8	NA	CD69	NA	NA	228	1108	612	173	1	NA	0.999097	NA	0.660131	NA	NA	0.83815	NA	NA	223.528	NA	469.029	NA	4.3537	NA	NA	7.49657	NA	NA	31.1957	59.2968	0	0	0	0	0.642274	0.642274	0	0	TRUE	TRUE	TRUE	TRUE	TRUE
356	CD14-monocyte_CD4-naive3_S100A8:ITGB2	CD14-monocyte_CD4-naive3	CD14-monocyte	CD4-naive3	S100A8:ITGB2	S100A8	NA	ITGB2	NA	NA	228	1108	612	173	1	NA	0.999097	NA	0.383987	NA	NA	0.514451	NA	NA	223.528	NA	469.029	NA	1.61981	NA	NA	2.39125	NA	NA	19.0282	33.4898	0	0	0	0	0.565317	0.565317	0	0	TRUE	TRUE	TRUE	TRUE	TRUE
357	CD14-monocyte_CD4-naive3_S100A9:ITGB2	CD14-monocyte_CD4-naive3	CD14-monocyte	CD4-naive3	S100A9:ITGB2	S100A9	NA	ITGB2	NA	NA	228	1108	612	173	1	NA	0.999097	NA	0.383987	NA	NA	0.514451	NA	NA	210.695	NA	409.366	NA	1.61981	NA	NA	2.39125	NA	NA	18.4739	31.2873	0	0	0	0	0.526853	0.526853	0	0	TRUE	TRUE	TRUE	TRUE	TRUE
358	CD14-monocyte_CD4-naive3_SELL:SELPLG	CD14-monocyte_CD4-naive3	CD14-monocyte	CD4-naive3	SELL:SELPLG	SELL	NA	SELPLG	NA	NA	228	1108	612	173	0.491228	NA	0.711191	NA	0.178105	NA	NA	0.16185	NA	NA	2.69539	NA	4.76911	NA	0.651511	NA	NA	0.557957	NA	NA	1.32517	1.63124	0.015	0.0393775	0	0	0.207801	0.207801	0.097	0.240863	TRUE	TRUE	TRUE	TRUE	TRUE
359	CD14-monocyte_CD4-naive3_SELPLG:ITGB2	CD14-monocyte_CD4-naive3	CD14-monocyte	CD4-naive3	SELPLG:ITGB2	SELPLG	NA	ITGB2	NA	NA	228	1108	612	173	0.241228	NA	0.31769	NA	0.383987	NA	NA	0.514451	NA	NA	1.04557	NA	1.16125	NA	1.61981	NA	NA	2.39125	NA	NA	1.3014	1.66639	0.709	1	0	0	0.247221	0.247221	0.003	0.0166764	TRUE	TRUE	TRUE	TRUE	FALSE
360	CD14-monocyte_CD4-naive3_SIRPA:CD47	CD14-monocyte_CD4-naive3	CD14-monocyte	CD4-naive3	SIRPA:CD47	SIRPA	NA	CD47	NA	NA	228	1108	612	173	0.114035	NA	0.166065	NA	0.468954	NA	NA	0.358382	NA	NA	0.511316	NA	0.557486	NA	1.92555	NA	NA	1.36009	NA	NA	0.992251	0.870765	0	0	0	0	-0.130604	0.130604	0.286	0.487941	TRUE	TRUE	TRUE	TRUE	TRUE
361	CD14-monocyte_CD4-naive3_SYK:LAT	CD14-monocyte_CD4-naive3	CD14-monocyte	CD4-naive3	SYK:LAT	SYK	NA	LAT	NA	NA	228	1108	612	173	0.188596	NA	0.240072	NA	0.439542	NA	NA	0.375723	NA	NA	0.898693	NA	0.820737	NA	1.92236	NA	NA	1.56626	NA	NA	1.31439	1.13379	0	0	0	0	-0.147802	0.147802	0.133	0.298595	TRUE	TRUE	TRUE	TRUE	TRUE
362	CD14-monocyte_CD4-naive3_TGFB1:CXCR4	CD14-monocyte_CD4-naive3	CD14-monocyte	CD4-naive3	TGFB1:CXCR4	TGFB1	NA	CXCR4	NA	NA	228	1108	612	173	0.263158	NA	0.316787	NA	0.761438	NA	NA	0.982659	NA	NA	1.12143	NA	1.27821	NA	5.75432	NA	NA	16.5608	NA	NA	2.54029	4.60089	0.008	0.0220743	0	0	0.593973	0.593973	0	0	TRUE	TRUE	TRUE	TRUE	TRUE
363	CD14-monocyte_CD4-naive3_TGFB1:ITGB1	CD14-monocyte_CD4-naive3	CD14-monocyte	CD4-naive3	TGFB1:ITGB1	TGFB1	NA	ITGB1	NA	NA	228	1108	612	173	0.263158	NA	0.316787	NA	0.253268	NA	NA	0.312139	NA	NA	1.12143	NA	1.27821	NA	1.1133	NA	NA	1.45591	NA	NA	1.11736	1.36417	0.066	0.151224	0	0	0.199582	0.199582	0.055	0.161487	TRUE	TRUE	TRUE	TRUE	FALSE
364	CD14-monocyte_CD4-naive3_THBS1:CD47	CD14-monocyte_CD4-naive3	CD14-monocyte	CD4-naive3	THBS1:CD47	THBS1	NA	CD47	NA	NA	228	1108	612	173	0.131579	NA	0.550542	NA	0.468954	NA	NA	0.358382	NA	NA	0.785353	NA	4.16187	NA	1.92555	NA	NA	1.36009	NA	NA	1.22973	2.37919	0	0	0	0	0.659965	0.659965	0	0	TRUE	TRUE	TRUE	TRUE	TRUE
365	CD14-monocyte_CD4-naive3_THBS1:ITGA4	CD14-monocyte_CD4-naive3	CD14-monocyte	CD4-naive3	THBS1:ITGA4	THBS1	NA	ITGA4	NA	NA	228	1108	612	173	0.131579	NA	0.550542	NA	0.135621	NA	NA	0.127168	NA	NA	0.785353	NA	4.16187	NA	0.50607	NA	NA	0.419411	NA	NA	0.630431	1.32119	0	0	0	0	0.739882	0.739882	0	0	TRUE	TRUE	FALSE	TRUE	TRUE
366	CD14-monocyte_CD4-naive3_TIMP2:CD44	CD14-monocyte_CD4-naive3	CD14-monocyte	CD4-naive3	TIMP2:CD44	TIMP2	NA	CD44	NA	NA	228	1108	612	173	0.289474	NA	0.297834	NA	0.47549	NA	NA	0.549133	NA	NA	1.38779	NA	1.1217	NA	2.07828	NA	NA	2.66417	NA	NA	1.6983	1.7287	0	0	0	0	0.0177422	0.0177422	0.816	0.904579	TRUE	TRUE	TRUE	TRUE	TRUE
367	CD14-monocyte_CD4-naive3_TIMP2:ITGB1	CD14-monocyte_CD4-naive3	CD14-monocyte	CD4-naive3	TIMP2:ITGB1	TIMP2	NA	ITGB1	NA	NA	228	1108	612	173	0.289474	NA	0.297834	NA	0.253268	NA	NA	0.312139	NA	NA	1.38779	NA	1.1217	NA	1.1133	NA	NA	1.45591	NA	NA	1.24299	1.27793	0	0	0	0	0.0277208	0.0277208	0.779	0.882213	TRUE	TRUE	TRUE	TRUE	TRUE
368	CD14-monocyte_CD4-naive3_TNFSF13B:HLA-DPB1	CD14-monocyte_CD4-naive3	CD14-monocyte	CD4-naive3	TNFSF13B:HLA-DPB1	TNFSF13B	NA	HLA-DPB1	NA	NA	228	1108	612	173	0.578947	NA	0.65343	NA	0.29902	NA	NA	0.375723	NA	NA	4.03901	NA	3.89946	NA	1.40152	NA	NA	1.81377	NA	NA	2.37923	2.65946	0	0	1	1	0.111344	0.111344	0.173	0.355244	TRUE	TRUE	TRUE	TRUE	TRUE
369	CD14-monocyte_CD4-naive3_VCAN:CD44	CD14-monocyte_CD4-naive3	CD14-monocyte	CD4-naive3	VCAN:CD44	VCAN	NA	CD44	NA	NA	228	1108	612	173	0.864035	NA	0.930505	NA	0.47549	NA	NA	0.549133	NA	NA	11.2145	NA	14.3624	NA	2.07828	NA	NA	2.66417	NA	NA	4.82773	6.18577	0	0	0	0	0.247877	0.247877	0	0	TRUE	TRUE	TRUE	TRUE	TRUE
370	CD14-monocyte_CD4-naive3_VCAN:ITGA4	CD14-monocyte_CD4-naive3	CD14-monocyte	CD4-naive3	VCAN:ITGA4	VCAN	NA	ITGA4	NA	NA	228	1108	612	173	0.864035	NA	0.930505	NA	0.135621	NA	NA	0.127168	NA	NA	11.2145	NA	14.3624	NA	0.50607	NA	NA	0.419411	NA	NA	2.38229	2.45433	0	0	0	0	0.0297899	0.0297899	0.823	0.908347	TRUE	TRUE	TRUE	TRUE	TRUE
371	CD14-monocyte_CD4-naive3_VCAN:ITGB1	CD14-monocyte_CD4-naive3	CD14-monocyte	CD4-naive3	VCAN:ITGB1	VCAN	NA	ITGB1	NA	NA	228	1108	612	173	0.864035	NA	0.930505	NA	0.253268	NA	NA	0.312139	NA	NA	11.2145	NA	14.3624	NA	1.1133	NA	NA	1.45591	NA	NA	3.53343	4.57279	0	0	0	0	0.257855	0.257855	0.005	0.0253692	TRUE	TRUE	TRUE	TRUE	TRUE
372	CD14-monocyte_CD4-naive3_VCAN:SELL	CD14-monocyte_CD4-naive3	CD14-monocyte	CD4-naive3	VCAN:SELL	VCAN	NA	SELL	NA	NA	228	1108	612	173	0.864035	NA	0.930505	NA	0.168301	NA	NA	0.127168	NA	NA	11.2145	NA	14.3624	NA	0.760292	NA	NA	0.578973	NA	NA	2.91998	2.88365	0	0	0.022	0.0489769	-0.0125221	0.0125221	0.925	0.961777	TRUE	TRUE	TRUE	TRUE	TRUE
373	CD14-monocyte_CD4-effector-CCL5_ADAM10:CD44	CD14-monocyte_CD4-effector-CCL5	CD14-monocyte	CD4-effector-CCL5	ADAM10:CD44	ADAM10	NA	CD44	NA	NA	228	1108	482	164	0.135965	NA	0.165162	NA	0.346473	NA	NA	0.420732	NA	NA	0.5267	NA	0.567298	NA	1.76826	NA	NA	1.93569	NA	NA	0.965059	1.04791	0	0	0	0	0.0823624	0.0823624	0.503	0.688666	TRUE	TRUE	TRUE	TRUE	TRUE
374	CD14-monocyte_CD4-effector-CCL5_ADAM15:ITGB1	CD14-monocyte_CD4-effector-CCL5	CD14-monocyte	CD4-effector-CCL5	ADAM15:ITGB1	ADAM15	NA	ITGB1	NA	NA	228	1108	482	164	0.0614035	NA	0.102888	NA	0.524896	NA	NA	0.52439	NA	NA	0.231555	NA	0.281048	NA	3.72469	NA	NA	3.12538	NA	NA	0.928692	0.93722	0	0	0	0	0.00914077	0.00914077	0.954	0.97772	FALSE	TRUE	TRUE	TRUE	TRUE
375	CD14-monocyte_CD4-effector-CCL5_ADAM17:ITGB1	CD14-monocyte_CD4-effector-CCL5	CD14-monocyte	CD4-effector-CCL5	ADAM17:ITGB1	ADAM17	NA	ITGB1	NA	NA	228	1108	482	164	0.0614035	NA	0.129964	NA	0.524896	NA	NA	0.52439	NA	NA	0.282904	NA	0.444783	NA	3.72469	NA	NA	3.12538	NA	NA	1.02651	1.17903	0	0	0	0	0.138525	0.138525	0.317	0.519693	FALSE	TRUE	TRUE	TRUE	TRUE
376	CD14-monocyte_CD4-effector-CCL5_ADM:ADRB2	CD14-monocyte_CD4-effector-CCL5	CD14-monocyte	CD4-effector-CCL5	ADM:ADRB2	ADM	NA	ADRB2	NA	NA	228	1108	482	164	0.0307018	NA	0.24278	NA	0.16805	NA	NA	0.115854	NA	NA	0.125633	NA	1.24011	NA	0.851757	NA	NA	0.438503	NA	NA	0.327122	0.737423	0	0	0	0	0.81283	0.81283	0.005	0.0253692	FALSE	TRUE	FALSE	TRUE	TRUE
377	CD14-monocyte_CD4-effector-CCL5_APP:RPSA	CD14-monocyte_CD4-effector-CCL5	CD14-monocyte	CD4-effector-CCL5	APP:RPSA	APP	NA	RPSA	NA	NA	228	1108	482	164	0.140351	NA	0.107401	NA	0.991701	NA	NA	0.993902	NA	NA	0.507539	NA	0.313554	NA	21.9089	NA	NA	22.9432	NA	NA	3.33461	2.68215	0	0	0.857	1	-0.217737	0.217737	0.042	0.133106	TRUE	TRUE	TRUE	TRUE	TRUE
378	CD14-monocyte_CD4-effector-CCL5_B2M:CD247	CD14-monocyte_CD4-effector-CCL5	CD14-monocyte	CD4-effector-CCL5	B2M:CD247	B2M	NA	CD247	NA	NA	228	1108	482	164	1	NA	1	NA	0.425311	NA	NA	0.432927	NA	NA	115.107	NA	91.1029	NA	2.35322	NA	NA	1.98956	NA	NA	16.4582	13.4631	0.5	0.863252	0	0	-0.200871	0.200871	0.001	0.00651022	TRUE	TRUE	TRUE	TRUE	FALSE
379	CD14-monocyte_CD4-effector-CCL5_B2M:CD3D	CD14-monocyte_CD4-effector-CCL5	CD14-monocyte	CD4-effector-CCL5	B2M:CD3D	B2M	NA	CD3D	NA	NA	228	1108	482	164	1	NA	1	NA	0.923237	NA	NA	0.926829	NA	NA	115.107	NA	91.1029	NA	11.8269	NA	NA	10.0538	NA	NA	36.8967	30.2644	0.999	1	0	0	-0.198149	0.198149	0	0	TRUE	TRUE	TRUE	TRUE	FALSE
380	CD14-monocyte_CD4-effector-CCL5_B2M:CD3G	CD14-monocyte_CD4-effector-CCL5	CD14-monocyte	CD4-effector-CCL5	B2M:CD3G	B2M	NA	CD3G	NA	NA	228	1108	482	164	1	NA	1	NA	0.33195	NA	NA	0.463415	NA	NA	115.107	NA	91.1029	NA	1.76232	NA	NA	2.10348	NA	NA	14.2427	13.8432	0.999	1	0	0	-0.0284549	0.0284549	0.709	0.837518	TRUE	TRUE	TRUE	TRUE	FALSE
381	CD14-monocyte_CD4-effector-CCL5_B2M:HLA-F	CD14-monocyte_CD4-effector-CCL5	CD14-monocyte	CD4-effector-CCL5	B2M:HLA-F	B2M	NA	HLA-F	NA	NA	228	1108	482	164	1	NA	1	NA	0.396266	NA	NA	0.47561	NA	NA	115.107	NA	91.1029	NA	2.14892	NA	NA	2.44448	NA	NA	15.7276	14.9231	0.996	1	0	0	-0.052503	0.052503	0.375	0.576011	TRUE	TRUE	TRUE	TRUE	FALSE
382	CD14-monocyte_CD4-effector-CCL5_B2M:KLRD1	CD14-monocyte_CD4-effector-CCL5	CD14-monocyte	CD4-effector-CCL5	B2M:KLRD1	B2M	NA	KLRD1	NA	NA	228	1108	482	164	1	NA	1	NA	0.390041	NA	NA	0.29878	NA	NA	115.107	NA	91.1029	NA	3.21583	NA	NA	2.29575	NA	NA	19.2397	14.462	0.003	0.00880691	0	0	-0.285448	0.285448	0	0	TRUE	TRUE	TRUE	TRUE	TRUE
383	CD14-monocyte_CD4-effector-CCL5_CD14:ITGA4	CD14-monocyte_CD4-effector-CCL5	CD14-monocyte	CD4-effector-CCL5	CD14:ITGA4	CD14	NA	ITGA4	NA	NA	228	1108	482	164	0.732456	NA	0.836643	NA	0.174274	NA	NA	0.164634	NA	NA	7.72117	NA	8.92414	NA	0.826329	NA	NA	0.661379	NA	NA	2.52591	2.42945	0	0	0	0	-0.038936	0.038936	0.751	0.864679	TRUE	TRUE	TRUE	TRUE	TRUE
384	CD14-monocyte_CD4-effector-CCL5_CD14:ITGB1	CD14-monocyte_CD4-effector-CCL5	CD14-monocyte	CD4-effector-CCL5	CD14:ITGB1	CD14	NA	ITGB1	NA	NA	228	1108	482	164	0.732456	NA	0.836643	NA	0.524896	NA	NA	0.52439	NA	NA	7.72117	NA	8.92414	NA	3.72469	NA	NA	3.12538	NA	NA	5.36274	5.28122	0	0	0	0	-0.015317	0.015317	0.836	0.915229	TRUE	TRUE	TRUE	TRUE	TRUE
385	CD14-monocyte_CD4-effector-CCL5_CD14:ITGB2	CD14-monocyte_CD4-effector-CCL5	CD14-monocyte	CD4-effector-CCL5	CD14:ITGB2	CD14	NA	ITGB2	NA	NA	228	1108	482	164	0.732456	NA	0.836643	NA	0.582988	NA	NA	0.670732	NA	NA	7.72117	NA	8.92414	NA	3.87309	NA	NA	4.1752	NA	NA	5.46852	6.10411	0	0	0	0	0.109953	0.109953	0.059	0.16987	TRUE	TRUE	TRUE	TRUE	TRUE
386	CD14-monocyte_CD4-effector-CCL5_CD48:CD2	CD14-monocyte_CD4-effector-CCL5	CD14-monocyte	CD4-effector-CCL5	CD48:CD2	CD48	NA	CD2	NA	NA	228	1108	482	164	0.627193	NA	0.681408	NA	0.726141	NA	NA	0.780488	NA	NA	4.37137	NA	4.21659	NA	6.2288	NA	NA	6.77056	NA	NA	5.21808	5.34309	0	0	0	0	0.0236748	0.0236748	0.669	0.810526	TRUE	TRUE	TRUE	TRUE	TRUE
387	CD14-monocyte_CD4-effector-CCL5_CD55:ADGRE5	CD14-monocyte_CD4-effector-CCL5	CD14-monocyte	CD4-effector-CCL5	CD55:ADGRE5	CD55	NA	ADGRE5	NA	NA	228	1108	482	164	0.22807	NA	0.439531	NA	0.16805	NA	NA	0.243902	NA	NA	1.05714	NA	1.97557	NA	0.72955	NA	NA	1.0643	NA	NA	0.878199	1.45004	0	0	0	0	0.501472	0.501472	0	0	TRUE	TRUE	TRUE	TRUE	TRUE
388	CD14-monocyte_CD4-effector-CCL5_CD58:CD2	CD14-monocyte_CD4-effector-CCL5	CD14-monocyte	CD4-effector-CCL5	CD58:CD2	CD58	NA	CD2	NA	NA	228	1108	482	164	0.0921053	NA	0.119134	NA	0.726141	NA	NA	0.780488	NA	NA	0.404649	NA	0.443157	NA	6.2288	NA	NA	6.77056	NA	NA	1.5876	1.73217	0	0	0	0	0.0871514	0.0871514	0.483	0.67119	FALSE	TRUE	TRUE	TRUE	TRUE
389	CD14-monocyte_CD4-effector-CCL5_CD99:CD99	CD14-monocyte_CD4-effector-CCL5	CD14-monocyte	CD4-effector-CCL5	CD99:CD99	CD99	NA	CD99	NA	NA	228	1108	482	164	0.377193	NA	0.49278	NA	0.798755	NA	NA	0.804878	NA	NA	1.91712	NA	2.34371	NA	7.01555	NA	NA	5.89854	NA	NA	3.66738	3.71812	0.16	0.330773	0	0	0.0137419	0.0137419	0.845	0.919512	TRUE	TRUE	TRUE	TRUE	FALSE
390	CD14-monocyte_CD4-effector-CCL5_CLEC2B:KLRF1	CD14-monocyte_CD4-effector-CCL5	CD14-monocyte	CD4-effector-CCL5	CLEC2B:KLRF1	CLEC2B	NA	KLRF1	NA	NA	228	1108	482	164	0.210526	NA	0.174188	NA	0.107884	NA	NA	0.158537	NA	NA	1.11182	NA	0.818761	NA	0.572731	NA	NA	0.767356	NA	NA	0.797983	0.792642	0.173	0.353922	0	0	-0.0067153	0.0067153	0.964	0.982896	TRUE	TRUE	TRUE	TRUE	FALSE
391	CD14-monocyte_CD4-effector-CCL5_F13A1:ITGB1	CD14-monocyte_CD4-effector-CCL5	CD14-monocyte	CD4-effector-CCL5	F13A1:ITGB1	F13A1	NA	ITGB1	NA	NA	228	1108	482	164	0.0921053	NA	0.112816	NA	0.524896	NA	NA	0.52439	NA	NA	0.419159	NA	0.329971	NA	3.72469	NA	NA	3.12538	NA	NA	1.24949	1.01552	0	0	0	0	-0.207336	0.207336	0.129	0.292711	FALSE	TRUE	TRUE	TRUE	TRUE
392	CD14-monocyte_CD4-effector-CCL5_FYN:SPN	CD14-monocyte_CD4-effector-CCL5	CD14-monocyte	CD4-effector-CCL5	FYN:SPN	FYN	NA	SPN	NA	NA	228	1108	482	164	0.118421	NA	0.15704	NA	0.238589	NA	NA	0.256098	NA	NA	0.498699	NA	0.513967	NA	1.09348	NA	NA	0.964957	NA	NA	0.738456	0.704242	0.172	0.352207	0.001	0.00262754	-0.0474398	0.0474398	0.702	0.83228	TRUE	TRUE	TRUE	TRUE	FALSE
393	CD14-monocyte_CD4-effector-CCL5_GRN:TNFRSF1B	CD14-monocyte_CD4-effector-CCL5	CD14-monocyte	CD4-effector-CCL5	GRN:TNFRSF1B	GRN	NA	TNFRSF1B	NA	NA	228	1108	482	164	0.666667	NA	0.829422	NA	0.176349	NA	NA	0.25	NA	NA	5.33023	NA	7.385	NA	0.826419	NA	NA	1.06361	NA	NA	2.09881	2.80264	0	0	0	0	0.28919	0.28919	0.007	0.033328	TRUE	TRUE	TRUE	TRUE	TRUE
394	CD14-monocyte_CD4-effector-CCL5_HBEGF:CD44	CD14-monocyte_CD4-effector-CCL5	CD14-monocyte	CD4-effector-CCL5	HBEGF:CD44	HBEGF	NA	CD44	NA	NA	228	1108	482	164	0.0614035	NA	0.199458	NA	0.346473	NA	NA	0.420732	NA	NA	0.303568	NA	0.827895	NA	1.76826	NA	NA	1.93569	NA	NA	0.732657	1.26592	0	0	0	0	0.546876	0.546876	0	0	FALSE	TRUE	TRUE	TRUE	TRUE
395	CD14-monocyte_CD4-effector-CCL5_HLA-A:CD3D	CD14-monocyte_CD4-effector-CCL5	CD14-monocyte	CD4-effector-CCL5	HLA-A:CD3D	HLA-A	NA	CD3D	NA	NA	228	1108	482	164	0.828947	NA	0.805054	NA	0.923237	NA	NA	0.926829	NA	NA	9.47759	NA	6.61943	NA	11.8269	NA	NA	10.0538	NA	NA	10.5873	8.15786	1	1	0	0	-0.260674	0.260674	0	0	TRUE	TRUE	TRUE	TRUE	FALSE
396	CD14-monocyte_CD4-effector-CCL5_HLA-A:CD3G	CD14-monocyte_CD4-effector-CCL5	CD14-monocyte	CD4-effector-CCL5	HLA-A:CD3G	HLA-A	NA	CD3G	NA	NA	228	1108	482	164	0.828947	NA	0.805054	NA	0.33195	NA	NA	0.463415	NA	NA	9.47759	NA	6.61943	NA	1.76232	NA	NA	2.10348	NA	NA	4.08687	3.73147	1	1	0	0	-0.0909796	0.0909796	0.206	0.396241	TRUE	TRUE	TRUE	TRUE	FALSE
397	CD14-monocyte_CD4-effector-CCL5_HLA-A:CD8A	CD14-monocyte_CD4-effector-CCL5	CD14-monocyte	CD4-effector-CCL5	HLA-A:CD8A	HLA-A	NA	CD8A	NA	NA	228	1108	482	164	0.828947	NA	0.805054	NA	0.298755	NA	NA	0.268293	NA	NA	9.47759	NA	6.61943	NA	2.04216	NA	NA	2.01981	NA	NA	4.39941	3.6565	0.991	1	0	0	-0.184962	0.184962	0.038	0.123887	TRUE	TRUE	TRUE	TRUE	FALSE
398	CD14-monocyte_CD4-effector-CCL5_HLA-A:CD8B	CD14-monocyte_CD4-effector-CCL5	CD14-monocyte	CD4-effector-CCL5	HLA-A:CD8B	HLA-A	NA	CD8B	NA	NA	228	1108	482	164	0.828947	NA	0.805054	NA	0.271784	NA	NA	0.219512	NA	NA	9.47759	NA	6.61943	NA	2.16838	NA	NA	1.92182	NA	NA	4.53332	3.5667	1	1	0	0	-0.239814	0.239814	0.005	0.0253692	TRUE	TRUE	TRUE	TRUE	FALSE
399	CD14-monocyte_CD4-effector-CCL5_HLA-B:CD3D	CD14-monocyte_CD4-effector-CCL5	CD14-monocyte	CD4-effector-CCL5	HLA-B:CD3D	HLA-B	NA	CD3D	NA	NA	228	1108	482	164	0.991228	NA	0.982852	NA	0.923237	NA	NA	0.926829	NA	NA	29.5301	NA	22.4076	NA	11.8269	NA	NA	10.0538	NA	NA	18.6883	15.0094	0.232	0.455856	0	0	-0.219217	0.219217	0	0	TRUE	TRUE	TRUE	TRUE	FALSE
400	CD14-monocyte_CD4-effector-CCL5_HLA-B:CD3G	CD14-monocyte_CD4-effector-CCL5	CD14-monocyte	CD4-effector-CCL5	HLA-B:CD3G	HLA-B	NA	CD3G	NA	NA	228	1108	482	164	0.991228	NA	0.982852	NA	0.33195	NA	NA	0.463415	NA	NA	29.5301	NA	22.4076	NA	1.76232	NA	NA	2.10348	NA	NA	7.21398	6.86542	0.895	1	0	0	-0.049523	0.049523	0.464	0.655745	TRUE	TRUE	TRUE	TRUE	FALSE
401	CD14-monocyte_CD4-effector-CCL5_HLA-B:KLRD1	CD14-monocyte_CD4-effector-CCL5	CD14-monocyte	CD4-effector-CCL5	HLA-B:KLRD1	HLA-B	NA	KLRD1	NA	NA	228	1108	482	164	0.991228	NA	0.982852	NA	0.390041	NA	NA	0.29878	NA	NA	29.5301	NA	22.4076	NA	3.21583	NA	NA	2.29575	NA	NA	9.74493	7.17233	0	0	0	0	-0.306517	0.306517	0	0	TRUE	TRUE	TRUE	TRUE	TRUE
402	CD14-monocyte_CD4-effector-CCL5_HLA-C:CD3D	CD14-monocyte_CD4-effector-CCL5	CD14-monocyte	CD4-effector-CCL5	HLA-C:CD3D	HLA-C	NA	CD3D	NA	NA	228	1108	482	164	0.846491	NA	0.83213	NA	0.923237	NA	NA	0.926829	NA	NA	9.86994	NA	7.69202	NA	11.8269	NA	NA	10.0538	NA	NA	10.8042	8.79399	0.989	1	0	0	-0.205868	0.205868	0	0	TRUE	TRUE	TRUE	TRUE	FALSE
403	CD14-monocyte_CD4-effector-CCL5_HLA-C:CD3G	CD14-monocyte_CD4-effector-CCL5	CD14-monocyte	CD4-effector-CCL5	HLA-C:CD3G	HLA-C	NA	CD3G	NA	NA	228	1108	482	164	0.846491	NA	0.83213	NA	0.33195	NA	NA	0.463415	NA	NA	9.86994	NA	7.69202	NA	1.76232	NA	NA	2.10348	NA	NA	4.17061	4.02244	0.996	1	0	0	-0.0361739	0.0361739	0.619	0.775942	TRUE	TRUE	TRUE	TRUE	FALSE
404	CD14-monocyte_CD4-effector-CCL5_HLA-E:CD8A	CD14-monocyte_CD4-effector-CCL5	CD14-monocyte	CD4-effector-CCL5	HLA-E:CD8A	HLA-E	NA	CD8A	NA	NA	228	1108	482	164	0.631579	NA	0.661552	NA	0.298755	NA	NA	0.268293	NA	NA	4.46545	NA	3.93063	NA	2.04216	NA	NA	2.01981	NA	NA	3.0198	2.81765	0.969	1	0	0	-0.069287	0.069287	0.447	0.64063	TRUE	TRUE	TRUE	TRUE	FALSE
405	CD14-monocyte_CD4-effector-CCL5_HLA-E:CD8B	CD14-monocyte_CD4-effector-CCL5	CD14-monocyte	CD4-effector-CCL5	HLA-E:CD8B	HLA-E	NA	CD8B	NA	NA	228	1108	482	164	0.631579	NA	0.661552	NA	0.271784	NA	NA	0.219512	NA	NA	4.46545	NA	3.93063	NA	2.16838	NA	NA	1.92182	NA	NA	3.11172	2.74845	1	1	0	0	-0.124139	0.124139	0.215	0.406943	TRUE	TRUE	TRUE	TRUE	FALSE
406	CD14-monocyte_CD4-effector-CCL5_HLA-F:CD8A	CD14-monocyte_CD4-effector-CCL5	CD14-monocyte	CD4-effector-CCL5	HLA-F:CD8A	HLA-F	NA	CD8A	NA	NA	228	1108	482	164	0.210526	NA	0.117329	NA	0.298755	NA	NA	0.268293	NA	NA	0.948055	NA	0.358836	NA	2.04216	NA	NA	2.01981	NA	NA	1.39143	0.851342	0.411	0.73675	0.005	0.012181	-0.491275	0.491275	0	0	TRUE	TRUE	TRUE	TRUE	FALSE
407	CD14-monocyte_CD4-effector-CCL5_HP:ITGB2	CD14-monocyte_CD4-effector-CCL5	CD14-monocyte	CD4-effector-CCL5	HP:ITGB2	HP	NA	ITGB2	NA	NA	228	1108	482	164	0.0307018	NA	0.283394	NA	0.582988	NA	NA	0.670732	NA	NA	0.127698	NA	1.81268	NA	3.87309	NA	NA	4.1752	NA	NA	0.703267	2.75106	0.013	0.0345298	0	0	1.364	1.364	0	0	FALSE	TRUE	TRUE	TRUE	TRUE
408	CD14-monocyte_CD4-effector-CCL5_ICAM3:ITGB2_ITGAL	CD14-monocyte_CD4-effector-CCL5	CD14-monocyte	CD4-effector-CCL5	ICAM3:ITGB2_ITGAL	ICAM3	NA	ITGB2	ITGAL	NA	228	1108	482	164	0.307018	NA	0.434116	NA	0.582988	0.20332	NA	0.670732	0.134146	NA	1.52356	NA	1.93192	NA	3.87309	0.976443	NA	4.1752	0.487558	NA	1.2197	0.970527	0	0	0	0	-0.22852	0.22852	0.075	0.20162	TRUE	TRUE	TRUE	TRUE	TRUE
409	CD14-monocyte_CD4-effector-CCL5_LGALS1:CD69	CD14-monocyte_CD4-effector-CCL5	CD14-monocyte	CD4-effector-CCL5	LGALS1:CD69	LGALS1	NA	CD69	NA	NA	228	1108	482	164	0.964912	NA	0.987365	NA	0.321577	NA	NA	0.5	NA	NA	28.8152	NA	48.6071	NA	1.64435	NA	NA	3.07979	NA	NA	6.88347	12.2352	0	0	0	0	0.575192	0.575192	0	0	TRUE	TRUE	TRUE	TRUE	TRUE
410	CD14-monocyte_CD4-effector-CCL5_LGALS1:ITGB1	CD14-monocyte_CD4-effector-CCL5	CD14-monocyte	CD4-effector-CCL5	LGALS1:ITGB1	LGALS1	NA	ITGB1	NA	NA	228	1108	482	164	0.964912	NA	0.987365	NA	0.524896	NA	NA	0.52439	NA	NA	28.8152	NA	48.6071	NA	3.72469	NA	NA	3.12538	NA	NA	10.3599	12.3254	0	0	0	0	0.173719	0.173719	0.011	0.0476782	TRUE	TRUE	TRUE	TRUE	TRUE
411	CD14-monocyte_CD4-effector-CCL5_LGALS1:LGALS1	CD14-monocyte_CD4-effector-CCL5	CD14-monocyte	CD4-effector-CCL5	LGALS1:LGALS1	LGALS1	NA	LGALS1	NA	NA	228	1108	482	164	0.964912	NA	0.987365	NA	0.79668	NA	NA	0.79878	NA	NA	28.8152	NA	48.6071	NA	11.2769	NA	NA	8.13753	NA	NA	18.0262	19.8882	0	0	0.96	1	0.0983	0.0983	0.09	0.228389	TRUE	TRUE	TRUE	TRUE	TRUE
412	CD14-monocyte_CD4-effector-CCL5_LGALS1:PTPRC	CD14-monocyte_CD4-effector-CCL5	CD14-monocyte	CD4-effector-CCL5	LGALS1:PTPRC	LGALS1	NA	PTPRC	NA	NA	228	1108	482	164	0.964912	NA	0.987365	NA	0.732365	NA	NA	0.743902	NA	NA	28.8152	NA	48.6071	NA	6.00886	NA	NA	5.16418	NA	NA	13.1585	15.8435	0	0	0	0	0.185689	0.185689	0	0	TRUE	TRUE	TRUE	TRUE	TRUE
413	CD14-monocyte_CD4-effector-CCL5_LGALS3:LAG3	CD14-monocyte_CD4-effector-CCL5	CD14-monocyte	CD4-effector-CCL5	LGALS3:LAG3	LGALS3	NA	LAG3	NA	NA	228	1108	482	164	0.355263	NA	0.482852	NA	0.0871369	NA	NA	0.103659	NA	NA	1.94246	NA	2.36191	NA	0.394686	NA	NA	0.338117	NA	NA	0.875592	0.893645	0	0	0	0	0.0204087	0.0204087	0.914	0.955648	FALSE	TRUE	TRUE	TRUE	TRUE
414	CD14-monocyte_CD4-effector-CCL5_LGALS9:CD44	CD14-monocyte_CD4-effector-CCL5	CD14-monocyte	CD4-effector-CCL5	LGALS9:CD44	LGALS9	NA	CD44	NA	NA	228	1108	482	164	0.223684	NA	0.352888	NA	0.346473	NA	NA	0.420732	NA	NA	1.06407	NA	1.37626	NA	1.76826	NA	NA	1.93569	NA	NA	1.37169	1.63218	0	0	0.002	0.00510558	0.17387	0.17387	0.071	0.193942	TRUE	TRUE	TRUE	TRUE	TRUE
415	CD14-monocyte_CD4-effector-CCL5_LGALS9:CD47	CD14-monocyte_CD4-effector-CCL5	CD14-monocyte	CD4-effector-CCL5	LGALS9:CD47	LGALS9	NA	CD47	NA	NA	228	1108	482	164	0.223684	NA	0.352888	NA	0.412863	NA	NA	0.365854	NA	NA	1.06407	NA	1.37626	NA	2.2636	NA	NA	1.65637	NA	NA	1.55197	1.50983	0	0	0	0	-0.0275283	0.0275283	0.782	0.884058	TRUE	TRUE	TRUE	TRUE	TRUE
416	CD14-monocyte_CD4-effector-CCL5_LGALS9:PTPRC	CD14-monocyte_CD4-effector-CCL5	CD14-monocyte	CD4-effector-CCL5	LGALS9:PTPRC	LGALS9	NA	PTPRC	NA	NA	228	1108	482	164	0.223684	NA	0.352888	NA	0.732365	NA	NA	0.743902	NA	NA	1.06407	NA	1.37626	NA	6.00886	NA	NA	5.16418	NA	NA	2.5286	2.66594	0	0	0	0	0.0528908	0.0528908	0.511	0.694738	TRUE	TRUE	TRUE	TRUE	TRUE
417	CD14-monocyte_CD4-effector-CCL5_LGALS9:SORL1	CD14-monocyte_CD4-effector-CCL5	CD14-monocyte	CD4-effector-CCL5	LGALS9:SORL1	LGALS9	NA	SORL1	NA	NA	228	1108	482	164	0.223684	NA	0.352888	NA	0.130705	NA	NA	0.134146	NA	NA	1.06407	NA	1.37626	NA	0.603044	NA	NA	0.490815	NA	NA	0.801049	0.821881	0	0	0.047	0.0991147	0.0256731	0.0256731	0.871	0.934064	TRUE	TRUE	TRUE	TRUE	TRUE
418	CD14-monocyte_CD4-effector-CCL5_LYZ:ITGAL	CD14-monocyte_CD4-effector-CCL5	CD14-monocyte	CD4-effector-CCL5	LYZ:ITGAL	LYZ	NA	ITGAL	NA	NA	228	1108	482	164	0.991228	NA	0.994585	NA	0.20332	NA	NA	0.134146	NA	NA	105.308	NA	118.861	NA	0.976443	NA	NA	0.487558	NA	NA	10.1404	7.61259	0	0	0	0	-0.286724	0.286724	0.011	0.0476782	TRUE	TRUE	TRUE	TRUE	TRUE
419	CD14-monocyte_CD4-effector-CCL5_NRG1:HLA-DPB1	CD14-monocyte_CD4-effector-CCL5	CD14-monocyte	CD4-effector-CCL5	NRG1:HLA-DPB1	NRG1	NA	HLA-DPB1	NA	NA	228	1108	482	164	0.22807	NA	0.196751	NA	0.686722	NA	NA	0.804878	NA	NA	1.22516	NA	0.769638	NA	5.20129	NA	NA	5.31628	NA	NA	2.52436	2.02277	0	0	0	0	-0.221519	0.221519	0.012	0.0510841	TRUE	TRUE	TRUE	TRUE	TRUE
420	CD14-monocyte_CD4-effector-CCL5_PSEN1:CD44	CD14-monocyte_CD4-effector-CCL5	CD14-monocyte	CD4-effector-CCL5	PSEN1:CD44	PSEN1	NA	CD44	NA	NA	228	1108	482	164	0.118421	NA	0.0758123	NA	0.346473	NA	NA	0.420732	NA	NA	0.45548	NA	0.222075	NA	1.76826	NA	NA	1.93569	NA	NA	0.897444	0.655643	0	0	0.017	0.0384473	-0.313933	0.313933	0.023	0.084745	TRUE	FALSE	TRUE	FALSE	TRUE
421	CD14-monocyte_CD4-effector-CCL5_RETN:CAP1	CD14-monocyte_CD4-effector-CCL5	CD14-monocyte	CD4-effector-CCL5	RETN:CAP1	RETN	NA	CAP1	NA	NA	228	1108	482	164	0.197368	NA	0.502708	NA	0.497925	NA	NA	0.573171	NA	NA	1.40274	NA	5.24181	NA	2.93922	NA	NA	3.02402	NA	NA	2.03051	3.98138	0	0	0	0	0.673341	0.673341	0	0	TRUE	TRUE	TRUE	TRUE	TRUE
422	CD14-monocyte_CD4-effector-CCL5_RPS27A:ADRB2	CD14-monocyte_CD4-effector-CCL5	CD14-monocyte	CD4-effector-CCL5	RPS27A:ADRB2	RPS27A	NA	ADRB2	NA	NA	228	1108	482	164	1	NA	0.995487	NA	0.16805	NA	NA	0.115854	NA	NA	60.5888	NA	41.3623	NA	0.851757	NA	NA	0.438503	NA	NA	7.1838	4.25881	0	0	0.018	0.0405719	-0.522838	0.522838	0	0	TRUE	TRUE	TRUE	TRUE	TRUE
423	CD14-monocyte_CD4-effector-CCL5_S100A8:CD69	CD14-monocyte_CD4-effector-CCL5	CD14-monocyte	CD4-effector-CCL5	S100A8:CD69	S100A8	NA	CD69	NA	NA	228	1108	482	164	1	NA	0.999097	NA	0.321577	NA	NA	0.5	NA	NA	223.528	NA	469.029	NA	1.64435	NA	NA	3.07979	NA	NA	19.1718	38.0067	0	0	0	0	0.684323	0.684323	0	0	TRUE	TRUE	TRUE	TRUE	TRUE
424	CD14-monocyte_CD4-effector-CCL5_S100A8:ITGB2	CD14-monocyte_CD4-effector-CCL5	CD14-monocyte	CD4-effector-CCL5	S100A8:ITGB2	S100A8	NA	ITGB2	NA	NA	228	1108	482	164	1	NA	0.999097	NA	0.582988	NA	NA	0.670732	NA	NA	223.528	NA	469.029	NA	3.87309	NA	NA	4.1752	NA	NA	29.4235	44.2526	0	0	0	0	0.40812	0.40812	0	0	TRUE	TRUE	TRUE	TRUE	TRUE
425	CD14-monocyte_CD4-effector-CCL5_S100A9:ITGB2	CD14-monocyte_CD4-effector-CCL5	CD14-monocyte	CD4-effector-CCL5	S100A9:ITGB2	S100A9	NA	ITGB2	NA	NA	228	1108	482	164	1	NA	0.999097	NA	0.582988	NA	NA	0.670732	NA	NA	210.695	NA	409.366	NA	3.87309	NA	NA	4.1752	NA	NA	28.5664	41.3423	0	0	0	0	0.369655	0.369655	0	0	TRUE	TRUE	TRUE	TRUE	TRUE
426	CD14-monocyte_CD4-effector-CCL5_SELL:SELPLG	CD14-monocyte_CD4-effector-CCL5	CD14-monocyte	CD4-effector-CCL5	SELL:SELPLG	SELL	NA	SELPLG	NA	NA	228	1108	482	164	0.491228	NA	0.711191	NA	0.261411	NA	NA	0.310976	NA	NA	2.69539	NA	4.76911	NA	1.36701	NA	NA	1.25154	NA	NA	1.91954	2.4431	0	0	0	0	0.241183	0.241183	0.028	0.0985577	TRUE	TRUE	TRUE	TRUE	TRUE
427	CD14-monocyte_CD4-effector-CCL5_SELPLG:ITGB2	CD14-monocyte_CD4-effector-CCL5	CD14-monocyte	CD4-effector-CCL5	SELPLG:ITGB2	SELPLG	NA	ITGB2	NA	NA	228	1108	482	164	0.241228	NA	0.31769	NA	0.582988	NA	NA	0.670732	NA	NA	1.04557	NA	1.16125	NA	3.87309	NA	NA	4.1752	NA	NA	2.01236	2.20192	0	0	0	0	0.0900227	0.0900227	0.262	0.461436	TRUE	TRUE	TRUE	TRUE	TRUE
428	CD14-monocyte_CD4-effector-CCL5_SIRPA:CD47	CD14-monocyte_CD4-effector-CCL5	CD14-monocyte	CD4-effector-CCL5	SIRPA:CD47	SIRPA	NA	CD47	NA	NA	228	1108	482	164	0.114035	NA	0.166065	NA	0.412863	NA	NA	0.365854	NA	NA	0.511316	NA	0.557486	NA	2.2636	NA	NA	1.65637	NA	NA	1.07583	0.960939	0	0	0	0	-0.112938	0.112938	0.369	0.570199	TRUE	TRUE	TRUE	TRUE	TRUE
429	CD14-monocyte_CD4-effector-CCL5_SYK:LAT	CD14-monocyte_CD4-effector-CCL5	CD14-monocyte	CD4-effector-CCL5	SYK:LAT	SYK	NA	LAT	NA	NA	228	1108	482	164	0.188596	NA	0.240072	NA	0.377593	NA	NA	0.432927	NA	NA	0.898693	NA	0.820737	NA	1.97171	NA	NA	2.08708	NA	NA	1.33115	1.30879	0	0	0	0	-0.0169384	0.0169384	0.866	0.931303	TRUE	TRUE	TRUE	TRUE	TRUE
430	CD14-monocyte_CD4-effector-CCL5_TGFB1:CXCR4	CD14-monocyte_CD4-effector-CCL5	CD14-monocyte	CD4-effector-CCL5	TGFB1:CXCR4	TGFB1	NA	CXCR4	NA	NA	228	1108	482	164	0.263158	NA	0.316787	NA	0.574689	NA	NA	0.945122	NA	NA	1.12143	NA	1.27821	NA	4.14868	NA	NA	13.8417	NA	NA	2.15695	4.20626	0.457	0.804247	0	0	0.667877	0.667877	0	0	TRUE	TRUE	TRUE	TRUE	FALSE
431	CD14-monocyte_CD4-effector-CCL5_TGFB1:ITGB1	CD14-monocyte_CD4-effector-CCL5	CD14-monocyte	CD4-effector-CCL5	TGFB1:ITGB1	TGFB1	NA	ITGB1	NA	NA	228	1108	482	164	0.263158	NA	0.316787	NA	0.524896	NA	NA	0.52439	NA	NA	1.12143	NA	1.27821	NA	3.72469	NA	NA	3.12538	NA	NA	2.04376	1.99872	0	0	0	0	-0.0222863	0.0222863	0.819	0.906154	TRUE	TRUE	TRUE	TRUE	TRUE
432	CD14-monocyte_CD4-effector-CCL5_TGFB1:TGFBR3	CD14-monocyte_CD4-effector-CCL5	CD14-monocyte	CD4-effector-CCL5	TGFB1:TGFBR3	TGFB1	NA	TGFBR3	NA	NA	228	1108	482	164	0.263158	NA	0.316787	NA	0.116183	NA	NA	0.0792683	NA	NA	1.12143	NA	1.27821	NA	0.513091	NA	NA	0.259018	NA	NA	0.758547	0.575394	0	0	0	0	-0.27635	0.27635	0.116	0.272752	TRUE	FALSE	TRUE	FALSE	TRUE
433	CD14-monocyte_CD4-effector-CCL5_THBS1:CD47	CD14-monocyte_CD4-effector-CCL5	CD14-monocyte	CD4-effector-CCL5	THBS1:CD47	THBS1	NA	CD47	NA	NA	228	1108	482	164	0.131579	NA	0.550542	NA	0.412863	NA	NA	0.365854	NA	NA	0.785353	NA	4.16187	NA	2.2636	NA	NA	1.65637	NA	NA	1.33331	2.62557	0	0	0	0	0.67763	0.67763	0	0	TRUE	TRUE	TRUE	TRUE	TRUE
434	CD14-monocyte_CD4-effector-CCL5_THBS1:ITGA4	CD14-monocyte_CD4-effector-CCL5	CD14-monocyte	CD4-effector-CCL5	THBS1:ITGA4	THBS1	NA	ITGA4	NA	NA	228	1108	482	164	0.131579	NA	0.550542	NA	0.174274	NA	NA	0.164634	NA	NA	0.785353	NA	4.16187	NA	0.826329	NA	NA	0.661379	NA	NA	0.805581	1.65909	0	0	0	0	0.72246	0.72246	0	0	TRUE	TRUE	TRUE	TRUE	TRUE
435	CD14-monocyte_CD4-effector-CCL5_TIMP1:CD63	CD14-monocyte_CD4-effector-CCL5	CD14-monocyte	CD4-effector-CCL5	TIMP1:CD63	TIMP1	NA	CD63	NA	NA	228	1108	482	164	0.355263	NA	0.624549	NA	0.354772	NA	NA	0.378049	NA	NA	1.78568	NA	3.61415	NA	2.01387	NA	NA	1.73409	NA	NA	1.89634	2.50345	0	0	0.116	0.22659	0.277742	0.277742	0.006	0.0294364	TRUE	TRUE	TRUE	TRUE	TRUE
436	CD14-monocyte_CD4-effector-CCL5_TIMP2:CD44	CD14-monocyte_CD4-effector-CCL5	CD14-monocyte	CD4-effector-CCL5	TIMP2:CD44	TIMP2	NA	CD44	NA	NA	228	1108	482	164	0.289474	NA	0.297834	NA	0.346473	NA	NA	0.420732	NA	NA	1.38779	NA	1.1217	NA	1.76826	NA	NA	1.93569	NA	NA	1.56651	1.47352	0	0	0	0	-0.0611977	0.0611977	0.498	0.684494	TRUE	TRUE	TRUE	TRUE	TRUE
437	CD14-monocyte_CD4-effector-CCL5_TIMP2:ITGB1	CD14-monocyte_CD4-effector-CCL5	CD14-monocyte	CD4-effector-CCL5	TIMP2:ITGB1	TIMP2	NA	ITGB1	NA	NA	228	1108	482	164	0.289474	NA	0.297834	NA	0.524896	NA	NA	0.52439	NA	NA	1.38779	NA	1.1217	NA	3.72469	NA	NA	3.12538	NA	NA	2.27356	1.87236	0	0	0	0	-0.194147	0.194147	0.026	0.0930225	TRUE	TRUE	TRUE	TRUE	TRUE
438	CD14-monocyte_CD4-effector-CCL5_TNFSF13B:HLA-DPB1	CD14-monocyte_CD4-effector-CCL5	CD14-monocyte	CD4-effector-CCL5	TNFSF13B:HLA-DPB1	TNFSF13B	NA	HLA-DPB1	NA	NA	228	1108	482	164	0.578947	NA	0.65343	NA	0.686722	NA	NA	0.804878	NA	NA	4.03901	NA	3.89946	NA	5.20129	NA	NA	5.31628	NA	NA	4.58345	4.55309	0	0	0	0	-0.0066471	0.0066471	0.915	0.956004	TRUE	TRUE	TRUE	TRUE	TRUE
439	CD14-monocyte_CD4-effector-CCL5_VCAN:CD44	CD14-monocyte_CD4-effector-CCL5	CD14-monocyte	CD4-effector-CCL5	VCAN:CD44	VCAN	NA	CD44	NA	NA	228	1108	482	164	0.864035	NA	0.930505	NA	0.346473	NA	NA	0.420732	NA	NA	11.2145	NA	14.3624	NA	1.76826	NA	NA	1.93569	NA	NA	4.4531	5.27268	0	0	0	0	0.168937	0.168937	0.022	0.0818457	TRUE	TRUE	TRUE	TRUE	TRUE
440	CD14-monocyte_CD4-effector-CCL5_VCAN:ITGA4	CD14-monocyte_CD4-effector-CCL5	CD14-monocyte	CD4-effector-CCL5	VCAN:ITGA4	VCAN	NA	ITGA4	NA	NA	228	1108	482	164	0.864035	NA	0.930505	NA	0.174274	NA	NA	0.164634	NA	NA	11.2145	NA	14.3624	NA	0.826329	NA	NA	0.661379	NA	NA	3.04416	3.08204	0	0	0	0	0.0123683	0.0123683	0.923	0.960711	TRUE	TRUE	TRUE	TRUE	TRUE
441	CD14-monocyte_CD4-effector-CCL5_VCAN:ITGB1	CD14-monocyte_CD4-effector-CCL5	CD14-monocyte	CD4-effector-CCL5	VCAN:ITGB1	VCAN	NA	ITGB1	NA	NA	228	1108	482	164	0.864035	NA	0.930505	NA	0.524896	NA	NA	0.52439	NA	NA	11.2145	NA	14.3624	NA	3.72469	NA	NA	3.12538	NA	NA	6.46302	6.69984	0	0	0	0	0.0359873	0.0359873	0.587	0.753184	TRUE	TRUE	TRUE	TRUE	TRUE
442	CD14-monocyte_CD4-effector-CCR6_ADAM10:CD44	CD14-monocyte_CD4-effector-CCR6	CD14-monocyte	CD4-effector-CCR6	ADAM10:CD44	ADAM10	NA	CD44	NA	NA	228	1108	546	115	0.135965	NA	0.165162	NA	0.562271	NA	NA	0.669565	NA	NA	0.5267	NA	0.567298	NA	2.32436	NA	NA	2.98057	NA	NA	1.10645	1.30034	0	0	0	0	0.161463	0.161463	0.149	0.321684	TRUE	TRUE	TRUE	TRUE	TRUE
443	CD14-monocyte_CD4-effector-CCR6_ADAM15:ITGB1	CD14-monocyte_CD4-effector-CCR6	CD14-monocyte	CD4-effector-CCR6	ADAM15:ITGB1	ADAM15	NA	ITGB1	NA	NA	228	1108	546	115	0.0614035	NA	0.102888	NA	0.556777	NA	NA	0.617391	NA	NA	0.231555	NA	0.281048	NA	2.63313	NA	NA	3.09965	NA	NA	0.780842	0.933356	0	0	0	0	0.178413	0.178413	0.203	0.392451	FALSE	TRUE	TRUE	TRUE	TRUE
444	CD14-monocyte_CD4-effector-CCR6_ADAM17:ITGB1	CD14-monocyte_CD4-effector-CCR6	CD14-monocyte	CD4-effector-CCR6	ADAM17:ITGB1	ADAM17	NA	ITGB1	NA	NA	228	1108	546	115	0.0614035	NA	0.129964	NA	0.556777	NA	NA	0.617391	NA	NA	0.282904	NA	0.444783	NA	2.63313	NA	NA	3.09965	NA	NA	0.86309	1.17417	0	0	0	0	0.307797	0.307797	0.016	0.0640061	FALSE	TRUE	TRUE	TRUE	TRUE
445	CD14-monocyte_CD4-effector-CCR6_APP:RPSA	CD14-monocyte_CD4-effector-CCR6	CD14-monocyte	CD4-effector-CCR6	APP:RPSA	APP	NA	RPSA	NA	NA	228	1108	546	115	0.140351	NA	0.107401	NA	1	NA	NA	1	NA	NA	0.507539	NA	0.313554	NA	32.457	NA	NA	33.8689	NA	NA	4.05872	3.2588	0	0	0.004	0.00986401	-0.21951	0.21951	0.043	0.135396	TRUE	TRUE	TRUE	TRUE	TRUE
446	CD14-monocyte_CD4-effector-CCR6_ARF6:SMAP1	CD14-monocyte_CD4-effector-CCR6	CD14-monocyte	CD4-effector-CCR6	ARF6:SMAP1	ARF6	NA	SMAP1	NA	NA	228	1108	546	115	0.25	NA	0.398014	NA	0.188645	NA	NA	0.217391	NA	NA	1.26333	NA	1.70263	NA	0.591205	NA	NA	0.572808	NA	NA	0.864227	0.987562	0.1	0.219433	0.013	0.0298915	0.133404	0.133404	0.347	0.549121	TRUE	TRUE	TRUE	TRUE	FALSE
447	CD14-monocyte_CD4-effector-CCR6_B2M:CD247	CD14-monocyte_CD4-effector-CCR6	CD14-monocyte	CD4-effector-CCR6	B2M:CD247	B2M	NA	CD247	NA	NA	228	1108	546	115	1	NA	1	NA	0.349817	NA	NA	0.391304	NA	NA	115.107	NA	91.1029	NA	1.2913	NA	NA	1.12296	NA	NA	12.1917	10.1146	1	1	0.005	0.012181	-0.186775	0.186775	0.035	0.116447	TRUE	TRUE	TRUE	TRUE	FALSE
448	CD14-monocyte_CD4-effector-CCR6_B2M:CD3D	CD14-monocyte_CD4-effector-CCR6	CD14-monocyte	CD4-effector-CCR6	B2M:CD3D	B2M	NA	CD3D	NA	NA	228	1108	546	115	1	NA	1	NA	0.928571	NA	NA	0.93913	NA	NA	115.107	NA	91.1029	NA	8.23905	NA	NA	6.75642	NA	NA	30.7956	24.8099	1	1	0	0	-0.216132	0.216132	0	0	TRUE	TRUE	TRUE	TRUE	FALSE
449	CD14-monocyte_CD4-effector-CCR6_B2M:CD3G	CD14-monocyte_CD4-effector-CCR6	CD14-monocyte	CD4-effector-CCR6	B2M:CD3G	B2M	NA	CD3G	NA	NA	228	1108	546	115	1	NA	1	NA	0.441392	NA	NA	0.426087	NA	NA	115.107	NA	91.1029	NA	1.61234	NA	NA	1.44719	NA	NA	13.6232	11.4823	1	1	0	0	-0.170967	0.170967	0.01	0.0442923	TRUE	TRUE	TRUE	TRUE	FALSE
450	CD14-monocyte_CD4-effector-CCR6_B2M:HLA-F	CD14-monocyte_CD4-effector-CCR6	CD14-monocyte	CD4-effector-CCR6	B2M:HLA-F	B2M	NA	HLA-F	NA	NA	228	1108	546	115	1	NA	1	NA	0.410256	NA	NA	0.513043	NA	NA	115.107	NA	91.1029	NA	1.48311	NA	NA	1.83105	NA	NA	13.0658	12.9156	1	1	0	0	-0.0115614	0.0115614	0.887	0.942091	TRUE	TRUE	TRUE	TRUE	FALSE
451	CD14-monocyte_CD4-effector-CCR6_CD14:ITGA4	CD14-monocyte_CD4-effector-CCR6	CD14-monocyte	CD4-effector-CCR6	CD14:ITGA4	CD14	NA	ITGA4	NA	NA	228	1108	546	115	0.732456	NA	0.836643	NA	0.0897436	NA	NA	0.13913	NA	NA	7.72117	NA	8.92414	NA	0.260494	NA	NA	0.346023	NA	NA	1.41821	1.75726	0	0	0	0	0.214361	0.214361	0.193	0.380442	FALSE	TRUE	TRUE	TRUE	TRUE
452	CD14-monocyte_CD4-effector-CCR6_CD14:ITGB1	CD14-monocyte_CD4-effector-CCR6	CD14-monocyte	CD4-effector-CCR6	CD14:ITGB1	CD14	NA	ITGB1	NA	NA	228	1108	546	115	0.732456	NA	0.836643	NA	0.556777	NA	NA	0.617391	NA	NA	7.72117	NA	8.92414	NA	2.63313	NA	NA	3.09965	NA	NA	4.50898	5.25944	0	0	0	0	0.153955	0.153955	0.032	0.109293	TRUE	TRUE	TRUE	TRUE	TRUE
453	CD14-monocyte_CD4-effector-CCR6_CD14:ITGB2	CD14-monocyte_CD4-effector-CCR6	CD14-monocyte	CD4-effector-CCR6	CD14:ITGB2	CD14	NA	ITGB2	NA	NA	228	1108	546	115	0.732456	NA	0.836643	NA	0.430403	NA	NA	0.521739	NA	NA	7.72117	NA	8.92414	NA	1.60512	NA	NA	1.95934	NA	NA	3.52042	4.18156	0	0	0	0	0.172103	0.172103	0.03	0.103861	TRUE	TRUE	TRUE	TRUE	TRUE
454	CD14-monocyte_CD4-effector-CCR6_CD48:CD2	CD14-monocyte_CD4-effector-CCR6	CD14-monocyte	CD4-effector-CCR6	CD48:CD2	CD48	NA	CD2	NA	NA	228	1108	546	115	0.627193	NA	0.681408	NA	0.710623	NA	NA	0.721739	NA	NA	4.37137	NA	4.21659	NA	3.69893	NA	NA	3.54894	NA	NA	4.02112	3.86838	0.198	0.397928	0	0	-0.0387231	0.0387231	0.528	0.708372	TRUE	TRUE	TRUE	TRUE	FALSE
455	CD14-monocyte_CD4-effector-CCR6_CD55:ADGRE5	CD14-monocyte_CD4-effector-CCR6	CD14-monocyte	CD4-effector-CCR6	CD55:ADGRE5	CD55	NA	ADGRE5	NA	NA	228	1108	546	115	0.22807	NA	0.439531	NA	0.161172	NA	NA	0.234783	NA	NA	1.05714	NA	1.97557	NA	0.504601	NA	NA	0.72455	NA	NA	0.730364	1.19641	0.01	0.0271059	0	0	0.493538	0.493538	0.002	0.0118734	TRUE	TRUE	TRUE	TRUE	TRUE
456	CD14-monocyte_CD4-effector-CCR6_CD58:CD2	CD14-monocyte_CD4-effector-CCR6	CD14-monocyte	CD4-effector-CCR6	CD58:CD2	CD58	NA	CD2	NA	NA	228	1108	546	115	0.0921053	NA	0.119134	NA	0.710623	NA	NA	0.721739	NA	NA	0.404649	NA	0.443157	NA	3.69893	NA	NA	3.54894	NA	NA	1.22343	1.25409	0.047	0.111298	0	0	0.0247535	0.0247535	0.867	0.93186	FALSE	TRUE	TRUE	TRUE	FALSE
457	CD14-monocyte_CD4-effector-CCR6_CD99:CD99	CD14-monocyte_CD4-effector-CCR6	CD14-monocyte	CD4-effector-CCR6	CD99:CD99	CD99	NA	CD99	NA	NA	228	1108	546	115	0.377193	NA	0.49278	NA	0.725275	NA	NA	0.765217	NA	NA	1.91712	NA	2.34371	NA	3.65765	NA	NA	3.51308	NA	NA	2.64805	2.86943	1	1	0	0	0.0802915	0.0802915	0.258	0.456995	TRUE	TRUE	TRUE	TRUE	FALSE
458	CD14-monocyte_CD4-effector-CCR6_F13A1:ITGB1	CD14-monocyte_CD4-effector-CCR6	CD14-monocyte	CD4-effector-CCR6	F13A1:ITGB1	F13A1	NA	ITGB1	NA	NA	228	1108	546	115	0.0921053	NA	0.112816	NA	0.556777	NA	NA	0.617391	NA	NA	0.419159	NA	0.329971	NA	2.63313	NA	NA	3.09965	NA	NA	1.05057	1.01133	0	0	0	0	-0.0380638	0.0380638	0.767	0.874636	FALSE	TRUE	TRUE	TRUE	TRUE
459	CD14-monocyte_CD4-effector-CCR6_GRN:TNFRSF1B	CD14-monocyte_CD4-effector-CCR6	CD14-monocyte	CD4-effector-CCR6	GRN:TNFRSF1B	GRN	NA	TNFRSF1B	NA	NA	228	1108	546	115	0.666667	NA	0.829422	NA	0.131868	NA	NA	0.147826	NA	NA	5.33023	NA	7.385	NA	0.40613	NA	NA	0.381337	NA	NA	1.47132	1.67815	0	0	0.106	0.20879	0.131533	0.131533	0.396	0.594797	TRUE	TRUE	TRUE	TRUE	TRUE
460	CD14-monocyte_CD4-effector-CCR6_HBEGF:CD44	CD14-monocyte_CD4-effector-CCR6	CD14-monocyte	CD4-effector-CCR6	HBEGF:CD44	HBEGF	NA	CD44	NA	NA	228	1108	546	115	0.0614035	NA	0.199458	NA	0.562271	NA	NA	0.669565	NA	NA	0.303568	NA	0.827895	NA	2.32436	NA	NA	2.98057	NA	NA	0.840001	1.57086	0	0	0	0	0.625976	0.625976	0	0	FALSE	TRUE	TRUE	TRUE	TRUE
461	CD14-monocyte_CD4-effector-CCR6_HLA-A:CD3D	CD14-monocyte_CD4-effector-CCR6	CD14-monocyte	CD4-effector-CCR6	HLA-A:CD3D	HLA-A	NA	CD3D	NA	NA	228	1108	546	115	0.828947	NA	0.805054	NA	0.928571	NA	NA	0.93913	NA	NA	9.47759	NA	6.61943	NA	8.23905	NA	NA	6.75642	NA	NA	8.83665	6.68757	1	1	0.007	0.0167265	-0.278657	0.278657	0	0	TRUE	TRUE	TRUE	TRUE	FALSE
462	CD14-monocyte_CD4-effector-CCR6_HLA-A:CD3G	CD14-monocyte_CD4-effector-CCR6	CD14-monocyte	CD4-effector-CCR6	HLA-A:CD3G	HLA-A	NA	CD3G	NA	NA	228	1108	546	115	0.828947	NA	0.805054	NA	0.441392	NA	NA	0.426087	NA	NA	9.47759	NA	6.61943	NA	1.61234	NA	NA	1.44719	NA	NA	3.9091	3.09509	1	1	0.002	0.00510558	-0.233491	0.233491	0.001	0.00651022	TRUE	TRUE	TRUE	TRUE	FALSE
463	CD14-monocyte_CD4-effector-CCR6_HLA-B:CD3D	CD14-monocyte_CD4-effector-CCR6	CD14-monocyte	CD4-effector-CCR6	HLA-B:CD3D	HLA-B	NA	CD3D	NA	NA	228	1108	546	115	0.991228	NA	0.982852	NA	0.928571	NA	NA	0.93913	NA	NA	29.5301	NA	22.4076	NA	8.23905	NA	NA	6.75642	NA	NA	15.5981	12.3043	1	1	0	0	-0.2372	0.2372	0	0	TRUE	TRUE	TRUE	TRUE	FALSE
464	CD14-monocyte_CD4-effector-CCR6_HLA-B:CD3G	CD14-monocyte_CD4-effector-CCR6	CD14-monocyte	CD4-effector-CCR6	HLA-B:CD3G	HLA-B	NA	CD3G	NA	NA	228	1108	546	115	0.991228	NA	0.982852	NA	0.441392	NA	NA	0.426087	NA	NA	29.5301	NA	22.4076	NA	1.61234	NA	NA	1.44719	NA	NA	6.90018	5.69457	0.991	1	0	0	-0.192035	0.192035	0.007	0.033328	TRUE	TRUE	TRUE	TRUE	FALSE
465	CD14-monocyte_CD4-effector-CCR6_HLA-C:CD3D	CD14-monocyte_CD4-effector-CCR6	CD14-monocyte	CD4-effector-CCR6	HLA-C:CD3D	HLA-C	NA	CD3D	NA	NA	228	1108	546	115	0.846491	NA	0.83213	NA	0.928571	NA	NA	0.93913	NA	NA	9.86994	NA	7.69202	NA	8.23905	NA	NA	6.75642	NA	NA	9.0177	7.20906	1	1	0	0	-0.223851	0.223851	0	0	TRUE	TRUE	TRUE	TRUE	FALSE
466	CD14-monocyte_CD4-effector-CCR6_HLA-C:CD3G	CD14-monocyte_CD4-effector-CCR6	CD14-monocyte	CD4-effector-CCR6	HLA-C:CD3G	HLA-C	NA	CD3G	NA	NA	228	1108	546	115	0.846491	NA	0.83213	NA	0.441392	NA	NA	0.426087	NA	NA	9.86994	NA	7.69202	NA	1.61234	NA	NA	1.44719	NA	NA	3.9892	3.33644	1	1	0	0	-0.178686	0.178686	0.014	0.0575573	TRUE	TRUE	TRUE	TRUE	FALSE
467	CD14-monocyte_CD4-effector-CCR6_HLA-DMA:CD4	CD14-monocyte_CD4-effector-CCR6	CD14-monocyte	CD4-effector-CCR6	HLA-DMA:CD4	HLA-DMA	NA	CD4	NA	NA	228	1108	546	115	0.355263	NA	0.287004	NA	0.166667	NA	NA	0.208696	NA	NA	1.92197	NA	1.15594	NA	0.481136	NA	NA	0.52732	NA	NA	0.961629	0.780738	0	0	0.437	0.735587	-0.20839	0.20839	0.121	0.280667	TRUE	TRUE	TRUE	TRUE	TRUE
468	CD14-monocyte_CD4-effector-CCR6_HLA-DMB:CD4	CD14-monocyte_CD4-effector-CCR6	CD14-monocyte	CD4-effector-CCR6	HLA-DMB:CD4	HLA-DMB	NA	CD4	NA	NA	228	1108	546	115	0.245614	NA	0.148014	NA	0.166667	NA	NA	0.208696	NA	NA	1.30762	NA	0.485934	NA	0.481136	NA	NA	0.52732	NA	NA	0.793184	0.506204	0	0	0.398	0.679644	-0.449115	0.449115	0	0	TRUE	TRUE	TRUE	FALSE	TRUE
469	CD14-monocyte_CD4-effector-CCR6_HLA-DQB1:CD4	CD14-monocyte_CD4-effector-CCR6	CD14-monocyte	CD4-effector-CCR6	HLA-DQB1:CD4	HLA-DQB1	NA	CD4	NA	NA	228	1108	546	115	0.280702	NA	0.234657	NA	0.166667	NA	NA	0.208696	NA	NA	1.86418	NA	0.971517	NA	0.481136	NA	NA	0.52732	NA	NA	0.947061	0.715752	0	0	0.736	1	-0.28003	0.28003	0.04	0.128451	TRUE	TRUE	TRUE	TRUE	TRUE
470	CD14-monocyte_CD4-effector-CCR6_HLA-DRA:CD4	CD14-monocyte_CD4-effector-CCR6	CD14-monocyte	CD4-effector-CCR6	HLA-DRA:CD4	HLA-DRA	NA	CD4	NA	NA	228	1108	546	115	0.925439	NA	0.797834	NA	0.166667	NA	NA	0.208696	NA	NA	19.7989	NA	7.968	NA	0.481136	NA	NA	0.52732	NA	NA	3.08641	2.0498	0	0	0.619	0.981995	-0.409267	0.409267	0	0	TRUE	TRUE	TRUE	TRUE	TRUE
471	CD14-monocyte_CD4-effector-CCR6_HP:ITGB2	CD14-monocyte_CD4-effector-CCR6	CD14-monocyte	CD4-effector-CCR6	HP:ITGB2	HP	NA	ITGB2	NA	NA	228	1108	546	115	0.0307018	NA	0.283394	NA	0.430403	NA	NA	0.521739	NA	NA	0.127698	NA	1.81268	NA	1.60512	NA	NA	1.95934	NA	NA	0.452736	1.88458	0.219	0.434184	0	0	1.42615	1.42615	0	0	FALSE	TRUE	FALSE	TRUE	FALSE
472	CD14-monocyte_CD4-effector-CCR6_LGALS1:CD69	CD14-monocyte_CD4-effector-CCR6	CD14-monocyte	CD4-effector-CCR6	LGALS1:CD69	LGALS1	NA	CD69	NA	NA	228	1108	546	115	0.964912	NA	0.987365	NA	0.518315	NA	NA	0.669565	NA	NA	28.8152	NA	48.6071	NA	2.37166	NA	NA	4.13466	NA	NA	8.2668	14.1765	0	0	0	0	0.53934	0.53934	0	0	TRUE	TRUE	TRUE	TRUE	TRUE
473	CD14-monocyte_CD4-effector-CCR6_LGALS1:ITGB1	CD14-monocyte_CD4-effector-CCR6	CD14-monocyte	CD4-effector-CCR6	LGALS1:ITGB1	LGALS1	NA	ITGB1	NA	NA	228	1108	546	115	0.964912	NA	0.987365	NA	0.556777	NA	NA	0.617391	NA	NA	28.8152	NA	48.6071	NA	2.63313	NA	NA	3.09965	NA	NA	8.71058	12.2746	0	0	0	0	0.342992	0.342992	0	0	TRUE	TRUE	TRUE	TRUE	TRUE
474	CD14-monocyte_CD4-effector-CCR6_LGALS1:LGALS1	CD14-monocyte_CD4-effector-CCR6	CD14-monocyte	CD4-effector-CCR6	LGALS1:LGALS1	LGALS1	NA	LGALS1	NA	NA	228	1108	546	115	0.964912	NA	0.987365	NA	0.717949	NA	NA	0.765217	NA	NA	28.8152	NA	48.6071	NA	8.42828	NA	NA	7.799	NA	NA	15.584	19.4702	0	0	0.948	1	0.222635	0.222635	0.001	0.00651022	TRUE	TRUE	TRUE	TRUE	TRUE
475	CD14-monocyte_CD4-effector-CCR6_LGALS1:PTPRC	CD14-monocyte_CD4-effector-CCR6	CD14-monocyte	CD4-effector-CCR6	LGALS1:PTPRC	LGALS1	NA	PTPRC	NA	NA	228	1108	546	115	0.964912	NA	0.987365	NA	0.657509	NA	NA	0.669565	NA	NA	28.8152	NA	48.6071	NA	3.11176	NA	NA	3.30013	NA	NA	9.46921	12.6653	0	0	0	0	0.290821	0.290821	0	0	TRUE	TRUE	TRUE	TRUE	TRUE
476	CD14-monocyte_CD4-effector-CCR6_LGALS9:CD44	CD14-monocyte_CD4-effector-CCR6	CD14-monocyte	CD4-effector-CCR6	LGALS9:CD44	LGALS9	NA	CD44	NA	NA	228	1108	546	115	0.223684	NA	0.352888	NA	0.562271	NA	NA	0.669565	NA	NA	1.06407	NA	1.37626	NA	2.32436	NA	NA	2.98057	NA	NA	1.57267	2.02535	0	0	0	0	0.252971	0.252971	0.001	0.00651022	TRUE	TRUE	TRUE	TRUE	TRUE
477	CD14-monocyte_CD4-effector-CCR6_LGALS9:CD47	CD14-monocyte_CD4-effector-CCR6	CD14-monocyte	CD4-effector-CCR6	LGALS9:CD47	LGALS9	NA	CD47	NA	NA	228	1108	546	115	0.223684	NA	0.352888	NA	0.538462	NA	NA	0.408696	NA	NA	1.06407	NA	1.37626	NA	2.0885	NA	NA	1.35433	NA	NA	1.49074	1.36525	0	0	0	0	-0.0879328	0.0879328	0.388	0.587819	TRUE	TRUE	TRUE	TRUE	TRUE
478	CD14-monocyte_CD4-effector-CCR6_LGALS9:PTPRC	CD14-monocyte_CD4-effector-CCR6	CD14-monocyte	CD4-effector-CCR6	LGALS9:PTPRC	LGALS9	NA	PTPRC	NA	NA	228	1108	546	115	0.223684	NA	0.352888	NA	0.657509	NA	NA	0.669565	NA	NA	1.06407	NA	1.37626	NA	3.11176	NA	NA	3.30013	NA	NA	1.81965	2.13116	0	0	0	0	0.158023	0.158023	0.052	0.155174	TRUE	TRUE	TRUE	TRUE	TRUE
479	CD14-monocyte_CD4-effector-CCR6_LGALS9:SORL1	CD14-monocyte_CD4-effector-CCR6	CD14-monocyte	CD4-effector-CCR6	LGALS9:SORL1	LGALS9	NA	SORL1	NA	NA	228	1108	546	115	0.223684	NA	0.352888	NA	0.177656	NA	NA	0.113043	NA	NA	1.06407	NA	1.37626	NA	0.558699	NA	NA	0.278026	NA	NA	0.771034	0.618576	0	0	0.769	1	-0.220313	0.220313	0.184	0.369195	TRUE	TRUE	TRUE	FALSE	TRUE
480	CD14-monocyte_CD4-effector-CCR6_LYZ:ITGAL	CD14-monocyte_CD4-effector-CCR6	CD14-monocyte	CD4-effector-CCR6	LYZ:ITGAL	LYZ	NA	ITGAL	NA	NA	228	1108	546	115	0.991228	NA	0.994585	NA	0.10989	NA	NA	0.0434783	NA	NA	105.308	NA	118.861	NA	0.297525	NA	NA	0.0960441	NA	NA	5.59749	3.37874	0	0	0.739	1	-0.504816	0.504816	0.005	0.0253692	TRUE	FALSE	TRUE	TRUE	TRUE
481	CD14-monocyte_CD4-effector-CCR6_NRG1:HLA-DPB1	CD14-monocyte_CD4-effector-CCR6	CD14-monocyte	CD4-effector-CCR6	NRG1:HLA-DPB1	NRG1	NA	HLA-DPB1	NA	NA	228	1108	546	115	0.22807	NA	0.196751	NA	0.271062	NA	NA	0.373913	NA	NA	1.22516	NA	0.769638	NA	1.26517	NA	NA	1.61964	NA	NA	1.24501	1.11648	0	0	0.855	1	-0.108955	0.108955	0.375	0.576011	TRUE	TRUE	TRUE	TRUE	TRUE
482	CD14-monocyte_CD4-effector-CCR6_PSEN1:CD44	CD14-monocyte_CD4-effector-CCR6	CD14-monocyte	CD4-effector-CCR6	PSEN1:CD44	PSEN1	NA	CD44	NA	NA	228	1108	546	115	0.118421	NA	0.0758123	NA	0.562271	NA	NA	0.669565	NA	NA	0.45548	NA	0.222075	NA	2.32436	NA	NA	2.98057	NA	NA	1.02893	0.813579	0	0	0	0	-0.234833	0.234833	0.074	0.199631	TRUE	FALSE	TRUE	TRUE	TRUE
483	CD14-monocyte_CD4-effector-CCR6_RETN:CAP1	CD14-monocyte_CD4-effector-CCR6	CD14-monocyte	CD4-effector-CCR6	RETN:CAP1	RETN	NA	CAP1	NA	NA	228	1108	546	115	0.197368	NA	0.502708	NA	0.532967	NA	NA	0.565217	NA	NA	1.40274	NA	5.24181	NA	2.19314	NA	NA	2.30598	NA	NA	1.75397	3.47671	0	0	0.031	0.0674152	0.684205	0.684205	0	0	TRUE	TRUE	TRUE	TRUE	TRUE
484	CD14-monocyte_CD4-effector-CCR6_S100A8:CD69	CD14-monocyte_CD4-effector-CCR6	CD14-monocyte	CD4-effector-CCR6	S100A8:CD69	S100A8	NA	CD69	NA	NA	228	1108	546	115	1	NA	0.999097	NA	0.518315	NA	NA	0.669565	NA	NA	223.528	NA	469.029	NA	2.37166	NA	NA	4.13466	NA	NA	23.0246	44.0372	0	0	0	0	0.648471	0.648471	0	0	TRUE	TRUE	TRUE	TRUE	TRUE
485	CD14-monocyte_CD4-effector-CCR6_S100A8:ITGB2	CD14-monocyte_CD4-effector-CCR6	CD14-monocyte	CD4-effector-CCR6	S100A8:ITGB2	S100A8	NA	ITGB2	NA	NA	228	1108	546	115	1	NA	0.999097	NA	0.430403	NA	NA	0.521739	NA	NA	223.528	NA	469.029	NA	1.60512	NA	NA	1.95934	NA	NA	18.9417	30.3148	0	0	0	0	0.470269	0.470269	0	0	TRUE	TRUE	TRUE	TRUE	TRUE
486	CD14-monocyte_CD4-effector-CCR6_S100A9:ITGB2	CD14-monocyte_CD4-effector-CCR6	CD14-monocyte	CD4-effector-CCR6	S100A9:ITGB2	S100A9	NA	ITGB2	NA	NA	228	1108	546	115	1	NA	0.999097	NA	0.430403	NA	NA	0.521739	NA	NA	210.695	NA	409.366	NA	1.60512	NA	NA	1.95934	NA	NA	18.3899	28.3211	0	0	0	0	0.431805	0.431805	0	0	TRUE	TRUE	TRUE	TRUE	TRUE
487	CD14-monocyte_CD4-effector-CCR6_SELL:SELPLG	CD14-monocyte_CD4-effector-CCR6	CD14-monocyte	CD4-effector-CCR6	SELL:SELPLG	SELL	NA	SELPLG	NA	NA	228	1108	546	115	0.491228	NA	0.711191	NA	0.283883	NA	NA	0.208696	NA	NA	2.69539	NA	4.76911	NA	0.949939	NA	NA	0.662622	NA	NA	1.60014	1.77767	0	0	0	0	0.105211	0.105211	0.4	0.598722	TRUE	TRUE	TRUE	TRUE	TRUE
488	CD14-monocyte_CD4-effector-CCR6_SIRPA:CD47	CD14-monocyte_CD4-effector-CCR6	CD14-monocyte	CD4-effector-CCR6	SIRPA:CD47	SIRPA	NA	CD47	NA	NA	228	1108	546	115	0.114035	NA	0.166065	NA	0.538462	NA	NA	0.408696	NA	NA	0.511316	NA	0.557486	NA	2.0885	NA	NA	1.35433	NA	NA	1.03338	0.86892	0	0	0	0	-0.173343	0.173343	0.176	0.359061	TRUE	TRUE	TRUE	TRUE	TRUE
489	CD14-monocyte_CD4-effector-CCR6_SYK:LAT	CD14-monocyte_CD4-effector-CCR6	CD14-monocyte	CD4-effector-CCR6	SYK:LAT	SYK	NA	LAT	NA	NA	228	1108	546	115	0.188596	NA	0.240072	NA	0.538462	NA	NA	0.356522	NA	NA	0.898693	NA	0.820737	NA	2.05495	NA	NA	1.20742	NA	NA	1.35896	0.995475	0	0	0	0	-0.311253	0.311253	0.001	0.00651022	TRUE	TRUE	TRUE	TRUE	TRUE
490	CD14-monocyte_CD4-effector-CCR6_TGFB1:CXCR4	CD14-monocyte_CD4-effector-CCR6	CD14-monocyte	CD4-effector-CCR6	TGFB1:CXCR4	TGFB1	NA	CXCR4	NA	NA	228	1108	546	115	0.263158	NA	0.316787	NA	0.613553	NA	NA	0.947826	NA	NA	1.12143	NA	1.27821	NA	3.2899	NA	NA	12.5367	NA	NA	1.92078	4.00307	0.87	1	0	0	0.734331	0.734331	0	0	TRUE	TRUE	TRUE	TRUE	FALSE
491	CD14-monocyte_CD4-effector-CCR6_TGFB1:ITGB1	CD14-monocyte_CD4-effector-CCR6	CD14-monocyte	CD4-effector-CCR6	TGFB1:ITGB1	TGFB1	NA	ITGB1	NA	NA	228	1108	546	115	0.263158	NA	0.316787	NA	0.556777	NA	NA	0.617391	NA	NA	1.12143	NA	1.27821	NA	2.63313	NA	NA	3.09965	NA	NA	1.71839	1.99048	0	0	0	0	0.146986	0.146986	0.108	0.259658	TRUE	TRUE	TRUE	TRUE	TRUE
492	CD14-monocyte_CD4-effector-CCR6_THBS1:CD47	CD14-monocyte_CD4-effector-CCR6	CD14-monocyte	CD4-effector-CCR6	THBS1:CD47	THBS1	NA	CD47	NA	NA	228	1108	546	115	0.131579	NA	0.550542	NA	0.538462	NA	NA	0.408696	NA	NA	0.785353	NA	4.16187	NA	2.0885	NA	NA	1.35433	NA	NA	1.28071	2.37414	0	0	0	0	0.617225	0.617225	0	0	TRUE	TRUE	TRUE	TRUE	TRUE
493	CD14-monocyte_CD4-effector-CCR6_THBS1:ITGA4	CD14-monocyte_CD4-effector-CCR6	CD14-monocyte	CD4-effector-CCR6	THBS1:ITGA4	THBS1	NA	ITGA4	NA	NA	228	1108	546	115	0.131579	NA	0.550542	NA	0.0897436	NA	NA	0.13913	NA	NA	0.785353	NA	4.16187	NA	0.260494	NA	NA	0.346023	NA	NA	0.452305	1.20004	0.016	0.0418135	0	0	0.975757	0.975757	0	0	FALSE	TRUE	FALSE	TRUE	TRUE
494	CD14-monocyte_CD4-effector-CCR6_TIMP1:CD63	CD14-monocyte_CD4-effector-CCR6	CD14-monocyte	CD4-effector-CCR6	TIMP1:CD63	TIMP1	NA	CD63	NA	NA	228	1108	546	115	0.355263	NA	0.624549	NA	0.393773	NA	NA	0.46087	NA	NA	1.78568	NA	3.61415	NA	1.50145	NA	NA	2.0375	NA	NA	1.63741	2.71364	0.012	0.0320694	0.015	0.0341831	0.505176	0.505176	0	0	TRUE	TRUE	TRUE	TRUE	TRUE
495	CD14-monocyte_CD4-effector-CCR6_TIMP2:CD44	CD14-monocyte_CD4-effector-CCR6	CD14-monocyte	CD4-effector-CCR6	TIMP2:CD44	TIMP2	NA	CD44	NA	NA	228	1108	546	115	0.289474	NA	0.297834	NA	0.562271	NA	NA	0.669565	NA	NA	1.38779	NA	1.1217	NA	2.32436	NA	NA	2.98057	NA	NA	1.79603	1.82847	0	0	0	0	0.0179028	0.0179028	0.824	0.908856	TRUE	TRUE	TRUE	TRUE	TRUE
496	CD14-monocyte_CD4-effector-CCR6_TIMP2:ITGB1	CD14-monocyte_CD4-effector-CCR6	CD14-monocyte	CD4-effector-CCR6	TIMP2:ITGB1	TIMP2	NA	ITGB1	NA	NA	228	1108	546	115	0.289474	NA	0.297834	NA	0.556777	NA	NA	0.617391	NA	NA	1.38779	NA	1.1217	NA	2.63313	NA	NA	3.09965	NA	NA	1.91161	1.86464	0	0	0	0	-0.0248747	0.0248747	0.778	0.881827	TRUE	TRUE	TRUE	TRUE	TRUE
497	CD14-monocyte_CD4-effector-CCR6_TNFSF13B:HLA-DPB1	CD14-monocyte_CD4-effector-CCR6	CD14-monocyte	CD4-effector-CCR6	TNFSF13B:HLA-DPB1	TNFSF13B	NA	HLA-DPB1	NA	NA	228	1108	546	115	0.578947	NA	0.65343	NA	0.271062	NA	NA	0.373913	NA	NA	4.03901	NA	3.89946	NA	1.26517	NA	NA	1.61964	NA	NA	2.26054	2.51311	0	0	1	1	0.105917	0.105917	0.33	0.533024	TRUE	TRUE	TRUE	TRUE	TRUE
498	CD14-monocyte_CD4-effector-CCR6_VCAN:CD44	CD14-monocyte_CD4-effector-CCR6	CD14-monocyte	CD4-effector-CCR6	VCAN:CD44	VCAN	NA	CD44	NA	NA	228	1108	546	115	0.864035	NA	0.930505	NA	0.562271	NA	NA	0.669565	NA	NA	11.2145	NA	14.3624	NA	2.32436	NA	NA	2.98057	NA	NA	5.10554	6.54279	0	0	0	0	0.248037	0.248037	0	0	TRUE	TRUE	TRUE	TRUE	TRUE
499	CD14-monocyte_CD4-effector-CCR6_VCAN:ITGA4	CD14-monocyte_CD4-effector-CCR6	CD14-monocyte	CD4-effector-CCR6	VCAN:ITGA4	VCAN	NA	ITGA4	NA	NA	228	1108	546	115	0.864035	NA	0.930505	NA	0.0897436	NA	NA	0.13913	NA	NA	11.2145	NA	14.3624	NA	0.260494	NA	NA	0.346023	NA	NA	1.70918	2.22929	0	0	0	0	0.265665	0.265665	0.104	0.25313	FALSE	TRUE	TRUE	TRUE	TRUE
500	CD14-monocyte_CD4-effector-CCR6_VCAN:ITGB1	CD14-monocyte_CD4-effector-CCR6	CD14-monocyte	CD4-effector-CCR6	VCAN:ITGB1	VCAN	NA	ITGB1	NA	NA	228	1108	546	115	0.864035	NA	0.930505	NA	0.556777	NA	NA	0.617391	NA	NA	11.2145	NA	14.3624	NA	2.63313	NA	NA	3.09965	NA	NA	5.43409	6.67221	0	0	0	0	0.20526	0.20526	0.004	0.0210691	TRUE	TRUE	TRUE	TRUE	TRUE
501	CD14-monocyte_CD4-effector-CCR6_VCAN:SELL	CD14-monocyte_CD4-effector-CCR6	CD14-monocyte	CD4-effector-CCR6	VCAN:SELL	VCAN	NA	SELL	NA	NA	228	1108	546	115	0.864035	NA	0.930505	NA	0.216117	NA	NA	0.208696	NA	NA	11.2145	NA	14.3624	NA	0.776926	NA	NA	0.979858	NA	NA	2.95175	3.75141	0	0	0	0	0.239733	0.239733	0.056	0.163504	TRUE	TRUE	TRUE	TRUE	TRUE
502	CD14-monocyte_CD8-naive_ADAM10:CD44	CD14-monocyte_CD8-naive	CD14-monocyte	CD8-naive	ADAM10:CD44	ADAM10	NA	CD44	NA	NA	228	1108	597	104	0.135965	NA	0.165162	NA	0.378559	NA	NA	0.432692	NA	NA	0.5267	NA	0.567298	NA	1.36656	NA	NA	1.43672	NA	NA	0.848391	0.902801	0.012	0.0320694	0.173	0.324974	0.0621595	0.0621595	0.65	0.797984	TRUE	TRUE	TRUE	TRUE	TRUE
503	CD14-monocyte_CD8-naive_APP:RPSA	CD14-monocyte_CD8-naive	CD14-monocyte	CD8-naive	APP:RPSA	APP	NA	RPSA	NA	NA	228	1108	597	104	0.140351	NA	0.107401	NA	1	NA	NA	1	NA	NA	0.507539	NA	0.313554	NA	31.5813	NA	NA	33.4725	NA	NA	4.00359	3.23967	0	0	0.003	0.00750791	-0.211721	0.211721	0.049	0.148876	TRUE	TRUE	TRUE	TRUE	TRUE
504	CD14-monocyte_CD8-naive_B2M:CD3D	CD14-monocyte_CD8-naive	CD14-monocyte	CD8-naive	B2M:CD3D	B2M	NA	CD3D	NA	NA	228	1108	597	104	1	NA	1	NA	0.936348	NA	NA	0.923077	NA	NA	115.107	NA	91.1029	NA	7.85558	NA	NA	8.16565	NA	NA	30.0705	27.2748	1	1	0	0	-0.0975803	0.0975803	0.005	0.0253692	TRUE	TRUE	TRUE	TRUE	FALSE
505	CD14-monocyte_CD8-naive_B2M:CD3G	CD14-monocyte_CD8-naive	CD14-monocyte	CD8-naive	B2M:CD3G	B2M	NA	CD3G	NA	NA	228	1108	597	104	1	NA	1	NA	0.380235	NA	NA	0.480769	NA	NA	115.107	NA	91.1029	NA	1.40159	NA	NA	1.75305	NA	NA	12.7017	12.6376	1	1	0	0	-0.00506165	0.00506165	0.943	0.971729	TRUE	TRUE	TRUE	TRUE	FALSE
506	CD14-monocyte_CD8-naive_CD14:ITGB2	CD14-monocyte_CD8-naive	CD14-monocyte	CD8-naive	CD14:ITGB2	CD14	NA	ITGB2	NA	NA	228	1108	597	104	0.732456	NA	0.836643	NA	0.301508	NA	NA	0.394231	NA	NA	7.72117	NA	8.92414	NA	1.03285	NA	NA	1.17914	NA	NA	2.82397	3.24389	0	0	0	0	0.138632	0.138632	0.132	0.297219	TRUE	TRUE	TRUE	TRUE	TRUE
507	CD14-monocyte_CD8-naive_CD48:CD2	CD14-monocyte_CD8-naive	CD14-monocyte	CD8-naive	CD48:CD2	CD48	NA	CD2	NA	NA	228	1108	597	104	0.627193	NA	0.681408	NA	0.465662	NA	NA	0.548077	NA	NA	4.37137	NA	4.21659	NA	1.81751	NA	NA	2.09368	NA	NA	2.81868	2.97123	1	1	0	0	0.0527053	0.0527053	0.497	0.683678	TRUE	TRUE	TRUE	TRUE	FALSE
508	CD14-monocyte_CD8-naive_CD55:ADGRE5	CD14-monocyte_CD8-naive	CD14-monocyte	CD8-naive	CD55:ADGRE5	CD55	NA	ADGRE5	NA	NA	228	1108	597	104	0.22807	NA	0.439531	NA	0.100503	NA	NA	0.144231	NA	NA	1.05714	NA	1.97557	NA	0.294651	NA	NA	0.464695	NA	NA	0.558109	0.958143	0.633	1	0.003	0.00750791	0.540443	0.540443	0.005	0.0253692	TRUE	TRUE	FALSE	TRUE	FALSE
509	CD14-monocyte_CD8-naive_CD58:CD2	CD14-monocyte_CD8-naive	CD14-monocyte	CD8-naive	CD58:CD2	CD58	NA	CD2	NA	NA	228	1108	597	104	0.0921053	NA	0.119134	NA	0.465662	NA	NA	0.548077	NA	NA	0.404649	NA	0.443157	NA	1.81751	NA	NA	2.09368	NA	NA	0.857585	0.96324	0.912	1	0	0	0.116182	0.116182	0.381	0.581482	FALSE	TRUE	TRUE	TRUE	FALSE
510	CD14-monocyte_CD8-naive_CXCL8:CD79A	CD14-monocyte_CD8-naive	CD14-monocyte	CD8-naive	CXCL8:CD79A	CXCL8	NA	CD79A	NA	NA	228	1108	597	104	0.201754	NA	0.261733	NA	0.152429	NA	NA	0.105769	NA	NA	2.66227	NA	2.94843	NA	0.499257	NA	NA	0.353342	NA	NA	1.15289	1.02069	0	0	0.193	0.35852	-0.121795	0.121795	0.504	0.689403	TRUE	TRUE	TRUE	TRUE	TRUE
511	CD14-monocyte_CD8-naive_HBEGF:CD44	CD14-monocyte_CD8-naive	CD14-monocyte	CD8-naive	HBEGF:CD44	HBEGF	NA	CD44	NA	NA	228	1108	597	104	0.0614035	NA	0.199458	NA	0.378559	NA	NA	0.432692	NA	NA	0.303568	NA	0.827895	NA	1.36656	NA	NA	1.43672	NA	NA	0.644084	1.09062	0	0	0	0	0.526673	0.526673	0.001	0.00651022	FALSE	TRUE	FALSE	TRUE	TRUE
512	CD14-monocyte_CD8-naive_HLA-A:CD3D	CD14-monocyte_CD8-naive	CD14-monocyte	CD8-naive	HLA-A:CD3D	HLA-A	NA	CD3D	NA	NA	228	1108	597	104	0.828947	NA	0.805054	NA	0.936348	NA	NA	0.923077	NA	NA	9.47759	NA	6.61943	NA	7.85558	NA	NA	8.16565	NA	NA	8.62856	7.352	1	1	0	0	-0.160105	0.160105	0	0	TRUE	TRUE	TRUE	TRUE	FALSE
513	CD14-monocyte_CD8-naive_HLA-A:CD3G	CD14-monocyte_CD8-naive	CD14-monocyte	CD8-naive	HLA-A:CD3G	HLA-A	NA	CD3G	NA	NA	228	1108	597	104	0.828947	NA	0.805054	NA	0.380235	NA	NA	0.480769	NA	NA	9.47759	NA	6.61943	NA	1.40159	NA	NA	1.75305	NA	NA	3.64468	3.40649	1	1	0.001	0.00262754	-0.0675864	0.0675864	0.396	0.594797	TRUE	TRUE	TRUE	TRUE	FALSE
514	CD14-monocyte_CD8-naive_HLA-A:CD8A	CD14-monocyte_CD8-naive	CD14-monocyte	CD8-naive	HLA-A:CD8A	HLA-A	NA	CD8A	NA	NA	228	1108	597	104	0.828947	NA	0.805054	NA	0.579564	NA	NA	0.634615	NA	NA	9.47759	NA	6.61943	NA	2.44243	NA	NA	2.79689	NA	NA	4.81128	4.30277	0.865	1	0	0	-0.111704	0.111704	0.053	0.157304	TRUE	TRUE	TRUE	TRUE	FALSE
515	CD14-monocyte_CD8-naive_HLA-A:CD8B	CD14-monocyte_CD8-naive	CD14-monocyte	CD8-naive	HLA-A:CD8B	HLA-A	NA	CD8B	NA	NA	228	1108	597	104	0.828947	NA	0.805054	NA	0.822446	NA	NA	0.913462	NA	NA	9.47759	NA	6.61943	NA	5.48506	NA	NA	6.14942	NA	NA	7.21007	6.3801	0	0	0	0	-0.122295	0.122295	0.014	0.0575573	TRUE	TRUE	TRUE	TRUE	TRUE
516	CD14-monocyte_CD8-naive_HLA-B:CD3D	CD14-monocyte_CD8-naive	CD14-monocyte	CD8-naive	HLA-B:CD3D	HLA-B	NA	CD3D	NA	NA	228	1108	597	104	0.991228	NA	0.982852	NA	0.936348	NA	NA	0.923077	NA	NA	29.5301	NA	22.4076	NA	7.85558	NA	NA	8.16565	NA	NA	15.2308	13.5267	1	1	0	0	-0.118648	0.118648	0	0	TRUE	TRUE	TRUE	TRUE	FALSE
517	CD14-monocyte_CD8-naive_HLA-B:CD3G	CD14-monocyte_CD8-naive	CD14-monocyte	CD8-naive	HLA-B:CD3G	HLA-B	NA	CD3G	NA	NA	228	1108	597	104	0.991228	NA	0.982852	NA	0.380235	NA	NA	0.480769	NA	NA	29.5301	NA	22.4076	NA	1.40159	NA	NA	1.75305	NA	NA	6.43343	6.26751	1	1	0	0	-0.0261298	0.0261298	0.746	0.861372	TRUE	TRUE	TRUE	TRUE	FALSE
518	CD14-monocyte_CD8-naive_HLA-C:CD3D	CD14-monocyte_CD8-naive	CD14-monocyte	CD8-naive	HLA-C:CD3D	HLA-C	NA	CD3D	NA	NA	228	1108	597	104	0.846491	NA	0.83213	NA	0.936348	NA	NA	0.923077	NA	NA	9.86994	NA	7.69202	NA	7.85558	NA	NA	8.16565	NA	NA	8.80535	7.9253	1	1	0	0	-0.105299	0.105299	0.012	0.0510841	TRUE	TRUE	TRUE	TRUE	FALSE
519	CD14-monocyte_CD8-naive_HLA-C:CD3G	CD14-monocyte_CD8-naive	CD14-monocyte	CD8-naive	HLA-C:CD3G	HLA-C	NA	CD3G	NA	NA	228	1108	597	104	0.846491	NA	0.83213	NA	0.380235	NA	NA	0.480769	NA	NA	9.86994	NA	7.69202	NA	1.40159	NA	NA	1.75305	NA	NA	3.71936	3.67212	1	1	0	0	-0.0127807	0.0127807	0.87	0.933586	TRUE	TRUE	TRUE	TRUE	FALSE
520	CD14-monocyte_CD8-naive_HLA-E:CD8A	CD14-monocyte_CD8-naive	CD14-monocyte	CD8-naive	HLA-E:CD8A	HLA-E	NA	CD8A	NA	NA	228	1108	597	104	0.631579	NA	0.661552	NA	0.579564	NA	NA	0.634615	NA	NA	4.46545	NA	3.93063	NA	2.44243	NA	NA	2.79689	NA	NA	3.30251	3.31565	0.715	1	0	0	0.00397087	0.00397087	0.945	0.972696	TRUE	TRUE	TRUE	TRUE	FALSE
521	CD14-monocyte_CD8-naive_HLA-E:CD8B	CD14-monocyte_CD8-naive	CD14-monocyte	CD8-naive	HLA-E:CD8B	HLA-E	NA	CD8B	NA	NA	228	1108	597	104	0.631579	NA	0.661552	NA	0.822446	NA	NA	0.913462	NA	NA	4.46545	NA	3.93063	NA	5.48506	NA	NA	6.14942	NA	NA	4.94907	4.91641	0	0	0	0	-0.00662023	0.00662023	0.907	0.952448	TRUE	TRUE	TRUE	TRUE	TRUE
522	CD14-monocyte_CD8-naive_HLA-F:CD8A	CD14-monocyte_CD8-naive	CD14-monocyte	CD8-naive	HLA-F:CD8A	HLA-F	NA	CD8A	NA	NA	228	1108	597	104	0.210526	NA	0.117329	NA	0.579564	NA	NA	0.634615	NA	NA	0.948055	NA	0.358836	NA	2.44243	NA	NA	2.79689	NA	NA	1.5217	1.00181	0.061	0.140793	0	0	-0.418017	0.418017	0	0	TRUE	TRUE	TRUE	TRUE	FALSE
523	CD14-monocyte_CD8-naive_HLA-F:CD8B	CD14-monocyte_CD8-naive	CD14-monocyte	CD8-naive	HLA-F:CD8B	HLA-F	NA	CD8B	NA	NA	228	1108	597	104	0.210526	NA	0.117329	NA	0.822446	NA	NA	0.913462	NA	NA	0.948055	NA	0.358836	NA	5.48506	NA	NA	6.14942	NA	NA	2.28038	1.48547	0	0	0	0	-0.428608	0.428608	0	0	TRUE	TRUE	TRUE	TRUE	TRUE
524	CD14-monocyte_CD8-naive_HP:ITGB2	CD14-monocyte_CD8-naive	CD14-monocyte	CD8-naive	HP:ITGB2	HP	NA	ITGB2	NA	NA	228	1108	597	104	0.0307018	NA	0.283394	NA	0.301508	NA	NA	0.394231	NA	NA	0.127698	NA	1.81268	NA	1.03285	NA	NA	1.17914	NA	NA	0.36317	1.46199	0.426	0.758846	0	0	1.39268	1.39268	0	0	FALSE	TRUE	FALSE	TRUE	FALSE
525	CD14-monocyte_CD8-naive_LGALS1:CD69	CD14-monocyte_CD8-naive	CD14-monocyte	CD8-naive	LGALS1:CD69	LGALS1	NA	CD69	NA	NA	228	1108	597	104	0.964912	NA	0.987365	NA	0.296482	NA	NA	0.576923	NA	NA	28.8152	NA	48.6071	NA	1.04001	NA	NA	2.38258	NA	NA	5.47432	10.7615	0.004	0.0115638	0	0	0.675909	0.675909	0	0	TRUE	TRUE	TRUE	TRUE	TRUE
526	CD14-monocyte_CD8-naive_LGALS1:PTPRC	CD14-monocyte_CD8-naive	CD14-monocyte	CD8-naive	LGALS1:PTPRC	LGALS1	NA	PTPRC	NA	NA	228	1108	597	104	0.964912	NA	0.987365	NA	0.519263	NA	NA	0.605769	NA	NA	28.8152	NA	48.6071	NA	2.09768	NA	NA	2.532	NA	NA	7.77465	11.0938	0	0	0	0	0.355521	0.355521	0	0	TRUE	TRUE	TRUE	TRUE	TRUE
527	CD14-monocyte_CD8-naive_LGALS9:CD44	CD14-monocyte_CD8-naive	CD14-monocyte	CD8-naive	LGALS9:CD44	LGALS9	NA	CD44	NA	NA	228	1108	597	104	0.223684	NA	0.352888	NA	0.378559	NA	NA	0.432692	NA	NA	1.06407	NA	1.37626	NA	1.36656	NA	NA	1.43672	NA	NA	1.20587	1.40617	0	0	0.348	0.605326	0.153668	0.153668	0.159	0.335533	TRUE	TRUE	TRUE	TRUE	TRUE
528	CD14-monocyte_CD8-naive_LGALS9:CD47	CD14-monocyte_CD8-naive	CD14-monocyte	CD8-naive	LGALS9:CD47	LGALS9	NA	CD47	NA	NA	228	1108	597	104	0.223684	NA	0.352888	NA	0.291457	NA	NA	0.173077	NA	NA	1.06407	NA	1.37626	NA	0.963746	NA	NA	0.532293	NA	NA	1.01267	0.855905	0.002	0.00599943	0.905	1	-0.168182	0.168182	0.193	0.380442	TRUE	TRUE	TRUE	TRUE	TRUE
529	CD14-monocyte_CD8-naive_LGALS9:PTPRC	CD14-monocyte_CD8-naive	CD14-monocyte	CD8-naive	LGALS9:PTPRC	LGALS9	NA	PTPRC	NA	NA	228	1108	597	104	0.223684	NA	0.352888	NA	0.519263	NA	NA	0.605769	NA	NA	1.06407	NA	1.37626	NA	2.09768	NA	NA	2.532	NA	NA	1.49401	1.86673	0.007	0.0195046	0.009	0.0211694	0.222723	0.222723	0.012	0.0510841	TRUE	TRUE	TRUE	TRUE	TRUE
530	CD14-monocyte_CD8-naive_NRG1:HLA-DPB1	CD14-monocyte_CD8-naive	CD14-monocyte	CD8-naive	NRG1:HLA-DPB1	NRG1	NA	HLA-DPB1	NA	NA	228	1108	597	104	0.22807	NA	0.196751	NA	0.242881	NA	NA	0.423077	NA	NA	1.22516	NA	0.769638	NA	0.828116	NA	NA	1.39275	NA	NA	1.00726	1.03533	0	0	0.947	1	0.0274889	0.0274889	0.809	0.900373	TRUE	TRUE	TRUE	TRUE	TRUE
531	CD14-monocyte_CD8-naive_PSEN1:CD44	CD14-monocyte_CD8-naive	CD14-monocyte	CD8-naive	PSEN1:CD44	PSEN1	NA	CD44	NA	NA	228	1108	597	104	0.118421	NA	0.0758123	NA	0.378559	NA	NA	0.432692	NA	NA	0.45548	NA	0.222075	NA	1.36656	NA	NA	1.43672	NA	NA	0.78895	0.564854	0	0	0.389	0.666739	-0.334136	0.334136	0.017	0.0671831	TRUE	FALSE	TRUE	FALSE	TRUE
532	CD14-monocyte_CD8-naive_RETN:CAP1	CD14-monocyte_CD8-naive	CD14-monocyte	CD8-naive	RETN:CAP1	RETN	NA	CAP1	NA	NA	228	1108	597	104	0.197368	NA	0.502708	NA	0.515913	NA	NA	0.596154	NA	NA	1.40274	NA	5.24181	NA	1.87809	NA	NA	2.33004	NA	NA	1.6231	3.4948	0.007	0.0195046	0.037	0.0795163	0.766935	0.766935	0	0	TRUE	TRUE	TRUE	TRUE	TRUE
533	CD14-monocyte_CD8-naive_S100A8:CD69	CD14-monocyte_CD8-naive	CD14-monocyte	CD8-naive	S100A8:CD69	S100A8	NA	CD69	NA	NA	228	1108	597	104	1	NA	0.999097	NA	0.296482	NA	NA	0.576923	NA	NA	223.528	NA	469.029	NA	1.04001	NA	NA	2.38258	NA	NA	15.247	33.429	0	0	0	0	0.785039	0.785039	0	0	TRUE	TRUE	TRUE	TRUE	TRUE
534	CD14-monocyte_CD8-naive_S100A8:ITGB2	CD14-monocyte_CD8-naive	CD14-monocyte	CD8-naive	S100A8:ITGB2	S100A8	NA	ITGB2	NA	NA	228	1108	597	104	1	NA	0.999097	NA	0.301508	NA	NA	0.394231	NA	NA	223.528	NA	469.029	NA	1.03285	NA	NA	1.17914	NA	NA	15.1944	23.5171	0	0	0	0	0.436799	0.436799	0	0	TRUE	TRUE	TRUE	TRUE	TRUE
535	CD14-monocyte_CD8-naive_S100A9:ITGB2	CD14-monocyte_CD8-naive	CD14-monocyte	CD8-naive	S100A9:ITGB2	S100A9	NA	ITGB2	NA	NA	228	1108	597	104	1	NA	0.999097	NA	0.301508	NA	NA	0.394231	NA	NA	210.695	NA	409.366	NA	1.03285	NA	NA	1.17914	NA	NA	14.7518	21.9705	0	0	0	0	0.398334	0.398334	0	0	TRUE	TRUE	TRUE	TRUE	TRUE
536	CD14-monocyte_CD8-naive_SELL:SELPLG	CD14-monocyte_CD8-naive	CD14-monocyte	CD8-naive	SELL:SELPLG	SELL	NA	SELPLG	NA	NA	228	1108	597	104	0.491228	NA	0.711191	NA	0.132328	NA	NA	0.211538	NA	NA	2.69539	NA	4.76911	NA	0.415974	NA	NA	0.618561	NA	NA	1.05887	1.71755	0.803	1	0	0	0.483694	0.483694	0.003	0.0166764	TRUE	TRUE	TRUE	TRUE	FALSE
537	CD14-monocyte_CD8-naive_SIRPA:CD47	CD14-monocyte_CD8-naive	CD14-monocyte	CD8-naive	SIRPA:CD47	SIRPA	NA	CD47	NA	NA	228	1108	597	104	0.114035	NA	0.166065	NA	0.291457	NA	NA	0.173077	NA	NA	0.511316	NA	0.557486	NA	0.963746	NA	NA	0.532293	NA	NA	0.701982	0.544744	0	0	0.143	0.27376	-0.253592	0.253592	0.119	0.277582	TRUE	TRUE	TRUE	FALSE	TRUE
538	CD14-monocyte_CD8-naive_SYK:LAT	CD14-monocyte_CD8-naive	CD14-monocyte	CD8-naive	SYK:LAT	SYK	NA	LAT	NA	NA	228	1108	597	104	0.188596	NA	0.240072	NA	0.463987	NA	NA	0.423077	NA	NA	0.898693	NA	0.820737	NA	1.74151	NA	NA	1.47492	NA	NA	1.25103	1.10024	0	0	0	0	-0.128446	0.128446	0.212	0.403429	TRUE	TRUE	TRUE	TRUE	TRUE
539	CD14-monocyte_CD8-naive_TGFB1:CXCR4	CD14-monocyte_CD8-naive	CD14-monocyte	CD8-naive	TGFB1:CXCR4	TGFB1	NA	CXCR4	NA	NA	228	1108	597	104	0.263158	NA	0.316787	NA	0.708543	NA	NA	0.932692	NA	NA	1.12143	NA	1.27821	NA	3.6636	NA	NA	7.90868	NA	NA	2.02693	3.17945	0.709	1	0	0	0.450185	0.450185	0	0	TRUE	TRUE	TRUE	TRUE	FALSE
540	CD14-monocyte_CD8-naive_THBS1:CD47	CD14-monocyte_CD8-naive	CD14-monocyte	CD8-naive	THBS1:CD47	THBS1	NA	CD47	NA	NA	228	1108	597	104	0.131579	NA	0.550542	NA	0.291457	NA	NA	0.173077	NA	NA	0.785353	NA	4.16187	NA	0.963746	NA	NA	0.532293	NA	NA	0.869989	1.4884	0.006	0.0169104	0	0	0.536976	0.536976	0.001	0.00651022	TRUE	TRUE	TRUE	TRUE	TRUE
541	CD14-monocyte_CD8-naive_TIMP2:CD44	CD14-monocyte_CD8-naive	CD14-monocyte	CD8-naive	TIMP2:CD44	TIMP2	NA	CD44	NA	NA	228	1108	597	104	0.289474	NA	0.297834	NA	0.378559	NA	NA	0.432692	NA	NA	1.38779	NA	1.1217	NA	1.36656	NA	NA	1.43672	NA	NA	1.37714	1.26948	0	0	0.012	0.0277411	-0.0814006	0.0814006	0.441	0.635362	TRUE	TRUE	TRUE	TRUE	TRUE
542	CD14-monocyte_CD8-naive_TNFSF13B:HLA-DPB1	CD14-monocyte_CD8-naive	CD14-monocyte	CD8-naive	TNFSF13B:HLA-DPB1	TNFSF13B	NA	HLA-DPB1	NA	NA	228	1108	597	104	0.578947	NA	0.65343	NA	0.242881	NA	NA	0.423077	NA	NA	4.03901	NA	3.89946	NA	0.828116	NA	NA	1.39275	NA	NA	1.82887	2.33044	0	0	1	1	0.242361	0.242361	0.01	0.0442923	TRUE	TRUE	TRUE	TRUE	TRUE
543	CD14-monocyte_CD8-naive_VCAN:CD44	CD14-monocyte_CD8-naive	CD14-monocyte	CD8-naive	VCAN:CD44	VCAN	NA	CD44	NA	NA	228	1108	597	104	0.864035	NA	0.930505	NA	0.378559	NA	NA	0.432692	NA	NA	11.2145	NA	14.3624	NA	1.36656	NA	NA	1.43672	NA	NA	3.91476	4.54255	0	0	0	0	0.148734	0.148734	0.115	0.271207	TRUE	TRUE	TRUE	TRUE	TRUE
544	CD14-monocyte_CD8-naive_VCAN:SELL	CD14-monocyte_CD8-naive	CD14-monocyte	CD8-naive	VCAN:SELL	VCAN	NA	SELL	NA	NA	228	1108	597	104	0.864035	NA	0.930505	NA	0.58459	NA	NA	0.778846	NA	NA	11.2145	NA	14.3624	NA	2.72451	NA	NA	4.43124	NA	NA	5.52757	7.97766	0	0	0	0	0.366896	0.366896	0	0	TRUE	TRUE	TRUE	TRUE	TRUE
545	CD14-monocyte_CD8-effector-CD69_ADAM10:CD44	CD14-monocyte_CD8-effector-CD69	CD14-monocyte	CD8-effector-CD69	ADAM10:CD44	ADAM10	NA	CD44	NA	NA	228	1108	597	257	0.135965	NA	0.165162	NA	0.348409	NA	NA	0.389105	NA	NA	0.5267	NA	0.567298	NA	2.14766	NA	NA	2.02429	NA	NA	1.06356	1.07162	0	0	0	0	0.00754747	0.00754747	0.957	0.97943	TRUE	TRUE	TRUE	TRUE	TRUE
546	CD14-monocyte_CD8-effector-CD69_APP:CD74	CD14-monocyte_CD8-effector-CD69	CD14-monocyte	CD8-effector-CD69	APP:CD74	APP	NA	CD74	NA	NA	228	1108	597	257	0.140351	NA	0.107401	NA	0.80067	NA	NA	0.883268	NA	NA	0.507539	NA	0.313554	NA	11.4676	NA	NA	15.4002	NA	NA	2.41252	2.19746	0	0	1	1	-0.0933695	0.0933695	0.395	0.593893	TRUE	TRUE	TRUE	TRUE	TRUE
547	CD14-monocyte_CD8-effector-CD69_APP:RPSA	CD14-monocyte_CD8-effector-CD69	CD14-monocyte	CD8-effector-CD69	APP:RPSA	APP	NA	RPSA	NA	NA	228	1108	597	257	0.140351	NA	0.107401	NA	0.981575	NA	NA	0.980545	NA	NA	0.507539	NA	0.313554	NA	21.0886	NA	NA	21.6977	NA	NA	3.27159	2.60834	0	0	0.949	1	-0.226563	0.226563	0.038	0.123887	TRUE	TRUE	TRUE	TRUE	TRUE
548	CD14-monocyte_CD8-effector-CD69_B2M:CD247	CD14-monocyte_CD8-effector-CD69	CD14-monocyte	CD8-effector-CD69	B2M:CD247	B2M	NA	CD247	NA	NA	228	1108	597	257	1	NA	1	NA	0.298157	NA	NA	0.29572	NA	NA	115.107	NA	91.1029	NA	1.63828	NA	NA	1.31761	NA	NA	13.7324	10.9562	1	1	0	0	-0.225851	0.225851	0.001	0.00651022	TRUE	TRUE	TRUE	TRUE	FALSE
549	CD14-monocyte_CD8-effector-CD69_B2M:CD3D	CD14-monocyte_CD8-effector-CD69	CD14-monocyte	CD8-effector-CD69	B2M:CD3D	B2M	NA	CD3D	NA	NA	228	1108	597	257	1	NA	1	NA	0.909548	NA	NA	0.88716	NA	NA	115.107	NA	91.1029	NA	11.9405	NA	NA	10.4461	NA	NA	37.0733	30.8491	0.999	1	0	0	-0.18379	0.18379	0	0	TRUE	TRUE	TRUE	TRUE	FALSE
550	CD14-monocyte_CD8-effector-CD69_B2M:CD3G	CD14-monocyte_CD8-effector-CD69	CD14-monocyte	CD8-effector-CD69	B2M:CD3G	B2M	NA	CD3G	NA	NA	228	1108	597	257	1	NA	1	NA	0.281407	NA	NA	0.365759	NA	NA	115.107	NA	91.1029	NA	1.60152	NA	NA	1.88539	NA	NA	13.5774	13.1059	1	1	0	0	-0.035345	0.035345	0.575	0.743835	TRUE	TRUE	TRUE	TRUE	FALSE
551	CD14-monocyte_CD8-effector-CD69_B2M:HLA-F	CD14-monocyte_CD8-effector-CD69	CD14-monocyte	CD8-effector-CD69	B2M:HLA-F	B2M	NA	HLA-F	NA	NA	228	1108	597	257	1	NA	1	NA	0.346734	NA	NA	0.494163	NA	NA	115.107	NA	91.1029	NA	2.08143	NA	NA	2.76857	NA	NA	15.4786	15.8816	0.999	1	0	0	0.0257009	0.0257009	0.633	0.78559	TRUE	TRUE	TRUE	TRUE	FALSE
552	CD14-monocyte_CD8-effector-CD69_B2M:KLRD1	CD14-monocyte_CD8-effector-CD69	CD14-monocyte	CD8-effector-CD69	B2M:KLRD1	B2M	NA	KLRD1	NA	NA	228	1108	597	257	1	NA	1	NA	0.276382	NA	NA	0.319066	NA	NA	115.107	NA	91.1029	NA	2.52	NA	NA	3.1687	NA	NA	17.0314	16.9905	0.229	0.450996	0	0	-0.002406	0.002406	0.972	0.986392	TRUE	TRUE	TRUE	TRUE	FALSE
553	CD14-monocyte_CD8-effector-CD69_CD14:ITGA4	CD14-monocyte_CD8-effector-CD69	CD14-monocyte	CD8-effector-CD69	CD14:ITGA4	CD14	NA	ITGA4	NA	NA	228	1108	597	257	0.732456	NA	0.836643	NA	0.130653	NA	NA	0.128405	NA	NA	7.72117	NA	8.92414	NA	0.676118	NA	NA	0.520745	NA	NA	2.28482	2.15574	0	0	0	0	-0.0581568	0.0581568	0.625	0.779999	TRUE	TRUE	TRUE	TRUE	TRUE
554	CD14-monocyte_CD8-effector-CD69_CD14:ITGB1	CD14-monocyte_CD8-effector-CD69	CD14-monocyte	CD8-effector-CD69	CD14:ITGB1	CD14	NA	ITGB1	NA	NA	228	1108	597	257	0.732456	NA	0.836643	NA	0.144054	NA	NA	0.163424	NA	NA	7.72117	NA	8.92414	NA	0.723912	NA	NA	0.725491	NA	NA	2.3642	2.54448	0	0	0	0	0.0734866	0.0734866	0.465	0.656394	TRUE	TRUE	TRUE	TRUE	TRUE
555	CD14-monocyte_CD8-effector-CD69_CD14:ITGB2	CD14-monocyte_CD8-effector-CD69	CD14-monocyte	CD8-effector-CD69	CD14:ITGB2	CD14	NA	ITGB2	NA	NA	228	1108	597	257	0.732456	NA	0.836643	NA	0.453936	NA	NA	0.59144	NA	NA	7.72117	NA	8.92414	NA	2.95641	NA	NA	3.99772	NA	NA	4.77775	5.97296	0	0	0	0	0.223272	0.223272	0	0	TRUE	TRUE	TRUE	TRUE	TRUE
556	CD14-monocyte_CD8-effector-CD69_CD48:CD2	CD14-monocyte_CD8-effector-CD69	CD14-monocyte	CD8-effector-CD69	CD48:CD2	CD48	NA	CD2	NA	NA	228	1108	597	257	0.627193	NA	0.681408	NA	0.658291	NA	NA	0.747082	NA	NA	4.37137	NA	4.21659	NA	5.63541	NA	NA	6.4561	NA	NA	4.96331	5.21754	0	0	0	0	0.0499531	0.0499531	0.351	0.553104	TRUE	TRUE	TRUE	TRUE	TRUE
557	CD14-monocyte_CD8-effector-CD69_CD55:ADGRE5	CD14-monocyte_CD8-effector-CD69	CD14-monocyte	CD8-effector-CD69	CD55:ADGRE5	CD55	NA	ADGRE5	NA	NA	228	1108	597	257	0.22807	NA	0.439531	NA	0.169179	NA	NA	0.303502	NA	NA	1.05714	NA	1.97557	NA	0.877932	NA	NA	1.58305	NA	NA	0.963376	1.76845	0	0	0	0	0.607418	0.607418	0	0	TRUE	TRUE	TRUE	TRUE	TRUE
558	CD14-monocyte_CD8-effector-CD69_CD58:CD2	CD14-monocyte_CD8-effector-CD69	CD14-monocyte	CD8-effector-CD69	CD58:CD2	CD58	NA	CD2	NA	NA	228	1108	597	257	0.0921053	NA	0.119134	NA	0.658291	NA	NA	0.747082	NA	NA	0.404649	NA	0.443157	NA	5.63541	NA	NA	6.4561	NA	NA	1.51009	1.69147	0	0	0	0	0.11343	0.11343	0.352	0.554045	FALSE	TRUE	TRUE	TRUE	TRUE
559	CD14-monocyte_CD8-effector-CD69_CD99:CD99	CD14-monocyte_CD8-effector-CD69	CD14-monocyte	CD8-effector-CD69	CD99:CD99	CD99	NA	CD99	NA	NA	228	1108	597	257	0.377193	NA	0.49278	NA	0.646566	NA	NA	0.66537	NA	NA	1.91712	NA	2.34371	NA	4.97901	NA	NA	4.71904	NA	NA	3.08956	3.32566	0.993	1	0	0	0.0736413	0.0736413	0.275	0.475716	TRUE	TRUE	TRUE	TRUE	FALSE
560	CD14-monocyte_CD8-effector-CD69_COPA:CD74	CD14-monocyte_CD8-effector-CD69	CD14-monocyte	CD8-effector-CD69	COPA:CD74	COPA	NA	CD74	NA	NA	228	1108	597	257	0.184211	NA	0.200361	NA	0.80067	NA	NA	0.883268	NA	NA	0.740786	NA	0.676481	NA	11.4676	NA	NA	15.4002	NA	NA	2.91462	3.22769	0	0	0.117	0.228398	0.102026	0.102026	0.255	0.453605	TRUE	TRUE	TRUE	TRUE	TRUE
561	CD14-monocyte_CD8-effector-CD69_GRN:TNFRSF1B	CD14-monocyte_CD8-effector-CD69	CD14-monocyte	CD8-effector-CD69	GRN:TNFRSF1B	GRN	NA	TNFRSF1B	NA	NA	228	1108	597	257	0.666667	NA	0.829422	NA	0.0904523	NA	NA	0.210117	NA	NA	5.33023	NA	7.385	NA	0.456128	NA	NA	1.01852	NA	NA	1.55925	2.74258	0	0	0	0	0.564693	0.564693	0	0	FALSE	TRUE	TRUE	TRUE	TRUE
562	CD14-monocyte_CD8-effector-CD69_HBEGF:CD44	CD14-monocyte_CD8-effector-CD69	CD14-monocyte	CD8-effector-CD69	HBEGF:CD44	HBEGF	NA	CD44	NA	NA	228	1108	597	257	0.0614035	NA	0.199458	NA	0.348409	NA	NA	0.389105	NA	NA	0.303568	NA	0.827895	NA	2.14766	NA	NA	2.02429	NA	NA	0.80744	1.29456	0	0	0	0	0.472061	0.472061	0.001	0.00651022	FALSE	TRUE	TRUE	TRUE	TRUE
563	CD14-monocyte_CD8-effector-CD69_HLA-A:CD3D	CD14-monocyte_CD8-effector-CD69	CD14-monocyte	CD8-effector-CD69	HLA-A:CD3D	HLA-A	NA	CD3D	NA	NA	228	1108	597	257	0.828947	NA	0.805054	NA	0.909548	NA	NA	0.88716	NA	NA	9.47759	NA	6.61943	NA	11.9405	NA	NA	10.4461	NA	NA	10.638	8.31546	1	1	0	0	-0.246315	0.246315	0	0	TRUE	TRUE	TRUE	TRUE	FALSE
564	CD14-monocyte_CD8-effector-CD69_HLA-A:CD3G	CD14-monocyte_CD8-effector-CD69	CD14-monocyte	CD8-effector-CD69	HLA-A:CD3G	HLA-A	NA	CD3G	NA	NA	228	1108	597	257	0.828947	NA	0.805054	NA	0.281407	NA	NA	0.365759	NA	NA	9.47759	NA	6.61943	NA	1.60152	NA	NA	1.88539	NA	NA	3.89596	3.53273	1	1	0	0	-0.0978697	0.0978697	0.111	0.264581	TRUE	TRUE	TRUE	TRUE	FALSE
565	CD14-monocyte_CD8-effector-CD69_HLA-A:CD8A	CD14-monocyte_CD8-effector-CD69	CD14-monocyte	CD8-effector-CD69	HLA-A:CD8A	HLA-A	NA	CD8A	NA	NA	228	1108	597	257	0.828947	NA	0.805054	NA	0.479062	NA	NA	0.59144	NA	NA	9.47759	NA	6.61943	NA	3.6671	NA	NA	4.68993	NA	NA	5.89536	5.57177	0.004	0.0115638	0	0	-0.0564521	0.0564521	0.284	0.485591	TRUE	TRUE	TRUE	TRUE	TRUE
566	CD14-monocyte_CD8-effector-CD69_HLA-A:CD8B	CD14-monocyte_CD8-effector-CD69	CD14-monocyte	CD8-effector-CD69	HLA-A:CD8B	HLA-A	NA	CD8B	NA	NA	228	1108	597	257	0.828947	NA	0.805054	NA	0.544389	NA	NA	0.599222	NA	NA	9.47759	NA	6.61943	NA	4.70865	NA	NA	4.68328	NA	NA	6.68032	5.56782	0	0	0	0	-0.182162	0.182162	0	0	TRUE	TRUE	TRUE	TRUE	TRUE
567	CD14-monocyte_CD8-effector-CD69_HLA-B:CD3D	CD14-monocyte_CD8-effector-CD69	CD14-monocyte	CD8-effector-CD69	HLA-B:CD3D	HLA-B	NA	CD3D	NA	NA	228	1108	597	257	0.991228	NA	0.982852	NA	0.909548	NA	NA	0.88716	NA	NA	29.5301	NA	22.4076	NA	11.9405	NA	NA	10.4461	NA	NA	18.7777	15.2994	0.169	0.346785	0	0	-0.204858	0.204858	0	0	TRUE	TRUE	TRUE	TRUE	FALSE
568	CD14-monocyte_CD8-effector-CD69_HLA-B:CD3G	CD14-monocyte_CD8-effector-CD69	CD14-monocyte	CD8-effector-CD69	HLA-B:CD3G	HLA-B	NA	CD3G	NA	NA	228	1108	597	257	0.991228	NA	0.982852	NA	0.281407	NA	NA	0.365759	NA	NA	29.5301	NA	22.4076	NA	1.60152	NA	NA	1.88539	NA	NA	6.87699	6.49978	0.998	1	0	0	-0.0564132	0.0564132	0.354	0.555786	TRUE	TRUE	TRUE	TRUE	FALSE
569	CD14-monocyte_CD8-effector-CD69_HLA-B:KLRD1	CD14-monocyte_CD8-effector-CD69	CD14-monocyte	CD8-effector-CD69	HLA-B:KLRD1	HLA-B	NA	KLRD1	NA	NA	228	1108	597	257	0.991228	NA	0.982852	NA	0.276382	NA	NA	0.319066	NA	NA	29.5301	NA	22.4076	NA	2.52	NA	NA	3.1687	NA	NA	8.62646	8.42632	0.002	0.00599943	0	0	-0.0234742	0.0234742	0.704	0.833856	TRUE	TRUE	TRUE	TRUE	TRUE
570	CD14-monocyte_CD8-effector-CD69_HLA-C:CD3D	CD14-monocyte_CD8-effector-CD69	CD14-monocyte	CD8-effector-CD69	HLA-C:CD3D	HLA-C	NA	CD3D	NA	NA	228	1108	597	257	0.846491	NA	0.83213	NA	0.909548	NA	NA	0.88716	NA	NA	9.86994	NA	7.69202	NA	11.9405	NA	NA	10.4461	NA	NA	10.8559	8.96389	0.994	1	0	0	-0.191509	0.191509	0	0	TRUE	TRUE	TRUE	TRUE	FALSE
571	CD14-monocyte_CD8-effector-CD69_HLA-C:CD3G	CD14-monocyte_CD8-effector-CD69	CD14-monocyte	CD8-effector-CD69	HLA-C:CD3G	HLA-C	NA	CD3G	NA	NA	228	1108	597	257	0.846491	NA	0.83213	NA	0.281407	NA	NA	0.365759	NA	NA	9.86994	NA	7.69202	NA	1.60152	NA	NA	1.88539	NA	NA	3.97579	3.80821	1	1	0	0	-0.043064	0.043064	0.533	0.712536	TRUE	TRUE	TRUE	TRUE	FALSE
572	CD14-monocyte_CD8-effector-CD69_HLA-DPA1:LAG3	CD14-monocyte_CD8-effector-CD69	CD14-monocyte	CD8-effector-CD69	HLA-DPA1:LAG3	HLA-DPA1	NA	LAG3	NA	NA	228	1108	597	257	0.438596	NA	0.338448	NA	0.123953	NA	NA	0.14786	NA	NA	3.21438	NA	1.42212	NA	0.638815	NA	NA	0.61966	NA	NA	1.43297	0.93874	0	0	0.021	0.0468926	-0.422963	0.422963	0	0	TRUE	TRUE	TRUE	TRUE	TRUE
573	CD14-monocyte_CD8-effector-CD69_HLA-DPB1:LAG3	CD14-monocyte_CD8-effector-CD69	CD14-monocyte	CD8-effector-CD69	HLA-DPB1:LAG3	HLA-DPB1	NA	LAG3	NA	NA	228	1108	597	257	0.52193	NA	0.407942	NA	0.123953	NA	NA	0.14786	NA	NA	4.45328	NA	1.98078	NA	0.638815	NA	NA	0.61966	NA	NA	1.68666	1.10788	0	0	0.021	0.0468926	-0.420297	0.420297	0	0	TRUE	TRUE	TRUE	TRUE	TRUE
574	CD14-monocyte_CD8-effector-CD69_HLA-DQB1:LAG3	CD14-monocyte_CD8-effector-CD69	CD14-monocyte	CD8-effector-CD69	HLA-DQB1:LAG3	HLA-DQB1	NA	LAG3	NA	NA	228	1108	597	257	0.280702	NA	0.234657	NA	0.123953	NA	NA	0.14786	NA	NA	1.86418	NA	0.971517	NA	0.638815	NA	NA	0.61966	NA	NA	1.09127	0.775893	0	0	0	0	-0.34108	0.34108	0.005	0.0253692	TRUE	TRUE	TRUE	TRUE	TRUE
575	CD14-monocyte_CD8-effector-CD69_HLA-DRA:LAG3	CD14-monocyte_CD8-effector-CD69	CD14-monocyte	CD8-effector-CD69	HLA-DRA:LAG3	HLA-DRA	NA	LAG3	NA	NA	228	1108	597	257	0.925439	NA	0.797834	NA	0.123953	NA	NA	0.14786	NA	NA	19.7989	NA	7.968	NA	0.638815	NA	NA	0.61966	NA	NA	3.55637	2.22204	0	0	0	0	-0.470317	0.470317	0	0	TRUE	TRUE	TRUE	TRUE	TRUE
576	CD14-monocyte_CD8-effector-CD69_HLA-DRB1:LAG3	CD14-monocyte_CD8-effector-CD69	CD14-monocyte	CD8-effector-CD69	HLA-DRB1:LAG3	HLA-DRB1	NA	LAG3	NA	NA	228	1108	597	257	0.754386	NA	0.580325	NA	0.123953	NA	NA	0.14786	NA	NA	9.24877	NA	3.59349	NA	0.638815	NA	NA	0.61966	NA	NA	2.43069	1.49223	0	0	0	0	-0.487906	0.487906	0	0	TRUE	TRUE	TRUE	TRUE	TRUE
577	CD14-monocyte_CD8-effector-CD69_HLA-E:CD8A	CD14-monocyte_CD8-effector-CD69	CD14-monocyte	CD8-effector-CD69	HLA-E:CD8A	HLA-E	NA	CD8A	NA	NA	228	1108	597	257	0.631579	NA	0.661552	NA	0.479062	NA	NA	0.59144	NA	NA	4.46545	NA	3.93063	NA	3.6671	NA	NA	4.68993	NA	NA	4.04663	4.29353	0	0	0	0	0.0592232	0.0592232	0.305	0.507653	TRUE	TRUE	TRUE	TRUE	TRUE
578	CD14-monocyte_CD8-effector-CD69_HLA-E:CD8B	CD14-monocyte_CD8-effector-CD69	CD14-monocyte	CD8-effector-CD69	HLA-E:CD8B	HLA-E	NA	CD8B	NA	NA	228	1108	597	257	0.631579	NA	0.661552	NA	0.544389	NA	NA	0.599222	NA	NA	4.46545	NA	3.93063	NA	4.70865	NA	NA	4.68328	NA	NA	4.58544	4.29048	0	0	0	0	-0.0664869	0.0664869	0.246	0.443303	TRUE	TRUE	TRUE	TRUE	TRUE
579	CD14-monocyte_CD8-effector-CD69_HLA-E:KLRD1_KLRC3	CD14-monocyte_CD8-effector-CD69	CD14-monocyte	CD8-effector-CD69	HLA-E:KLRD1_KLRC3	HLA-E	NA	KLRD1	KLRC3	NA	228	1108	597	257	0.631579	NA	0.661552	NA	0.276382	0.110553	NA	0.319066	0.11284	NA	4.46545	NA	3.93063	NA	2.52	0.805798	NA	3.1687	0.649413	NA	1.89691	1.59769	0.044	0.10485	0	0	-0.171667	0.171667	0.179	0.363167	TRUE	TRUE	TRUE	TRUE	FALSE
580	CD14-monocyte_CD8-effector-CD69_HLA-F:CD8A	CD14-monocyte_CD8-effector-CD69	CD14-monocyte	CD8-effector-CD69	HLA-F:CD8A	HLA-F	NA	CD8A	NA	NA	228	1108	597	257	0.210526	NA	0.117329	NA	0.479062	NA	NA	0.59144	NA	NA	0.948055	NA	0.358836	NA	3.6671	NA	NA	4.68993	NA	NA	1.86457	1.29727	0	0	0	0	-0.362765	0.362765	0	0	TRUE	TRUE	TRUE	TRUE	TRUE
581	CD14-monocyte_CD8-effector-CD69_HLA-F:CD8B	CD14-monocyte_CD8-effector-CD69	CD14-monocyte	CD8-effector-CD69	HLA-F:CD8B	HLA-F	NA	CD8B	NA	NA	228	1108	597	257	0.210526	NA	0.117329	NA	0.544389	NA	NA	0.599222	NA	NA	0.948055	NA	0.358836	NA	4.70865	NA	NA	4.68328	NA	NA	2.11283	1.29635	0	0	0	0	-0.488475	0.488475	0	0	TRUE	TRUE	TRUE	TRUE	TRUE
582	CD14-monocyte_CD8-effector-CD69_HMGB1:CXCR4	CD14-monocyte_CD8-effector-CD69	CD14-monocyte	CD8-effector-CD69	HMGB1:CXCR4	HMGB1	NA	CXCR4	NA	NA	228	1108	597	257	0.627193	NA	0.632671	NA	0.815745	NA	NA	0.996109	NA	NA	4.39429	NA	3.50614	NA	9.68322	NA	NA	23.5115	NA	NA	6.52311	9.07935	0.465	0.815879	0	0	0.330651	0.330651	0	0	TRUE	TRUE	TRUE	TRUE	FALSE
583	CD14-monocyte_CD8-effector-CD69_HP:ITGB2	CD14-monocyte_CD8-effector-CD69	CD14-monocyte	CD8-effector-CD69	HP:ITGB2	HP	NA	ITGB2	NA	NA	228	1108	597	257	0.0307018	NA	0.283394	NA	0.453936	NA	NA	0.59144	NA	NA	0.127698	NA	1.81268	NA	2.95641	NA	NA	3.99772	NA	NA	0.614432	2.69195	0.039	0.0940036	0	0	1.47732	1.47732	0	0	FALSE	TRUE	FALSE	TRUE	FALSE
584	CD14-monocyte_CD8-effector-CD69_ICAM3:ITGB2_ITGAL	CD14-monocyte_CD8-effector-CD69	CD14-monocyte	CD8-effector-CD69	ICAM3:ITGB2_ITGAL	ICAM3	NA	ITGB2	ITGAL	NA	228	1108	597	257	0.307018	NA	0.434116	NA	0.453936	0.130653	NA	0.59144	0.116732	NA	1.52356	NA	1.93192	NA	2.95641	0.707422	NA	3.99772	0.480489	NA	1.03817	0.963466	0.012	0.0320694	0	0	-0.0746784	0.0746784	0.563	0.734902	TRUE	TRUE	TRUE	TRUE	TRUE
585	CD14-monocyte_CD8-effector-CD69_LGALS1:CD69	CD14-monocyte_CD8-effector-CD69	CD14-monocyte	CD8-effector-CD69	LGALS1:CD69	LGALS1	NA	CD69	NA	NA	228	1108	597	257	0.964912	NA	0.987365	NA	0.735343	NA	NA	0.867704	NA	NA	28.8152	NA	48.6071	NA	9.63268	NA	NA	11.8826	NA	NA	16.6604	24.0329	0	0	0	0	0.366392	0.366392	0	0	TRUE	TRUE	TRUE	TRUE	TRUE
586	CD14-monocyte_CD8-effector-CD69_LGALS1:ITGB1	CD14-monocyte_CD8-effector-CD69	CD14-monocyte	CD8-effector-CD69	LGALS1:ITGB1	LGALS1	NA	ITGB1	NA	NA	228	1108	597	257	0.964912	NA	0.987365	NA	0.144054	NA	NA	0.163424	NA	NA	28.8152	NA	48.6071	NA	0.723912	NA	NA	0.725491	NA	NA	4.56724	5.93835	0	0	0	0	0.262523	0.262523	0.015	0.0608541	TRUE	TRUE	TRUE	TRUE	TRUE
587	CD14-monocyte_CD8-effector-CD69_LGALS1:LGALS1	CD14-monocyte_CD8-effector-CD69	CD14-monocyte	CD8-effector-CD69	LGALS1:LGALS1	LGALS1	NA	LGALS1	NA	NA	228	1108	597	257	0.964912	NA	0.987365	NA	0.313233	NA	NA	0.373541	NA	NA	28.8152	NA	48.6071	NA	3.02888	NA	NA	2.6514	NA	NA	9.34225	11.3524	0	0	1	1	0.194881	0.194881	0.044	0.137615	TRUE	TRUE	TRUE	TRUE	TRUE
588	CD14-monocyte_CD8-effector-CD69_LGALS1:PTPRC	CD14-monocyte_CD8-effector-CD69	CD14-monocyte	CD8-effector-CD69	LGALS1:PTPRC	LGALS1	NA	PTPRC	NA	NA	228	1108	597	257	0.964912	NA	0.987365	NA	0.753769	NA	NA	0.766537	NA	NA	28.8152	NA	48.6071	NA	6.77041	NA	NA	6.76652	NA	NA	13.9675	18.1356	0	0	0	0	0.261146	0.261146	0	0	TRUE	TRUE	TRUE	TRUE	TRUE
589	CD14-monocyte_CD8-effector-CD69_LGALS3:LAG3	CD14-monocyte_CD8-effector-CD69	CD14-monocyte	CD8-effector-CD69	LGALS3:LAG3	LGALS3	NA	LAG3	NA	NA	228	1108	597	257	0.355263	NA	0.482852	NA	0.123953	NA	NA	0.14786	NA	NA	1.94246	NA	2.36191	NA	0.638815	NA	NA	0.61966	NA	NA	1.11394	1.20979	0	0	0	0	0.0825361	0.0825361	0.506	0.690926	TRUE	TRUE	TRUE	TRUE	TRUE
590	CD14-monocyte_CD8-effector-CD69_LGALS9:CD44	CD14-monocyte_CD8-effector-CD69	CD14-monocyte	CD8-effector-CD69	LGALS9:CD44	LGALS9	NA	CD44	NA	NA	228	1108	597	257	0.223684	NA	0.352888	NA	0.348409	NA	NA	0.389105	NA	NA	1.06407	NA	1.37626	NA	2.14766	NA	NA	2.02429	NA	NA	1.5117	1.66911	0	0	0	0	0.0990555	0.0990555	0.285	0.486727	TRUE	TRUE	TRUE	TRUE	TRUE
591	CD14-monocyte_CD8-effector-CD69_LGALS9:CD47	CD14-monocyte_CD8-effector-CD69	CD14-monocyte	CD8-effector-CD69	LGALS9:CD47	LGALS9	NA	CD47	NA	NA	228	1108	597	257	0.223684	NA	0.352888	NA	0.291457	NA	NA	0.2607	NA	NA	1.06407	NA	1.37626	NA	1.67094	NA	NA	1.22352	NA	NA	1.33341	1.29765	0	0	0	0	-0.0271906	0.0271906	0.779	0.882213	TRUE	TRUE	TRUE	TRUE	TRUE
592	CD14-monocyte_CD8-effector-CD69_LGALS9:PTPRC	CD14-monocyte_CD8-effector-CD69	CD14-monocyte	CD8-effector-CD69	LGALS9:PTPRC	LGALS9	NA	PTPRC	NA	NA	228	1108	597	257	0.223684	NA	0.352888	NA	0.753769	NA	NA	0.766537	NA	NA	1.06407	NA	1.37626	NA	6.77041	NA	NA	6.76652	NA	NA	2.68406	3.05164	0	0	0	0	0.128348	0.128348	0.086	0.221631	TRUE	TRUE	TRUE	TRUE	TRUE
593	CD14-monocyte_CD8-effector-CD69_LYZ:ITGAL	CD14-monocyte_CD8-effector-CD69	CD14-monocyte	CD8-effector-CD69	LYZ:ITGAL	LYZ	NA	ITGAL	NA	NA	228	1108	597	257	0.991228	NA	0.994585	NA	0.130653	NA	NA	0.116732	NA	NA	105.308	NA	118.861	NA	0.707422	NA	NA	0.480489	NA	NA	8.6312	7.5572	0	0	0	0	-0.132882	0.132882	0.244	0.441038	TRUE	TRUE	TRUE	TRUE	TRUE
594	CD14-monocyte_CD8-effector-CD69_MIF:CXCR4	CD14-monocyte_CD8-effector-CD69	CD14-monocyte	CD8-effector-CD69	MIF:CXCR4	MIF	NA	CXCR4	NA	NA	228	1108	597	257	0.574561	NA	0.583032	NA	0.815745	NA	NA	0.996109	NA	NA	3.82332	NA	2.97932	NA	9.68322	NA	NA	23.5115	NA	NA	6.08458	8.36948	0.948	1	0.009	0.0211694	0.318834	0.318834	0	0	TRUE	TRUE	TRUE	TRUE	FALSE
595	CD14-monocyte_CD8-effector-CD69_NRG1:HLA-DPB1	CD14-monocyte_CD8-effector-CD69	CD14-monocyte	CD8-effector-CD69	NRG1:HLA-DPB1	NRG1	NA	HLA-DPB1	NA	NA	228	1108	597	257	0.22807	NA	0.196751	NA	0.653266	NA	NA	0.7393	NA	NA	1.22516	NA	0.769638	NA	5.58348	NA	NA	6.78752	NA	NA	2.61546	2.28559	0	0	0	0	-0.134815	0.134815	0.138	0.305681	TRUE	TRUE	TRUE	TRUE	TRUE
596	CD14-monocyte_CD8-effector-CD69_PECAM1:PECAM1	CD14-monocyte_CD8-effector-CD69	CD14-monocyte	CD8-effector-CD69	PECAM1:PECAM1	PECAM1	NA	PECAM1	NA	NA	228	1108	597	257	0.267544	NA	0.345668	NA	0.0653266	NA	NA	0.11284	NA	NA	1.34871	NA	1.35152	NA	0.320134	NA	NA	0.496101	NA	NA	0.65709	0.818833	0	0	0.006	0.0144641	0.22006	0.22006	0.125	0.286862	FALSE	TRUE	FALSE	TRUE	TRUE
597	CD14-monocyte_CD8-effector-CD69_PSEN1:CD44	CD14-monocyte_CD8-effector-CD69	CD14-monocyte	CD8-effector-CD69	PSEN1:CD44	PSEN1	NA	CD44	NA	NA	228	1108	597	257	0.118421	NA	0.0758123	NA	0.348409	NA	NA	0.389105	NA	NA	0.45548	NA	0.222075	NA	2.14766	NA	NA	2.02429	NA	NA	0.989047	0.67048	0	0	0.004	0.00986401	-0.388748	0.388748	0.004	0.0210691	TRUE	FALSE	TRUE	FALSE	TRUE
598	CD14-monocyte_CD8-effector-CD69_RETN:CAP1	CD14-monocyte_CD8-effector-CD69	CD14-monocyte	CD8-effector-CD69	RETN:CAP1	RETN	NA	CAP1	NA	NA	228	1108	597	257	0.197368	NA	0.502708	NA	0.462312	NA	NA	0.564202	NA	NA	1.40274	NA	5.24181	NA	2.84788	NA	NA	3.49391	NA	NA	1.99871	4.27953	0	0	0	0	0.761342	0.761342	0	0	TRUE	TRUE	TRUE	TRUE	TRUE
599	CD14-monocyte_CD8-effector-CD69_S100A8:CD69	CD14-monocyte_CD8-effector-CD69	CD14-monocyte	CD8-effector-CD69	S100A8:CD69	S100A8	NA	CD69	NA	NA	228	1108	597	257	1	NA	0.999097	NA	0.735343	NA	NA	0.867704	NA	NA	223.528	NA	469.029	NA	9.63268	NA	NA	11.8826	NA	NA	46.4023	74.6545	0	0	0	0	0.475522	0.475522	0	0	TRUE	TRUE	TRUE	TRUE	TRUE
600	CD14-monocyte_CD8-effector-CD69_S100A8:ITGB2	CD14-monocyte_CD8-effector-CD69	CD14-monocyte	CD8-effector-CD69	S100A8:ITGB2	S100A8	NA	ITGB2	NA	NA	228	1108	597	257	1	NA	0.999097	NA	0.453936	NA	NA	0.59144	NA	NA	223.528	NA	469.029	NA	2.95641	NA	NA	3.99772	NA	NA	25.7068	43.3018	0	0	0	0	0.521439	0.521439	0	0	TRUE	TRUE	TRUE	TRUE	TRUE
601	CD14-monocyte_CD8-effector-CD69_S100A9:ITGB2	CD14-monocyte_CD8-effector-CD69	CD14-monocyte	CD8-effector-CD69	S100A9:ITGB2	S100A9	NA	ITGB2	NA	NA	228	1108	597	257	1	NA	0.999097	NA	0.453936	NA	NA	0.59144	NA	NA	210.695	NA	409.366	NA	2.95641	NA	NA	3.99772	NA	NA	24.958	40.4541	0	0	0	0	0.482974	0.482974	0	0	TRUE	TRUE	TRUE	TRUE	TRUE
602	CD14-monocyte_CD8-effector-CD69_SELPLG:ITGB2	CD14-monocyte_CD8-effector-CD69	CD14-monocyte	CD8-effector-CD69	SELPLG:ITGB2	SELPLG	NA	ITGB2	NA	NA	228	1108	597	257	0.241228	NA	0.31769	NA	0.453936	NA	NA	0.59144	NA	NA	1.04557	NA	1.16125	NA	2.95641	NA	NA	3.99772	NA	NA	1.75816	2.15461	0	0	0	0	0.203342	0.203342	0.01	0.0442923	TRUE	TRUE	TRUE	TRUE	TRUE
603	CD14-monocyte_CD8-effector-CD69_SIRPA:CD47	CD14-monocyte_CD8-effector-CD69	CD14-monocyte	CD8-effector-CD69	SIRPA:CD47	SIRPA	NA	CD47	NA	NA	228	1108	597	257	0.114035	NA	0.166065	NA	0.291457	NA	NA	0.2607	NA	NA	0.511316	NA	0.557486	NA	1.67094	NA	NA	1.22352	NA	NA	0.924326	0.825892	0	0	0	0	-0.112601	0.112601	0.375	0.576011	TRUE	TRUE	TRUE	TRUE	TRUE
604	CD14-monocyte_CD8-effector-CD69_SYK:LAT	CD14-monocyte_CD8-effector-CD69	CD14-monocyte	CD8-effector-CD69	SYK:LAT	SYK	NA	LAT	NA	NA	228	1108	597	257	0.188596	NA	0.240072	NA	0.360134	NA	NA	0.315175	NA	NA	0.898693	NA	0.820737	NA	2.07217	NA	NA	1.62508	NA	NA	1.36464	1.15489	0	0	0	0	-0.166888	0.166888	0.073	0.197884	TRUE	TRUE	TRUE	TRUE	TRUE
605	CD14-monocyte_CD8-effector-CD69_TGFB1:CXCR4	CD14-monocyte_CD8-effector-CD69	CD14-monocyte	CD8-effector-CD69	TGFB1:CXCR4	TGFB1	NA	CXCR4	NA	NA	228	1108	597	257	0.263158	NA	0.316787	NA	0.815745	NA	NA	0.996109	NA	NA	1.12143	NA	1.27821	NA	9.68322	NA	NA	23.5115	NA	NA	3.29531	5.48202	0	0	0	0	0.508975	0.508975	0	0	TRUE	TRUE	TRUE	TRUE	TRUE
606	CD14-monocyte_CD8-effector-CD69_TGFB1:ITGB1	CD14-monocyte_CD8-effector-CD69	CD14-monocyte	CD8-effector-CD69	TGFB1:ITGB1	TGFB1	NA	ITGB1	NA	NA	228	1108	597	257	0.263158	NA	0.316787	NA	0.144054	NA	NA	0.163424	NA	NA	1.12143	NA	1.27821	NA	0.723912	NA	NA	0.725491	NA	NA	0.901008	0.962978	0.803	1	0.001	0.00262754	0.0665173	0.0665173	0.568	0.738548	TRUE	TRUE	TRUE	TRUE	FALSE
607	CD14-monocyte_CD8-effector-CD69_THBS1:CD47	CD14-monocyte_CD8-effector-CD69	CD14-monocyte	CD8-effector-CD69	THBS1:CD47	THBS1	NA	CD47	NA	NA	228	1108	597	257	0.131579	NA	0.550542	NA	0.291457	NA	NA	0.2607	NA	NA	0.785353	NA	4.16187	NA	1.67094	NA	NA	1.22352	NA	NA	1.14555	2.25658	0	0	0	0	0.677967	0.677967	0	0	TRUE	TRUE	TRUE	TRUE	TRUE
608	CD14-monocyte_CD8-effector-CD69_THBS1:ITGA4	CD14-monocyte_CD8-effector-CD69	CD14-monocyte	CD8-effector-CD69	THBS1:ITGA4	THBS1	NA	ITGA4	NA	NA	228	1108	597	257	0.131579	NA	0.550542	NA	0.130653	NA	NA	0.128405	NA	NA	0.785353	NA	4.16187	NA	0.676118	NA	NA	0.520745	NA	NA	0.728692	1.47217	0	0	0	0	0.703239	0.703239	0	0	TRUE	TRUE	TRUE	TRUE	TRUE
609	CD14-monocyte_CD8-effector-CD69_TIMP1:CD63	CD14-monocyte_CD8-effector-CD69	CD14-monocyte	CD8-effector-CD69	TIMP1:CD63	TIMP1	NA	CD63	NA	NA	228	1108	597	257	0.355263	NA	0.624549	NA	0.38861	NA	NA	0.435798	NA	NA	1.78568	NA	3.61415	NA	2.52682	NA	NA	2.30458	NA	NA	2.12417	2.88602	0	0	0	0	0.306498	0.306498	0.001	0.00651022	TRUE	TRUE	TRUE	TRUE	TRUE
610	CD14-monocyte_CD8-effector-CD69_TIMP2:CD44	CD14-monocyte_CD8-effector-CD69	CD14-monocyte	CD8-effector-CD69	TIMP2:CD44	TIMP2	NA	CD44	NA	NA	228	1108	597	257	0.289474	NA	0.297834	NA	0.348409	NA	NA	0.389105	NA	NA	1.38779	NA	1.1217	NA	2.14766	NA	NA	2.02429	NA	NA	1.72641	1.50687	0	0	0	0	-0.136013	0.136013	0.12	0.279141	TRUE	TRUE	TRUE	TRUE	TRUE
611	CD14-monocyte_CD8-effector-CD69_TIMP2:ITGB1	CD14-monocyte_CD8-effector-CD69	CD14-monocyte	CD8-effector-CD69	TIMP2:ITGB1	TIMP2	NA	ITGB1	NA	NA	228	1108	597	257	0.289474	NA	0.297834	NA	0.144054	NA	NA	0.163424	NA	NA	1.38779	NA	1.1217	NA	0.723912	NA	NA	0.725491	NA	NA	1.00232	0.9021	0	0	0	0	-0.105343	0.105343	0.359	0.560518	TRUE	TRUE	TRUE	TRUE	TRUE
612	CD14-monocyte_CD8-effector-CD69_TNFSF13B:HLA-DPB1	CD14-monocyte_CD8-effector-CD69	CD14-monocyte	CD8-effector-CD69	TNFSF13B:HLA-DPB1	TNFSF13B	NA	HLA-DPB1	NA	NA	228	1108	597	257	0.578947	NA	0.65343	NA	0.653266	NA	NA	0.7393	NA	NA	4.03901	NA	3.89946	NA	5.58348	NA	NA	6.78752	NA	NA	4.74886	5.14467	0	0	0	0	0.0800567	0.0800567	0.147	0.318815	TRUE	TRUE	TRUE	TRUE	TRUE
613	CD14-monocyte_CD8-effector-CD69_VCAN:CD44	CD14-monocyte_CD8-effector-CD69	CD14-monocyte	CD8-effector-CD69	VCAN:CD44	VCAN	NA	CD44	NA	NA	228	1108	597	257	0.864035	NA	0.930505	NA	0.348409	NA	NA	0.389105	NA	NA	11.2145	NA	14.3624	NA	2.14766	NA	NA	2.02429	NA	NA	4.90764	5.39199	0	0	0	0	0.0941218	0.0941218	0.174	0.356527	TRUE	TRUE	TRUE	TRUE	TRUE
614	CD14-monocyte_CD8-effector-CD69_VCAN:ITGA4	CD14-monocyte_CD8-effector-CD69	CD14-monocyte	CD8-effector-CD69	VCAN:ITGA4	VCAN	NA	ITGA4	NA	NA	228	1108	597	257	0.864035	NA	0.930505	NA	0.130653	NA	NA	0.128405	NA	NA	11.2145	NA	14.3624	NA	0.676118	NA	NA	0.520745	NA	NA	2.75361	2.7348	0	0	0	0	-0.00685249	0.00685249	0.952	0.976667	TRUE	TRUE	TRUE	TRUE	TRUE
615	CD14-monocyte_CD8-effector-CD69_VCAN:ITGB1	CD14-monocyte_CD8-effector-CD69	CD14-monocyte	CD8-effector-CD69	VCAN:ITGB1	VCAN	NA	ITGB1	NA	NA	228	1108	597	257	0.864035	NA	0.930505	NA	0.144054	NA	NA	0.163424	NA	NA	11.2145	NA	14.3624	NA	0.723912	NA	NA	0.725491	NA	NA	2.84927	3.22797	0	0	0	0	0.124791	0.124791	0.219	0.411724	TRUE	TRUE	TRUE	TRUE	TRUE
616	CD14-monocyte_CD8-effector-GZMH_ADAM10:CD44	CD14-monocyte_CD8-effector-GZMH	CD14-monocyte	CD8-effector-GZMH	ADAM10:CD44	ADAM10	NA	CD44	NA	NA	228	1108	799	233	0.135965	NA	0.165162	NA	0.349186	NA	NA	0.403433	NA	NA	0.5267	NA	0.567298	NA	1.86657	NA	NA	1.90723	NA	NA	0.991525	1.04018	0	0	0.001	0.00262754	0.0479021	0.0479021	0.674	0.813959	TRUE	TRUE	TRUE	TRUE	TRUE
617	CD14-monocyte_CD8-effector-GZMH_ADAM15:ITGB1	CD14-monocyte_CD8-effector-GZMH	CD14-monocyte	CD8-effector-GZMH	ADAM15:ITGB1	ADAM15	NA	ITGB1	NA	NA	228	1108	799	233	0.0614035	NA	0.102888	NA	0.573217	NA	NA	0.570815	NA	NA	0.231555	NA	0.281048	NA	4.04294	NA	NA	3.82434	NA	NA	0.967555	1.03674	0	0	0	0	0.0690619	0.0690619	0.611	0.770723	FALSE	TRUE	TRUE	TRUE	TRUE
618	CD14-monocyte_CD8-effector-GZMH_ADAM17:ITGB1	CD14-monocyte_CD8-effector-GZMH	CD14-monocyte	CD8-effector-GZMH	ADAM17:ITGB1	ADAM17	NA	ITGB1	NA	NA	228	1108	799	233	0.0614035	NA	0.129964	NA	0.573217	NA	NA	0.570815	NA	NA	0.282904	NA	0.444783	NA	4.04294	NA	NA	3.82434	NA	NA	1.06947	1.30422	0	0	0	0	0.198446	0.198446	0.114	0.269567	FALSE	TRUE	TRUE	TRUE	TRUE
619	CD14-monocyte_CD8-effector-GZMH_ADM:ADRB2	CD14-monocyte_CD8-effector-GZMH	CD14-monocyte	CD8-effector-GZMH	ADM:ADRB2	ADM	NA	ADRB2	NA	NA	228	1108	799	233	0.0307018	NA	0.24278	NA	0.16771	NA	NA	0.184549	NA	NA	0.125633	NA	1.24011	NA	0.847421	NA	NA	0.751444	NA	NA	0.326288	0.965337	0	0	0	0	1.0847	1.0847	0	0	FALSE	TRUE	FALSE	TRUE	TRUE
620	CD14-monocyte_CD8-effector-GZMH_APP:PTGER2	CD14-monocyte_CD8-effector-GZMH	CD14-monocyte	CD8-effector-GZMH	APP:PTGER2	APP	NA	PTGER2	NA	NA	228	1108	799	233	0.140351	NA	0.107401	NA	0.246558	NA	NA	0.296137	NA	NA	0.507539	NA	0.313554	NA	1.27865	NA	NA	1.34621	NA	NA	0.805585	0.649701	0	0	0.022	0.0489769	-0.215057	0.215057	0.093	0.23372	TRUE	TRUE	TRUE	FALSE	TRUE
621	CD14-monocyte_CD8-effector-GZMH_APP:RPSA	CD14-monocyte_CD8-effector-GZMH	CD14-monocyte	CD8-effector-GZMH	APP:RPSA	APP	NA	RPSA	NA	NA	228	1108	799	233	0.140351	NA	0.107401	NA	0.974969	NA	NA	0.987124	NA	NA	0.507539	NA	0.313554	NA	17.6682	NA	NA	18.4511	NA	NA	2.99454	2.40529	0	0	0.998	1	-0.219121	0.219121	0.042	0.133106	TRUE	TRUE	TRUE	TRUE	TRUE
622	CD14-monocyte_CD8-effector-GZMH_B2M:CD247	CD14-monocyte_CD8-effector-GZMH	CD14-monocyte	CD8-effector-GZMH	B2M:CD247	B2M	NA	CD247	NA	NA	228	1108	799	233	1	NA	1	NA	0.419274	NA	NA	0.416309	NA	NA	115.107	NA	91.1029	NA	2.51694	NA	NA	1.99333	NA	NA	17.0211	13.4758	0.162	0.334233	0	0	-0.233556	0.233556	0	0	TRUE	TRUE	TRUE	TRUE	FALSE
623	CD14-monocyte_CD8-effector-GZMH_B2M:CD3D	CD14-monocyte_CD8-effector-GZMH	CD14-monocyte	CD8-effector-GZMH	B2M:CD3D	B2M	NA	CD3D	NA	NA	228	1108	799	233	1	NA	1	NA	0.961202	NA	NA	0.948498	NA	NA	115.107	NA	91.1029	NA	16.1419	NA	NA	14.0129	NA	NA	43.1051	35.7297	0.001	0.00309463	0	0	-0.187659	0.187659	0	0	TRUE	TRUE	TRUE	TRUE	TRUE
624	CD14-monocyte_CD8-effector-GZMH_B2M:CD3G	CD14-monocyte_CD8-effector-GZMH	CD14-monocyte	CD8-effector-GZMH	B2M:CD3G	B2M	NA	CD3G	NA	NA	228	1108	799	233	1	NA	1	NA	0.449312	NA	NA	0.515021	NA	NA	115.107	NA	91.1029	NA	2.84386	NA	NA	2.96342	NA	NA	18.0928	16.4309	0.013	0.0345298	0	0	-0.0963464	0.0963464	0.066	0.184245	TRUE	TRUE	TRUE	TRUE	TRUE
625	CD14-monocyte_CD8-effector-GZMH_B2M:HLA-F	CD14-monocyte_CD8-effector-GZMH	CD14-monocyte	CD8-effector-GZMH	B2M:HLA-F	B2M	NA	HLA-F	NA	NA	228	1108	799	233	1	NA	1	NA	0.396746	NA	NA	0.446352	NA	NA	115.107	NA	91.1029	NA	2.26282	NA	NA	2.22518	NA	NA	16.139	14.238	0.996	1	0	0	-0.125322	0.125322	0.025	0.0902485	TRUE	TRUE	TRUE	TRUE	FALSE
626	CD14-monocyte_CD8-effector-GZMH_B2M:KLRC2	CD14-monocyte_CD8-effector-GZMH	CD14-monocyte	CD8-effector-GZMH	B2M:KLRC2	B2M	NA	KLRC2	NA	NA	228	1108	799	233	1	NA	1	NA	0.100125	NA	NA	0.0729614	NA	NA	115.107	NA	91.1029	NA	0.650949	NA	NA	0.445057	NA	NA	8.65614	6.36757	0	0	0	0	-0.307051	0.307051	0.027	0.0958192	TRUE	FALSE	TRUE	TRUE	TRUE
627	CD14-monocyte_CD8-effector-GZMH_B2M:KLRD1	CD14-monocyte_CD8-effector-GZMH	CD14-monocyte	CD8-effector-GZMH	B2M:KLRD1	B2M	NA	KLRD1	NA	NA	228	1108	799	233	1	NA	1	NA	0.658323	NA	NA	0.643777	NA	NA	115.107	NA	91.1029	NA	6.1071	NA	NA	5.66715	NA	NA	26.5136	22.7221	0	0	0	0	-0.154319	0.154319	0	0	TRUE	TRUE	TRUE	TRUE	TRUE
628	CD14-monocyte_CD8-effector-GZMH_CD14:ITGA4	CD14-monocyte_CD8-effector-GZMH	CD14-monocyte	CD8-effector-GZMH	CD14:ITGA4	CD14	NA	ITGA4	NA	NA	228	1108	799	233	0.732456	NA	0.836643	NA	0.188986	NA	NA	0.206009	NA	NA	7.72117	NA	8.92414	NA	0.90908	NA	NA	0.891296	NA	NA	2.64937	2.82029	0	0	0	0	0.0625189	0.0625189	0.455	0.647688	TRUE	TRUE	TRUE	TRUE	TRUE
629	CD14-monocyte_CD8-effector-GZMH_CD14:ITGB1	CD14-monocyte_CD8-effector-GZMH	CD14-monocyte	CD8-effector-GZMH	CD14:ITGB1	CD14	NA	ITGB1	NA	NA	228	1108	799	233	0.732456	NA	0.836643	NA	0.573217	NA	NA	0.570815	NA	NA	7.72117	NA	8.92414	NA	4.04294	NA	NA	3.82434	NA	NA	5.58715	5.842	0	0	0	0	0.0446041	0.0446041	0.435	0.630369	TRUE	TRUE	TRUE	TRUE	TRUE
630	CD14-monocyte_CD8-effector-GZMH_CD14:ITGB2	CD14-monocyte_CD8-effector-GZMH	CD14-monocyte	CD8-effector-GZMH	CD14:ITGB2	CD14	NA	ITGB2	NA	NA	228	1108	799	233	0.732456	NA	0.836643	NA	0.724656	NA	NA	0.811159	NA	NA	7.72117	NA	8.92414	NA	5.75845	NA	NA	6.56498	NA	NA	6.66798	7.6542	0	0	0	0	0.137938	0.137938	0.003	0.0166764	TRUE	TRUE	TRUE	TRUE	TRUE
631	CD14-monocyte_CD8-effector-GZMH_CD48:CD2	CD14-monocyte_CD8-effector-GZMH	CD14-monocyte	CD8-effector-GZMH	CD48:CD2	CD48	NA	CD2	NA	NA	228	1108	799	233	0.627193	NA	0.681408	NA	0.705882	NA	NA	0.824034	NA	NA	4.37137	NA	4.21659	NA	6.11575	NA	NA	7.04028	NA	NA	5.17051	5.44848	0	0	0	0	0.0523655	0.0523655	0.319	0.521792	TRUE	TRUE	TRUE	TRUE	TRUE
632	CD14-monocyte_CD8-effector-GZMH_CD55:ADGRE5	CD14-monocyte_CD8-effector-GZMH	CD14-monocyte	CD8-effector-GZMH	CD55:ADGRE5	CD55	NA	ADGRE5	NA	NA	228	1108	799	233	0.22807	NA	0.439531	NA	0.231539	NA	NA	0.253219	NA	NA	1.05714	NA	1.97557	NA	1.14782	NA	NA	1.04545	NA	NA	1.10154	1.43714	0	0	0	0	0.265938	0.265938	0.004	0.0210691	TRUE	TRUE	TRUE	TRUE	TRUE
633	CD14-monocyte_CD8-effector-GZMH_CD58:CD2	CD14-monocyte_CD8-effector-GZMH	CD14-monocyte	CD8-effector-GZMH	CD58:CD2	CD58	NA	CD2	NA	NA	228	1108	799	233	0.0921053	NA	0.119134	NA	0.705882	NA	NA	0.824034	NA	NA	0.404649	NA	0.443157	NA	6.11575	NA	NA	7.04028	NA	NA	1.57313	1.76634	0	0	0	0	0.115842	0.115842	0.332	0.535013	FALSE	TRUE	TRUE	TRUE	TRUE
634	CD14-monocyte_CD8-effector-GZMH_CD99:CD99	CD14-monocyte_CD8-effector-GZMH	CD14-monocyte	CD8-effector-GZMH	CD99:CD99	CD99	NA	CD99	NA	NA	228	1108	799	233	0.377193	NA	0.49278	NA	0.853567	NA	NA	0.83691	NA	NA	1.91712	NA	2.34371	NA	8.48859	NA	NA	7.90774	NA	NA	4.03406	4.30505	0.001	0.00309463	0	0	0.0650136	0.0650136	0.273	0.473496	TRUE	TRUE	TRUE	TRUE	TRUE
635	CD14-monocyte_CD8-effector-GZMH_CLEC2B:KLRF1	CD14-monocyte_CD8-effector-GZMH	CD14-monocyte	CD8-effector-GZMH	CLEC2B:KLRF1	CLEC2B	NA	KLRF1	NA	NA	228	1108	799	233	0.210526	NA	0.174188	NA	0.142678	NA	NA	0.11588	NA	NA	1.11182	NA	0.818761	NA	0.912647	NA	NA	0.617924	NA	NA	1.00732	0.711289	0	0	0.001	0.00262754	-0.347974	0.347974	0.02	0.0762019	TRUE	TRUE	TRUE	TRUE	TRUE
636	CD14-monocyte_CD8-effector-GZMH_F13A1:ITGB1	CD14-monocyte_CD8-effector-GZMH	CD14-monocyte	CD8-effector-GZMH	F13A1:ITGB1	F13A1	NA	ITGB1	NA	NA	228	1108	799	233	0.0921053	NA	0.112816	NA	0.573217	NA	NA	0.570815	NA	NA	0.419159	NA	0.329971	NA	4.04294	NA	NA	3.82434	NA	NA	1.30178	1.12335	0	0	0	0	-0.147415	0.147415	0.254	0.452473	FALSE	TRUE	TRUE	TRUE	TRUE
637	CD14-monocyte_CD8-effector-GZMH_FYN:SPN	CD14-monocyte_CD8-effector-GZMH	CD14-monocyte	CD8-effector-GZMH	FYN:SPN	FYN	NA	SPN	NA	NA	228	1108	799	233	0.118421	NA	0.15704	NA	0.286608	NA	NA	0.274678	NA	NA	0.498699	NA	0.513967	NA	1.44998	NA	NA	1.18027	NA	NA	0.850355	0.778859	0	0	0	0	-0.0878239	0.0878239	0.461	0.653007	TRUE	TRUE	TRUE	TRUE	TRUE
638	CD14-monocyte_CD8-effector-GZMH_GRN:TNFRSF1A	CD14-monocyte_CD8-effector-GZMH	CD14-monocyte	CD8-effector-GZMH	GRN:TNFRSF1A	GRN	NA	TNFRSF1A	NA	NA	228	1108	799	233	0.666667	NA	0.829422	NA	0.115144	NA	NA	0.103004	NA	NA	5.33023	NA	7.385	NA	0.532754	NA	NA	0.377618	NA	NA	1.68514	1.66994	0	0	0	0	-0.00906112	0.00906112	0.95	0.97542	TRUE	TRUE	TRUE	TRUE	TRUE
639	CD14-monocyte_CD8-effector-GZMH_GRN:TNFRSF1B	CD14-monocyte_CD8-effector-GZMH	CD14-monocyte	CD8-effector-GZMH	GRN:TNFRSF1B	GRN	NA	TNFRSF1B	NA	NA	228	1108	799	233	0.666667	NA	0.829422	NA	0.190238	NA	NA	0.27897	NA	NA	5.33023	NA	7.385	NA	0.917182	NA	NA	1.25775	NA	NA	2.21106	3.0477	0	0	0	0	0.320916	0.320916	0	0	TRUE	TRUE	TRUE	TRUE	TRUE
640	CD14-monocyte_CD8-effector-GZMH_HBEGF:CD44	CD14-monocyte_CD8-effector-GZMH	CD14-monocyte	CD8-effector-GZMH	HBEGF:CD44	HBEGF	NA	CD44	NA	NA	228	1108	799	233	0.0614035	NA	0.199458	NA	0.349186	NA	NA	0.403433	NA	NA	0.303568	NA	0.827895	NA	1.86657	NA	NA	1.90723	NA	NA	0.752749	1.25658	0	0	0	0	0.512415	0.512415	0.001	0.00651022	FALSE	TRUE	TRUE	TRUE	TRUE
641	CD14-monocyte_CD8-effector-GZMH_HLA-A:CD3D	CD14-monocyte_CD8-effector-GZMH	CD14-monocyte	CD8-effector-GZMH	HLA-A:CD3D	HLA-A	NA	CD3D	NA	NA	228	1108	799	233	0.828947	NA	0.805054	NA	0.961202	NA	NA	0.948498	NA	NA	9.47759	NA	6.61943	NA	16.1419	NA	NA	14.0129	NA	NA	12.3688	9.63105	0.99	1	0	0	-0.250184	0.250184	0	0	TRUE	TRUE	TRUE	TRUE	FALSE
642	CD14-monocyte_CD8-effector-GZMH_HLA-A:CD3G	CD14-monocyte_CD8-effector-GZMH	CD14-monocyte	CD8-effector-GZMH	HLA-A:CD3G	HLA-A	NA	CD3G	NA	NA	228	1108	799	233	0.828947	NA	0.805054	NA	0.449312	NA	NA	0.515021	NA	NA	9.47759	NA	6.61943	NA	2.84386	NA	NA	2.96342	NA	NA	5.19162	4.42901	0.966	1	0	0	-0.158871	0.158871	0.001	0.00651022	TRUE	TRUE	TRUE	TRUE	FALSE
643	CD14-monocyte_CD8-effector-GZMH_HLA-A:CD8A	CD14-monocyte_CD8-effector-GZMH	CD14-monocyte	CD8-effector-GZMH	HLA-A:CD8A	HLA-A	NA	CD8A	NA	NA	228	1108	799	233	0.828947	NA	0.805054	NA	0.570713	NA	NA	0.630901	NA	NA	9.47759	NA	6.61943	NA	4.42599	NA	NA	5.09285	NA	NA	6.4767	5.80618	0	0	0	0	-0.109288	0.109288	0.017	0.0671831	TRUE	TRUE	TRUE	TRUE	TRUE
644	CD14-monocyte_CD8-effector-GZMH_HLA-A:CD8B	CD14-monocyte_CD8-effector-GZMH	CD14-monocyte	CD8-effector-GZMH	HLA-A:CD8B	HLA-A	NA	CD8B	NA	NA	228	1108	799	233	0.828947	NA	0.805054	NA	0.494368	NA	NA	0.583691	NA	NA	9.47759	NA	6.61943	NA	4.03803	NA	NA	5.10281	NA	NA	6.18634	5.81186	0.018	0.0465902	0	0	-0.0624437	0.0624437	0.221	0.414231	TRUE	TRUE	TRUE	TRUE	TRUE
645	CD14-monocyte_CD8-effector-GZMH_HLA-B:CD3D	CD14-monocyte_CD8-effector-GZMH	CD14-monocyte	CD8-effector-GZMH	HLA-B:CD3D	HLA-B	NA	CD3D	NA	NA	228	1108	799	233	0.991228	NA	0.982852	NA	0.961202	NA	NA	0.948498	NA	NA	29.5301	NA	22.4076	NA	16.1419	NA	NA	14.0129	NA	NA	21.8328	17.7199	0	0	0	0	-0.208727	0.208727	0	0	TRUE	TRUE	TRUE	TRUE	TRUE
646	CD14-monocyte_CD8-effector-GZMH_HLA-B:CD3G	CD14-monocyte_CD8-effector-GZMH	CD14-monocyte	CD8-effector-GZMH	HLA-B:CD3G	HLA-B	NA	CD3G	NA	NA	228	1108	799	233	0.991228	NA	0.982852	NA	0.449312	NA	NA	0.515021	NA	NA	29.5301	NA	22.4076	NA	2.84386	NA	NA	2.96342	NA	NA	9.16403	8.14881	0	0	0	0	-0.117415	0.117415	0.014	0.0575573	TRUE	TRUE	TRUE	TRUE	TRUE
647	CD14-monocyte_CD8-effector-GZMH_HLA-B:KLRD1	CD14-monocyte_CD8-effector-GZMH	CD14-monocyte	CD8-effector-GZMH	HLA-B:KLRD1	HLA-B	NA	KLRD1	NA	NA	228	1108	799	233	0.991228	NA	0.982852	NA	0.658323	NA	NA	0.643777	NA	NA	29.5301	NA	22.4076	NA	6.1071	NA	NA	5.66715	NA	NA	13.4292	11.2689	0	0	0	0	-0.175387	0.175387	0	0	TRUE	TRUE	TRUE	TRUE	TRUE
648	CD14-monocyte_CD8-effector-GZMH_HLA-C:CD3D	CD14-monocyte_CD8-effector-GZMH	CD14-monocyte	CD8-effector-GZMH	HLA-C:CD3D	HLA-C	NA	CD3D	NA	NA	228	1108	799	233	0.846491	NA	0.83213	NA	0.961202	NA	NA	0.948498	NA	NA	9.86994	NA	7.69202	NA	16.1419	NA	NA	14.0129	NA	NA	12.6222	10.3821	0.006	0.0169104	0	0	-0.195378	0.195378	0	0	TRUE	TRUE	TRUE	TRUE	TRUE
649	CD14-monocyte_CD8-effector-GZMH_HLA-C:CD3G	CD14-monocyte_CD8-effector-GZMH	CD14-monocyte	CD8-effector-GZMH	HLA-C:CD3G	HLA-C	NA	CD3G	NA	NA	228	1108	799	233	0.846491	NA	0.83213	NA	0.449312	NA	NA	0.515021	NA	NA	9.86994	NA	7.69202	NA	2.84386	NA	NA	2.96342	NA	NA	5.298	4.77437	0.011	0.0296045	0	0	-0.104065	0.104065	0.06	0.171755	TRUE	TRUE	TRUE	TRUE	TRUE
650	CD14-monocyte_CD8-effector-GZMH_HLA-DPA1:LAG3	CD14-monocyte_CD8-effector-GZMH	CD14-monocyte	CD8-effector-GZMH	HLA-DPA1:LAG3	HLA-DPA1	NA	LAG3	NA	NA	228	1108	799	233	0.438596	NA	0.338448	NA	0.168961	NA	NA	0.193133	NA	NA	3.21438	NA	1.42212	NA	0.817273	NA	NA	0.77336	NA	NA	1.62081	1.04872	0	0	0.002	0.00510558	-0.435355	0.435355	0	0	TRUE	TRUE	TRUE	TRUE	TRUE
651	CD14-monocyte_CD8-effector-GZMH_HLA-DPB1:LAG3	CD14-monocyte_CD8-effector-GZMH	CD14-monocyte	CD8-effector-GZMH	HLA-DPB1:LAG3	HLA-DPB1	NA	LAG3	NA	NA	228	1108	799	233	0.52193	NA	0.407942	NA	0.168961	NA	NA	0.193133	NA	NA	4.45328	NA	1.98078	NA	0.817273	NA	NA	0.77336	NA	NA	1.90776	1.23768	0	0	0.001	0.00262754	-0.43269	0.43269	0	0	TRUE	TRUE	TRUE	TRUE	TRUE
652	CD14-monocyte_CD8-effector-GZMH_HLA-DQB1:LAG3	CD14-monocyte_CD8-effector-GZMH	CD14-monocyte	CD8-effector-GZMH	HLA-DQB1:LAG3	HLA-DQB1	NA	LAG3	NA	NA	228	1108	799	233	0.280702	NA	0.234657	NA	0.168961	NA	NA	0.193133	NA	NA	1.86418	NA	0.971517	NA	0.817273	NA	NA	0.77336	NA	NA	1.23432	0.866795	0	0	0	0	-0.353472	0.353472	0.001	0.00651022	TRUE	TRUE	TRUE	TRUE	TRUE
653	CD14-monocyte_CD8-effector-GZMH_HLA-DRA:LAG3	CD14-monocyte_CD8-effector-GZMH	CD14-monocyte	CD8-effector-GZMH	HLA-DRA:LAG3	HLA-DRA	NA	LAG3	NA	NA	228	1108	799	233	0.925439	NA	0.797834	NA	0.168961	NA	NA	0.193133	NA	NA	19.7989	NA	7.968	NA	0.817273	NA	NA	0.77336	NA	NA	4.02257	2.48237	0	0	0	0	-0.482709	0.482709	0	0	TRUE	TRUE	TRUE	TRUE	TRUE
654	CD14-monocyte_CD8-effector-GZMH_HLA-DRB1:LAG3	CD14-monocyte_CD8-effector-GZMH	CD14-monocyte	CD8-effector-GZMH	HLA-DRB1:LAG3	HLA-DRB1	NA	LAG3	NA	NA	228	1108	799	233	0.754386	NA	0.580325	NA	0.168961	NA	NA	0.193133	NA	NA	9.24877	NA	3.59349	NA	0.817273	NA	NA	0.77336	NA	NA	2.74932	1.66705	0	0	0	0	-0.500298	0.500298	0	0	TRUE	TRUE	TRUE	TRUE	TRUE
655	CD14-monocyte_CD8-effector-GZMH_HLA-DRB5:LAG3	CD14-monocyte_CD8-effector-GZMH	CD14-monocyte	CD8-effector-GZMH	HLA-DRB5:LAG3	HLA-DRB5	NA	LAG3	NA	NA	228	1108	799	233	0.109649	NA	0.101083	NA	0.168961	NA	NA	0.193133	NA	NA	0.642632	NA	0.377452	NA	0.817273	NA	NA	0.77336	NA	NA	0.724711	0.540284	0	0	0	0	-0.293678	0.293678	0.039	0.126186	TRUE	TRUE	TRUE	FALSE	TRUE
656	CD14-monocyte_CD8-effector-GZMH_HLA-DRB6:LAG3	CD14-monocyte_CD8-effector-GZMH	CD14-monocyte	CD8-effector-GZMH	HLA-DRB6:LAG3	HLA-DRB6	NA	LAG3	NA	NA	228	1108	799	233	0.144737	NA	0.099278	NA	0.168961	NA	NA	0.193133	NA	NA	0.721272	NA	0.312346	NA	0.817273	NA	NA	0.77336	NA	NA	0.767773	0.491484	0	0	0	0	-0.446065	0.446065	0.003	0.0166764	TRUE	FALSE	TRUE	FALSE	TRUE
657	CD14-monocyte_CD8-effector-GZMH_HLA-E:CD8A	CD14-monocyte_CD8-effector-GZMH	CD14-monocyte	CD8-effector-GZMH	HLA-E:CD8A	HLA-E	NA	CD8A	NA	NA	228	1108	799	233	0.631579	NA	0.661552	NA	0.570713	NA	NA	0.630901	NA	NA	4.46545	NA	3.93063	NA	4.42599	NA	NA	5.09285	NA	NA	4.44568	4.47416	0	0	0	0	0.00638696	0.00638696	0.899	0.948165	TRUE	TRUE	TRUE	TRUE	TRUE
658	CD14-monocyte_CD8-effector-GZMH_HLA-E:CD8B	CD14-monocyte_CD8-effector-GZMH	CD14-monocyte	CD8-effector-GZMH	HLA-E:CD8B	HLA-E	NA	CD8B	NA	NA	228	1108	799	233	0.631579	NA	0.661552	NA	0.494368	NA	NA	0.583691	NA	NA	4.46545	NA	3.93063	NA	4.03803	NA	NA	5.10281	NA	NA	4.24637	4.47853	0.007	0.0195046	0	0	0.0532316	0.0532316	0.376	0.576885	TRUE	TRUE	TRUE	TRUE	TRUE
659	CD14-monocyte_CD8-effector-GZMH_HLA-E:KLRC2	CD14-monocyte_CD8-effector-GZMH	CD14-monocyte	CD8-effector-GZMH	HLA-E:KLRC2	HLA-E	NA	KLRC2	NA	NA	228	1108	799	233	0.631579	NA	0.661552	NA	0.100125	NA	NA	0.0729614	NA	NA	4.46545	NA	3.93063	NA	0.650949	NA	NA	0.445057	NA	NA	1.70493	1.32263	0.002	0.00599943	0	0	-0.253901	0.253901	0.088	0.225097	TRUE	FALSE	TRUE	TRUE	TRUE
660	CD14-monocyte_CD8-effector-GZMH_HLA-E:KLRD1_KLRC2	CD14-monocyte_CD8-effector-GZMH	CD14-monocyte	CD8-effector-GZMH	HLA-E:KLRD1_KLRC2	HLA-E	NA	KLRD1	KLRC2	NA	228	1108	799	233	0.631579	NA	0.661552	NA	0.658323	0.100125	NA	0.643777	0.0729614	NA	4.46545	NA	3.93063	NA	6.1071	0.650949	NA	5.66715	0.445057	NA	1.70493	1.32263	0.002	0.00599943	0	0	-0.253901	0.253901	0.088	0.225097	TRUE	FALSE	TRUE	TRUE	TRUE
661	CD14-monocyte_CD8-effector-GZMH_HLA-E:KLRD1_KLRC3	CD14-monocyte_CD8-effector-GZMH	CD14-monocyte	CD8-effector-GZMH	HLA-E:KLRD1_KLRC3	HLA-E	NA	KLRD1	KLRC3	NA	228	1108	799	233	0.631579	NA	0.661552	NA	0.658323	0.185232	NA	0.643777	0.133047	NA	4.46545	NA	3.93063	NA	6.1071	1.24679	NA	5.66715	0.605367	NA	2.35955	1.54255	0	0	0	0	-0.425034	0.425034	0	0	TRUE	TRUE	TRUE	TRUE	TRUE
662	CD14-monocyte_CD8-effector-GZMH_HLA-F:CD8A	CD14-monocyte_CD8-effector-GZMH	CD14-monocyte	CD8-effector-GZMH	HLA-F:CD8A	HLA-F	NA	CD8A	NA	NA	228	1108	799	233	0.210526	NA	0.117329	NA	0.570713	NA	NA	0.630901	NA	NA	0.948055	NA	0.358836	NA	4.42599	NA	NA	5.09285	NA	NA	2.04843	1.35185	0	0	0	0	-0.415601	0.415601	0	0	TRUE	TRUE	TRUE	TRUE	TRUE
663	CD14-monocyte_CD8-effector-GZMH_HLA-F:CD8B	CD14-monocyte_CD8-effector-GZMH	CD14-monocyte	CD8-effector-GZMH	HLA-F:CD8B	HLA-F	NA	CD8B	NA	NA	228	1108	799	233	0.210526	NA	0.117329	NA	0.494368	NA	NA	0.583691	NA	NA	0.948055	NA	0.358836	NA	4.03803	NA	NA	5.10281	NA	NA	1.9566	1.35317	0	0	0	0	-0.368756	0.368756	0	0	TRUE	TRUE	TRUE	TRUE	TRUE
664	CD14-monocyte_CD8-effector-GZMH_HP:ITGB2	CD14-monocyte_CD8-effector-GZMH	CD14-monocyte	CD8-effector-GZMH	HP:ITGB2	HP	NA	ITGB2	NA	NA	228	1108	799	233	0.0307018	NA	0.283394	NA	0.724656	NA	NA	0.811159	NA	NA	0.127698	NA	1.81268	NA	5.75845	NA	NA	6.56498	NA	NA	0.85752	3.44967	0.001	0.00309463	0	0	1.39199	1.39199	0	0	FALSE	TRUE	TRUE	TRUE	TRUE
665	CD14-monocyte_CD8-effector-GZMH_ICAM3:ITGB2_ITGAL	CD14-monocyte_CD8-effector-GZMH	CD14-monocyte	CD8-effector-GZMH	ICAM3:ITGB2_ITGAL	ICAM3	NA	ITGB2	ITGAL	NA	228	1108	799	233	0.307018	NA	0.434116	NA	0.724656	0.234043	NA	0.811159	0.175966	NA	1.52356	NA	1.93192	NA	5.75845	1.13409	NA	6.56498	0.80114	NA	1.31448	1.24408	0	0	0	0	-0.0550417	0.0550417	0.619	0.775942	TRUE	TRUE	TRUE	TRUE	TRUE
666	CD14-monocyte_CD8-effector-GZMH_LGALS1:CD69	CD14-monocyte_CD8-effector-GZMH	CD14-monocyte	CD8-effector-GZMH	LGALS1:CD69	LGALS1	NA	CD69	NA	NA	228	1108	799	233	0.964912	NA	0.987365	NA	0.241552	NA	NA	0.347639	NA	NA	28.8152	NA	48.6071	NA	1.28829	NA	NA	1.9724	NA	NA	6.09281	9.79145	0	0	0	0	0.474401	0.474401	0	0	TRUE	TRUE	TRUE	TRUE	TRUE
667	CD14-monocyte_CD8-effector-GZMH_LGALS1:ITGB1	CD14-monocyte_CD8-effector-GZMH	CD14-monocyte	CD8-effector-GZMH	LGALS1:ITGB1	LGALS1	NA	ITGB1	NA	NA	228	1108	799	233	0.964912	NA	0.987365	NA	0.573217	NA	NA	0.570815	NA	NA	28.8152	NA	48.6071	NA	4.04294	NA	NA	3.82434	NA	NA	10.7934	13.6342	0	0	0	0	0.23364	0.23364	0	0	TRUE	TRUE	TRUE	TRUE	TRUE
668	CD14-monocyte_CD8-effector-GZMH_LGALS1:LGALS1	CD14-monocyte_CD8-effector-GZMH	CD14-monocyte	CD8-effector-GZMH	LGALS1:LGALS1	LGALS1	NA	LGALS1	NA	NA	228	1108	799	233	0.964912	NA	0.987365	NA	0.887359	NA	NA	0.871245	NA	NA	28.8152	NA	48.6071	NA	18.0273	NA	NA	13.7855	NA	NA	22.7917	25.8858	0	0	0	0	0.127298	0.127298	0.003	0.0166764	TRUE	TRUE	TRUE	TRUE	TRUE
669	CD14-monocyte_CD8-effector-GZMH_LGALS1:PTPRC	CD14-monocyte_CD8-effector-GZMH	CD14-monocyte	CD8-effector-GZMH	LGALS1:PTPRC	LGALS1	NA	PTPRC	NA	NA	228	1108	799	233	0.964912	NA	0.987365	NA	0.744681	NA	NA	0.819742	NA	NA	28.8152	NA	48.6071	NA	6.273	NA	NA	6.97923	NA	NA	13.4446	18.4185	0	0	0	0	0.314775	0.314775	0	0	TRUE	TRUE	TRUE	TRUE	TRUE
670	CD14-monocyte_CD8-effector-GZMH_LGALS3:LAG3	CD14-monocyte_CD8-effector-GZMH	CD14-monocyte	CD8-effector-GZMH	LGALS3:LAG3	LGALS3	NA	LAG3	NA	NA	228	1108	799	233	0.355263	NA	0.482852	NA	0.168961	NA	NA	0.193133	NA	NA	1.94246	NA	2.36191	NA	0.817273	NA	NA	0.77336	NA	NA	1.25997	1.35152	0	0	0	0	0.0701439	0.0701439	0.541	0.718705	TRUE	TRUE	TRUE	TRUE	TRUE
671	CD14-monocyte_CD8-effector-GZMH_LGALS9:CD44	CD14-monocyte_CD8-effector-GZMH	CD14-monocyte	CD8-effector-GZMH	LGALS9:CD44	LGALS9	NA	CD44	NA	NA	228	1108	799	233	0.223684	NA	0.352888	NA	0.349186	NA	NA	0.403433	NA	NA	1.06407	NA	1.37626	NA	1.86657	NA	NA	1.90723	NA	NA	1.40931	1.62014	0	0	0	0	0.13941	0.13941	0.109	0.261197	TRUE	TRUE	TRUE	TRUE	TRUE
672	CD14-monocyte_CD8-effector-GZMH_LGALS9:CD47	CD14-monocyte_CD8-effector-GZMH	CD14-monocyte	CD8-effector-GZMH	LGALS9:CD47	LGALS9	NA	CD47	NA	NA	228	1108	799	233	0.223684	NA	0.352888	NA	0.415519	NA	NA	0.399142	NA	NA	1.06407	NA	1.37626	NA	2.60139	NA	NA	1.98776	NA	NA	1.66375	1.65399	0	0	0	0	-0.00588281	0.00588281	0.942	0.97112	TRUE	TRUE	TRUE	TRUE	TRUE
673	CD14-monocyte_CD8-effector-GZMH_LGALS9:PTPRC	CD14-monocyte_CD8-effector-GZMH	CD14-monocyte	CD8-effector-GZMH	LGALS9:PTPRC	LGALS9	NA	PTPRC	NA	NA	228	1108	799	233	0.223684	NA	0.352888	NA	0.744681	NA	NA	0.819742	NA	NA	1.06407	NA	1.37626	NA	6.273	NA	NA	6.97923	NA	NA	2.58358	3.09923	0	0	0	0	0.181977	0.181977	0.009	0.0407442	TRUE	TRUE	TRUE	TRUE	TRUE
674	CD14-monocyte_CD8-effector-GZMH_LGALS9:SORL1	CD14-monocyte_CD8-effector-GZMH	CD14-monocyte	CD8-effector-GZMH	LGALS9:SORL1	LGALS9	NA	SORL1	NA	NA	228	1108	799	233	0.223684	NA	0.352888	NA	0.140175	NA	NA	0.133047	NA	NA	1.06407	NA	1.37626	NA	0.648941	NA	NA	0.587679	NA	NA	0.830974	0.899333	0	0	0	0	0.0790546	0.0790546	0.526	0.706633	TRUE	TRUE	TRUE	TRUE	TRUE
675	CD14-monocyte_CD8-effector-GZMH_LYZ:ITGAL	CD14-monocyte_CD8-effector-GZMH	CD14-monocyte	CD8-effector-GZMH	LYZ:ITGAL	LYZ	NA	ITGAL	NA	NA	228	1108	799	233	0.991228	NA	0.994585	NA	0.234043	NA	NA	0.175966	NA	NA	105.308	NA	118.861	NA	1.13409	NA	NA	0.80114	NA	NA	10.9284	9.75829	0	0	0	0	-0.113245	0.113245	0.195	0.382881	TRUE	TRUE	TRUE	TRUE	TRUE
676	CD14-monocyte_CD8-effector-GZMH_NRG1:HLA-DPB1	CD14-monocyte_CD8-effector-GZMH	CD14-monocyte	CD8-effector-GZMH	NRG1:HLA-DPB1	NRG1	NA	HLA-DPB1	NA	NA	228	1108	799	233	0.22807	NA	0.196751	NA	0.708385	NA	NA	0.815451	NA	NA	1.22516	NA	0.769638	NA	5.73493	NA	NA	7.22162	NA	NA	2.6507	2.35755	0	0	0	0	-0.117201	0.117201	0.171	0.352343	TRUE	TRUE	TRUE	TRUE	TRUE
677	CD14-monocyte_CD8-effector-GZMH_PSEN1:CD44	CD14-monocyte_CD8-effector-GZMH	CD14-monocyte	CD8-effector-GZMH	PSEN1:CD44	PSEN1	NA	CD44	NA	NA	228	1108	799	233	0.118421	NA	0.0758123	NA	0.349186	NA	NA	0.403433	NA	NA	0.45548	NA	0.222075	NA	1.86657	NA	NA	1.90723	NA	NA	0.922055	0.650806	0	0	0.028	0.0613252	-0.348393	0.348393	0.008	0.0371147	TRUE	FALSE	TRUE	FALSE	TRUE
678	CD14-monocyte_CD8-effector-GZMH_RETN:CAP1	CD14-monocyte_CD8-effector-GZMH	CD14-monocyte	CD8-effector-GZMH	RETN:CAP1	RETN	NA	CAP1	NA	NA	228	1108	799	233	0.197368	NA	0.502708	NA	0.539424	NA	NA	0.660944	NA	NA	1.40274	NA	5.24181	NA	3.43398	NA	NA	4.16807	NA	NA	2.19476	4.67421	0	0	0	0	0.755987	0.755987	0	0	TRUE	TRUE	TRUE	TRUE	TRUE
679	CD14-monocyte_CD8-effector-GZMH_RPS27A:ADRB2	CD14-monocyte_CD8-effector-GZMH	CD14-monocyte	CD8-effector-GZMH	RPS27A:ADRB2	RPS27A	NA	ADRB2	NA	NA	228	1108	799	233	1	NA	0.995487	NA	0.16771	NA	NA	0.184549	NA	NA	60.5888	NA	41.3623	NA	0.847421	NA	NA	0.751444	NA	NA	7.16549	5.57507	0	0	0	0	-0.250971	0.250971	0.003	0.0166764	TRUE	TRUE	TRUE	TRUE	TRUE
680	CD14-monocyte_CD8-effector-GZMH_S100A8:CD69	CD14-monocyte_CD8-effector-GZMH	CD14-monocyte	CD8-effector-GZMH	S100A8:CD69	S100A8	NA	CD69	NA	NA	228	1108	799	233	1	NA	0.999097	NA	0.241552	NA	NA	0.347639	NA	NA	223.528	NA	469.029	NA	1.28829	NA	NA	1.9724	NA	NA	16.9696	30.4156	0	0	0	0	0.583531	0.583531	0	0	TRUE	TRUE	TRUE	TRUE	TRUE
681	CD14-monocyte_CD8-effector-GZMH_S100A8:ITGB2	CD14-monocyte_CD8-effector-GZMH	CD14-monocyte	CD8-effector-GZMH	S100A8:ITGB2	S100A8	NA	ITGB2	NA	NA	228	1108	799	233	1	NA	0.999097	NA	0.724656	NA	NA	0.811159	NA	NA	223.528	NA	469.029	NA	5.75845	NA	NA	6.56498	NA	NA	35.8772	55.4902	0	0	0	0	0.436105	0.436105	0	0	TRUE	TRUE	TRUE	TRUE	TRUE
682	CD14-monocyte_CD8-effector-GZMH_S100A9:ITGB2	CD14-monocyte_CD8-effector-GZMH	CD14-monocyte	CD8-effector-GZMH	S100A9:ITGB2	S100A9	NA	ITGB2	NA	NA	228	1108	799	233	1	NA	0.999097	NA	0.724656	NA	NA	0.811159	NA	NA	210.695	NA	409.366	NA	5.75845	NA	NA	6.56498	NA	NA	34.8321	51.8409	0	0	0	0	0.39764	0.39764	0	0	TRUE	TRUE	TRUE	TRUE	TRUE
683	CD14-monocyte_CD8-effector-GZMH_SELL:SELPLG	CD14-monocyte_CD8-effector-GZMH	CD14-monocyte	CD8-effector-GZMH	SELL:SELPLG	SELL	NA	SELPLG	NA	NA	228	1108	799	233	0.491228	NA	0.711191	NA	0.260325	NA	NA	0.27897	NA	NA	2.69539	NA	4.76911	NA	1.36696	NA	NA	1.28556	NA	NA	1.9195	2.47608	0	0	0	0	0.254609	0.254609	0.005	0.0253692	TRUE	TRUE	TRUE	TRUE	TRUE
684	CD14-monocyte_CD8-effector-GZMH_SELPLG:ITGB2	CD14-monocyte_CD8-effector-GZMH	CD14-monocyte	CD8-effector-GZMH	SELPLG:ITGB2	SELPLG	NA	ITGB2	NA	NA	228	1108	799	233	0.241228	NA	0.31769	NA	0.724656	NA	NA	0.811159	NA	NA	1.04557	NA	1.16125	NA	5.75845	NA	NA	6.56498	NA	NA	2.45375	2.76109	0	0	0	0	0.118008	0.118008	0.098	0.2427	TRUE	TRUE	TRUE	TRUE	TRUE
685	CD14-monocyte_CD8-effector-GZMH_SIRPA:CD47	CD14-monocyte_CD8-effector-GZMH	CD14-monocyte	CD8-effector-GZMH	SIRPA:CD47	SIRPA	NA	CD47	NA	NA	228	1108	799	233	0.114035	NA	0.166065	NA	0.415519	NA	NA	0.399142	NA	NA	0.511316	NA	0.557486	NA	2.60139	NA	NA	1.98776	NA	NA	1.15331	1.05269	0	0	0	0	-0.091293	0.091293	0.447	0.64063	TRUE	TRUE	TRUE	TRUE	TRUE
686	CD14-monocyte_CD8-effector-GZMH_SYK:LAT	CD14-monocyte_CD8-effector-GZMH	CD14-monocyte	CD8-effector-GZMH	SYK:LAT	SYK	NA	LAT	NA	NA	228	1108	799	233	0.188596	NA	0.240072	NA	0.392991	NA	NA	0.347639	NA	NA	0.898693	NA	0.820737	NA	2.23612	NA	NA	1.73827	NA	NA	1.4176	1.19443	0	0	0	0	-0.171294	0.171294	0.076	0.203512	TRUE	TRUE	TRUE	TRUE	TRUE
687	CD14-monocyte_CD8-effector-GZMH_TGFB1:CXCR4	CD14-monocyte_CD8-effector-GZMH	CD14-monocyte	CD8-effector-GZMH	TGFB1:CXCR4	TGFB1	NA	CXCR4	NA	NA	228	1108	799	233	0.263158	NA	0.316787	NA	0.469337	NA	NA	0.875536	NA	NA	1.12143	NA	1.27821	NA	3.43154	NA	NA	11.8814	NA	NA	1.96169	3.89704	0.827	1	0	0	0.686413	0.686413	0	0	TRUE	TRUE	TRUE	TRUE	FALSE
688	CD14-monocyte_CD8-effector-GZMH_TGFB1:ITGB1	CD14-monocyte_CD8-effector-GZMH	CD14-monocyte	CD8-effector-GZMH	TGFB1:ITGB1	TGFB1	NA	ITGB1	NA	NA	228	1108	799	233	0.263158	NA	0.316787	NA	0.573217	NA	NA	0.570815	NA	NA	1.12143	NA	1.27821	NA	4.04294	NA	NA	3.82434	NA	NA	2.12929	2.21095	0	0	0	0	0.0376348	0.0376348	0.644	0.793603	TRUE	TRUE	TRUE	TRUE	TRUE
689	CD14-monocyte_CD8-effector-GZMH_TGFB1:TGFBR3	CD14-monocyte_CD8-effector-GZMH	CD14-monocyte	CD8-effector-GZMH	TGFB1:TGFBR3	TGFB1	NA	TGFBR3	NA	NA	228	1108	799	233	0.263158	NA	0.316787	NA	0.118899	NA	NA	0.0858369	NA	NA	1.12143	NA	1.27821	NA	0.577926	NA	NA	0.323085	NA	NA	0.805048	0.642627	0	0	0	0	-0.225337	0.225337	0.13	0.294123	TRUE	FALSE	TRUE	FALSE	TRUE
690	CD14-monocyte_CD8-effector-GZMH_THBS1:CD47	CD14-monocyte_CD8-effector-GZMH	CD14-monocyte	CD8-effector-GZMH	THBS1:CD47	THBS1	NA	CD47	NA	NA	228	1108	799	233	0.131579	NA	0.550542	NA	0.415519	NA	NA	0.399142	NA	NA	0.785353	NA	4.16187	NA	2.60139	NA	NA	1.98776	NA	NA	1.42934	2.87625	0	0	0	0	0.699275	0.699275	0	0	TRUE	TRUE	TRUE	TRUE	TRUE
691	CD14-monocyte_CD8-effector-GZMH_THBS1:ITGA4	CD14-monocyte_CD8-effector-GZMH	CD14-monocyte	CD8-effector-GZMH	THBS1:ITGA4	THBS1	NA	ITGA4	NA	NA	228	1108	799	233	0.131579	NA	0.550542	NA	0.188986	NA	NA	0.206009	NA	NA	0.785353	NA	4.16187	NA	0.90908	NA	NA	0.891296	NA	NA	0.844955	1.926	0	0	0	0	0.823915	0.823915	0	0	TRUE	TRUE	TRUE	TRUE	TRUE
692	CD14-monocyte_CD8-effector-GZMH_TIMP1:CD63	CD14-monocyte_CD8-effector-GZMH	CD14-monocyte	CD8-effector-GZMH	TIMP1:CD63	TIMP1	NA	CD63	NA	NA	228	1108	799	233	0.355263	NA	0.624549	NA	0.554443	NA	NA	0.60515	NA	NA	1.78568	NA	3.61415	NA	3.72309	NA	NA	3.29572	NA	NA	2.57842	3.45127	0	0	0	0	0.291565	0.291565	0	0	TRUE	TRUE	TRUE	TRUE	TRUE
693	CD14-monocyte_CD8-effector-GZMH_TIMP2:CD44	CD14-monocyte_CD8-effector-GZMH	CD14-monocyte	CD8-effector-GZMH	TIMP2:CD44	TIMP2	NA	CD44	NA	NA	228	1108	799	233	0.289474	NA	0.297834	NA	0.349186	NA	NA	0.403433	NA	NA	1.38779	NA	1.1217	NA	1.86657	NA	NA	1.90723	NA	NA	1.60947	1.46265	0	0	0	0	-0.095658	0.095658	0.253	0.451307	TRUE	TRUE	TRUE	TRUE	TRUE
694	CD14-monocyte_CD8-effector-GZMH_TIMP2:ITGB1	CD14-monocyte_CD8-effector-GZMH	CD14-monocyte	CD8-effector-GZMH	TIMP2:ITGB1	TIMP2	NA	ITGB1	NA	NA	228	1108	799	233	0.289474	NA	0.297834	NA	0.573217	NA	NA	0.570815	NA	NA	1.38779	NA	1.1217	NA	4.04294	NA	NA	3.82434	NA	NA	2.3687	2.07118	0	0	0	0	-0.134226	0.134226	0.085	0.219813	TRUE	TRUE	TRUE	TRUE	TRUE
695	CD14-monocyte_CD8-effector-GZMH_TNFSF13B:HLA-DPB1	CD14-monocyte_CD8-effector-GZMH	CD14-monocyte	CD8-effector-GZMH	TNFSF13B:HLA-DPB1	TNFSF13B	NA	HLA-DPB1	NA	NA	228	1108	799	233	0.578947	NA	0.65343	NA	0.708385	NA	NA	0.815451	NA	NA	4.03901	NA	3.89946	NA	5.73493	NA	NA	7.22162	NA	NA	4.81284	5.30664	0	0	0	0	0.0976713	0.0976713	0.066	0.184245	TRUE	TRUE	TRUE	TRUE	TRUE
696	CD14-monocyte_CD8-effector-GZMH_VCAN:CD44	CD14-monocyte_CD8-effector-GZMH	CD14-monocyte	CD8-effector-GZMH	VCAN:CD44	VCAN	NA	CD44	NA	NA	228	1108	799	233	0.864035	NA	0.930505	NA	0.349186	NA	NA	0.403433	NA	NA	11.2145	NA	14.3624	NA	1.86657	NA	NA	1.90723	NA	NA	4.57522	5.23377	0	0	0	0	0.134476	0.134476	0.039	0.126186	TRUE	TRUE	TRUE	TRUE	TRUE
697	CD14-monocyte_CD8-effector-GZMH_VCAN:ITGA4	CD14-monocyte_CD8-effector-GZMH	CD14-monocyte	CD8-effector-GZMH	VCAN:ITGA4	VCAN	NA	ITGA4	NA	NA	228	1108	799	233	0.864035	NA	0.930505	NA	0.188986	NA	NA	0.206009	NA	NA	11.2145	NA	14.3624	NA	0.90908	NA	NA	0.891296	NA	NA	3.19294	3.57787	0	0	0	0	0.113823	0.113823	0.182	0.366802	TRUE	TRUE	TRUE	TRUE	TRUE
698	CD14-monocyte_CD8-effector-GZMH_VCAN:ITGB1	CD14-monocyte_CD8-effector-GZMH	CD14-monocyte	CD8-effector-GZMH	VCAN:ITGB1	VCAN	NA	ITGB1	NA	NA	228	1108	799	233	0.864035	NA	0.930505	NA	0.573217	NA	NA	0.570815	NA	NA	11.2145	NA	14.3624	NA	4.04294	NA	NA	3.82434	NA	NA	6.73347	7.41125	0	0	0	0	0.0959084	0.0959084	0.061	0.173912	TRUE	TRUE	TRUE	TRUE	TRUE
699	CD14-monocyte_CD8-effector-IFIT3_ADAM17:ITGB1	CD14-monocyte_CD8-effector-IFIT3	CD14-monocyte	CD8-effector-IFIT3	ADAM17:ITGB1	ADAM17	NA	ITGB1	NA	NA	228	1108	30	16	0.0614035	NA	0.129964	NA	0.166667	NA	NA	0.3125	NA	NA	0.282904	NA	0.444783	NA	0.81501	NA	NA	1.68043	NA	NA	0.480177	0.864538	0.285	0.541162	0.003	0.00750791	0.588041	0.588041	0.117	0.274338	FALSE	TRUE	FALSE	TRUE	FALSE
700	CD14-monocyte_CD8-effector-IFIT3_APP:RPSA	CD14-monocyte_CD8-effector-IFIT3	CD14-monocyte	CD8-effector-IFIT3	APP:RPSA	APP	NA	RPSA	NA	NA	228	1108	30	16	0.140351	NA	0.107401	NA	1	NA	NA	1	NA	NA	0.507539	NA	0.313554	NA	23.1162	NA	NA	25.5212	NA	NA	3.42525	2.82883	0	0	0.49	0.810844	-0.191312	0.191312	0.137	0.304292	TRUE	TRUE	TRUE	TRUE	TRUE
701	CD14-monocyte_CD8-effector-IFIT3_CD14:ITGB1	CD14-monocyte_CD8-effector-IFIT3	CD14-monocyte	CD8-effector-IFIT3	CD14:ITGB1	CD14	NA	ITGB1	NA	NA	228	1108	30	16	0.732456	NA	0.836643	NA	0.166667	NA	NA	0.3125	NA	NA	7.72117	NA	8.92414	NA	0.81501	NA	NA	1.68043	NA	NA	2.50855	3.87252	0	0	0	0	0.434199	0.434199	0.191	0.377854	TRUE	TRUE	TRUE	TRUE	TRUE
702	CD14-monocyte_CD8-effector-IFIT3_CD14:ITGB2	CD14-monocyte_CD8-effector-IFIT3	CD14-monocyte	CD8-effector-IFIT3	CD14:ITGB2	CD14	NA	ITGB2	NA	NA	228	1108	30	16	0.732456	NA	0.836643	NA	0.3	NA	NA	0.5625	NA	NA	7.72117	NA	8.92414	NA	1.45032	NA	NA	2.18076	NA	NA	3.34637	4.41151	0	0	0	0	0.27634	0.27634	0.224	0.418188	TRUE	TRUE	TRUE	TRUE	TRUE
703	CD14-monocyte_CD8-effector-IFIT3_CD48:CD2	CD14-monocyte_CD8-effector-IFIT3	CD14-monocyte	CD8-effector-IFIT3	CD48:CD2	CD48	NA	CD2	NA	NA	228	1108	30	16	0.627193	NA	0.681408	NA	0.533333	NA	NA	0.875	NA	NA	4.37137	NA	4.21659	NA	3.70245	NA	NA	3.96533	NA	NA	4.02303	4.08903	0.354	0.649784	0	0	0.0162728	0.0162728	0.914	0.955648	TRUE	TRUE	TRUE	TRUE	FALSE
704	CD14-monocyte_CD8-effector-IFIT3_CD58:CD2	CD14-monocyte_CD8-effector-IFIT3	CD14-monocyte	CD8-effector-IFIT3	CD58:CD2	CD58	NA	CD2	NA	NA	228	1108	30	16	0.0921053	NA	0.119134	NA	0.533333	NA	NA	0.875	NA	NA	0.404649	NA	0.443157	NA	3.70245	NA	NA	3.96533	NA	NA	1.22401	1.32562	0.117	0.252035	0	0	0.0797494	0.0797494	0.687	0.822752	FALSE	TRUE	TRUE	TRUE	FALSE
705	CD14-monocyte_CD8-effector-IFIT3_F13A1:ITGB1	CD14-monocyte_CD8-effector-IFIT3	CD14-monocyte	CD8-effector-IFIT3	F13A1:ITGB1	F13A1	NA	ITGB1	NA	NA	228	1108	30	16	0.0921053	NA	0.112816	NA	0.166667	NA	NA	0.3125	NA	NA	0.419159	NA	0.329971	NA	0.81501	NA	NA	1.68043	NA	NA	0.584482	0.744643	0.001	0.00309463	0.007	0.0167265	0.24218	0.24218	0.465	0.656394	FALSE	TRUE	FALSE	TRUE	TRUE
706	CD14-monocyte_CD8-effector-IFIT3_GRN:TNFRSF1B	CD14-monocyte_CD8-effector-IFIT3	CD14-monocyte	CD8-effector-IFIT3	GRN:TNFRSF1B	GRN	NA	TNFRSF1B	NA	NA	228	1108	30	16	0.666667	NA	0.829422	NA	0.166667	NA	NA	0.0625	NA	NA	5.33023	NA	7.385	NA	0.84103	NA	NA	0.128258	NA	NA	2.11728	0.973233	0	0	0.799	1	-0.777265	0.777265	0.233	0.428224	TRUE	FALSE	TRUE	TRUE	TRUE
707	CD14-monocyte_CD8-effector-IFIT3_HBEGF:CD44	CD14-monocyte_CD8-effector-IFIT3	CD14-monocyte	CD8-effector-IFIT3	HBEGF:CD44	HBEGF	NA	CD44	NA	NA	228	1108	30	16	0.0614035	NA	0.199458	NA	0.266667	NA	NA	0.375	NA	NA	0.303568	NA	0.827895	NA	1.12636	NA	NA	2.03819	NA	NA	0.584746	1.299	0.009	0.0246061	0	0	0.798175	0.798175	0.019	0.0731443	FALSE	TRUE	FALSE	TRUE	TRUE
708	CD14-monocyte_CD8-effector-IFIT3_HLA-DMA:CD4	CD14-monocyte_CD8-effector-IFIT3	CD14-monocyte	CD8-effector-IFIT3	HLA-DMA:CD4	HLA-DMA	NA	CD4	NA	NA	228	1108	30	16	0.355263	NA	0.287004	NA	0.166667	NA	NA	0.0625	NA	NA	1.92197	NA	1.15594	NA	0.563935	NA	NA	0.119962	NA	NA	1.04109	0.372382	0	0	0.821	1	-1.0281	1.0281	0.078	0.207063	TRUE	FALSE	TRUE	FALSE	TRUE
709	CD14-monocyte_CD8-effector-IFIT3_HLA-DMB:CD4	CD14-monocyte_CD8-effector-IFIT3	CD14-monocyte	CD8-effector-IFIT3	HLA-DMB:CD4	HLA-DMB	NA	CD4	NA	NA	228	1108	30	16	0.245614	NA	0.148014	NA	0.166667	NA	NA	0.0625	NA	NA	1.30762	NA	0.485934	NA	0.563935	NA	NA	0.119962	NA	NA	0.858726	0.24144	0	0	0.818	1	-1.26883	1.26883	0.04	0.128451	TRUE	FALSE	TRUE	FALSE	TRUE
710	CD14-monocyte_CD8-effector-IFIT3_HLA-DQB1:CD4	CD14-monocyte_CD8-effector-IFIT3	CD14-monocyte	CD8-effector-IFIT3	HLA-DQB1:CD4	HLA-DQB1	NA	CD4	NA	NA	228	1108	30	16	0.280702	NA	0.234657	NA	0.166667	NA	NA	0.0625	NA	NA	1.86418	NA	0.971517	NA	0.563935	NA	NA	0.119962	NA	NA	1.02532	0.341387	0.009	0.0246061	0.835	1	-1.09974	1.09974	0.074	0.199631	TRUE	FALSE	TRUE	FALSE	TRUE
711	CD14-monocyte_CD8-effector-IFIT3_HLA-DQB1:LAG3	CD14-monocyte_CD8-effector-IFIT3	CD14-monocyte	CD8-effector-IFIT3	HLA-DQB1:LAG3	HLA-DQB1	NA	LAG3	NA	NA	228	1108	30	16	0.280702	NA	0.234657	NA	0.1	NA	NA	0.3125	NA	NA	1.86418	NA	0.971517	NA	0.474767	NA	NA	1.5573	NA	NA	0.940772	1.23002	0.016	0.0418135	0.007	0.0167265	0.268083	0.268083	0.474	0.663397	FALSE	TRUE	TRUE	TRUE	TRUE
712	CD14-monocyte_CD8-effector-IFIT3_HLA-DRA:CD4	CD14-monocyte_CD8-effector-IFIT3	CD14-monocyte	CD8-effector-IFIT3	HLA-DRA:CD4	HLA-DRA	NA	CD4	NA	NA	228	1108	30	16	0.925439	NA	0.797834	NA	0.166667	NA	NA	0.0625	NA	NA	19.7989	NA	7.968	NA	0.563935	NA	NA	0.119962	NA	NA	3.34145	0.977678	0	0	0.829	1	-1.22898	1.22898	0.06	0.171755	TRUE	FALSE	TRUE	TRUE	TRUE
713	CD14-monocyte_CD8-effector-IFIT3_HLA-DRA:LAG3	CD14-monocyte_CD8-effector-IFIT3	CD14-monocyte	CD8-effector-IFIT3	HLA-DRA:LAG3	HLA-DRA	NA	LAG3	NA	NA	228	1108	30	16	0.925439	NA	0.797834	NA	0.1	NA	NA	0.3125	NA	NA	19.7989	NA	7.968	NA	0.474767	NA	NA	1.5573	NA	NA	3.06592	3.52258	0	0	0.003	0.00750791	0.138846	0.138846	0.693	0.826432	FALSE	TRUE	TRUE	TRUE	TRUE
714	CD14-monocyte_CD8-effector-IFIT3_HLA-DRB1:LAG3	CD14-monocyte_CD8-effector-IFIT3	CD14-monocyte	CD8-effector-IFIT3	HLA-DRB1:LAG3	HLA-DRB1	NA	LAG3	NA	NA	228	1108	30	16	0.754386	NA	0.580325	NA	0.1	NA	NA	0.3125	NA	NA	9.24877	NA	3.59349	NA	0.474767	NA	NA	1.5573	NA	NA	2.09547	2.36561	0	0	0.004	0.00986401	0.121257	0.121257	0.732	0.852843	FALSE	TRUE	TRUE	TRUE	TRUE
715	CD14-monocyte_CD8-effector-IFIT3_HLA-DRB5:LAG3	CD14-monocyte_CD8-effector-IFIT3	CD14-monocyte	CD8-effector-IFIT3	HLA-DRB5:LAG3	HLA-DRB5	NA	LAG3	NA	NA	228	1108	30	16	0.109649	NA	0.101083	NA	0.1	NA	NA	0.3125	NA	NA	0.642632	NA	0.377452	NA	0.474767	NA	NA	1.5573	NA	NA	0.552359	0.766685	0.014	0.0369454	0.008	0.0189668	0.327877	0.327877	0.415	0.612467	FALSE	TRUE	FALSE	TRUE	TRUE
716	CD14-monocyte_CD8-effector-IFIT3_HP:ITGB2	CD14-monocyte_CD8-effector-IFIT3	CD14-monocyte	CD8-effector-IFIT3	HP:ITGB2	HP	NA	ITGB2	NA	NA	228	1108	30	16	0.0307018	NA	0.283394	NA	0.3	NA	NA	0.5625	NA	NA	0.127698	NA	1.81268	NA	1.45032	NA	NA	2.18076	NA	NA	0.430352	1.98822	0.26	0.501163	0	0	1.53039	1.53039	0	0	FALSE	TRUE	FALSE	TRUE	FALSE
717	CD14-monocyte_CD8-effector-IFIT3_LGALS1:CD69	CD14-monocyte_CD8-effector-IFIT3	CD14-monocyte	CD8-effector-IFIT3	LGALS1:CD69	LGALS1	NA	CD69	NA	NA	228	1108	30	16	0.964912	NA	0.987365	NA	0.633333	NA	NA	0.6875	NA	NA	28.8152	NA	48.6071	NA	7.02487	NA	NA	6.72206	NA	NA	14.2275	18.076	0	0	0	0	0.239402	0.239402	0.393	0.592216	TRUE	TRUE	TRUE	TRUE	TRUE
718	CD14-monocyte_CD8-effector-IFIT3_LGALS1:ITGB1	CD14-monocyte_CD8-effector-IFIT3	CD14-monocyte	CD8-effector-IFIT3	LGALS1:ITGB1	LGALS1	NA	ITGB1	NA	NA	228	1108	30	16	0.964912	NA	0.987365	NA	0.166667	NA	NA	0.3125	NA	NA	28.8152	NA	48.6071	NA	0.81501	NA	NA	1.68043	NA	NA	4.8461	9.03775	0.005	0.014266	0.001	0.00262754	0.623236	0.623236	0.09	0.228389	TRUE	TRUE	TRUE	TRUE	TRUE
719	CD14-monocyte_CD8-effector-IFIT3_LGALS1:PTPRC	CD14-monocyte_CD8-effector-IFIT3	CD14-monocyte	CD8-effector-IFIT3	LGALS1:PTPRC	LGALS1	NA	PTPRC	NA	NA	228	1108	30	16	0.964912	NA	0.987365	NA	0.666667	NA	NA	0.75	NA	NA	28.8152	NA	48.6071	NA	4.63004	NA	NA	4.52666	NA	NA	11.5506	14.8333	0	0	0	0	0.250142	0.250142	0.166	0.34553	TRUE	TRUE	TRUE	TRUE	TRUE
720	CD14-monocyte_CD8-effector-IFIT3_LGALS3:LAG3	CD14-monocyte_CD8-effector-IFIT3	CD14-monocyte	CD8-effector-IFIT3	LGALS3:LAG3	LGALS3	NA	LAG3	NA	NA	228	1108	30	16	0.355263	NA	0.482852	NA	0.1	NA	NA	0.3125	NA	NA	1.94246	NA	2.36191	NA	0.474767	NA	NA	1.5573	NA	NA	0.960321	1.91786	0	0	0	0	0.691699	0.691699	0.107	0.258205	FALSE	TRUE	TRUE	TRUE	TRUE
721	CD14-monocyte_CD8-effector-IFIT3_LGALS9:CD47	CD14-monocyte_CD8-effector-IFIT3	CD14-monocyte	CD8-effector-IFIT3	LGALS9:CD47	LGALS9	NA	CD47	NA	NA	228	1108	30	16	0.223684	NA	0.352888	NA	0.433333	NA	NA	0.3125	NA	NA	1.06407	NA	1.37626	NA	2.33269	NA	NA	0.807645	NA	NA	1.57548	1.05429	0	0	0.357	0.619289	-0.401692	0.401692	0.232	0.427108	TRUE	TRUE	TRUE	TRUE	TRUE
722	CD14-monocyte_CD8-effector-IFIT3_LGALS9:PTPRC	CD14-monocyte_CD8-effector-IFIT3	CD14-monocyte	CD8-effector-IFIT3	LGALS9:PTPRC	LGALS9	NA	PTPRC	NA	NA	228	1108	30	16	0.223684	NA	0.352888	NA	0.666667	NA	NA	0.75	NA	NA	1.06407	NA	1.37626	NA	4.63004	NA	NA	4.52666	NA	NA	2.21961	2.49597	0	0	0.002	0.00510558	0.117344	0.117344	0.52	0.701677	TRUE	TRUE	TRUE	TRUE	TRUE
723	CD14-monocyte_CD8-effector-IFIT3_NRG1:HLA-DPB1	CD14-monocyte_CD8-effector-IFIT3	CD14-monocyte	CD8-effector-IFIT3	NRG1:HLA-DPB1	NRG1	NA	HLA-DPB1	NA	NA	228	1108	30	16	0.22807	NA	0.196751	NA	0.2	NA	NA	0.6875	NA	NA	1.22516	NA	0.769638	NA	1.19073	NA	NA	3.26841	NA	NA	1.20782	1.58603	0	0	0.13	0.251398	0.272415	0.272415	0.249	0.446812	TRUE	TRUE	TRUE	TRUE	TRUE
724	CD14-monocyte_CD8-effector-IFIT3_PSEN1:CD44	CD14-monocyte_CD8-effector-IFIT3	CD14-monocyte	CD8-effector-IFIT3	PSEN1:CD44	PSEN1	NA	CD44	NA	NA	228	1108	30	16	0.118421	NA	0.0758123	NA	0.266667	NA	NA	0.375	NA	NA	0.45548	NA	0.222075	NA	1.12636	NA	NA	2.03819	NA	NA	0.716265	0.672779	0.002	0.00599943	0.128	0.247833	-0.0626339	0.0626339	0.828	0.911035	TRUE	FALSE	TRUE	FALSE	TRUE
725	CD14-monocyte_CD8-effector-IFIT3_RETN:CAP1	CD14-monocyte_CD8-effector-IFIT3	CD14-monocyte	CD8-effector-IFIT3	RETN:CAP1	RETN	NA	CAP1	NA	NA	228	1108	30	16	0.197368	NA	0.502708	NA	0.466667	NA	NA	0.5	NA	NA	1.40274	NA	5.24181	NA	2.30425	NA	NA	2.00982	NA	NA	1.79785	3.24578	0	0	0.344	0.599246	0.590764	0.590764	0.025	0.0902485	TRUE	TRUE	TRUE	TRUE	TRUE
726	CD14-monocyte_CD8-effector-IFIT3_S100A8:CD69	CD14-monocyte_CD8-effector-IFIT3	CD14-monocyte	CD8-effector-IFIT3	S100A8:CD69	S100A8	NA	CD69	NA	NA	228	1108	30	16	1	NA	0.999097	NA	0.633333	NA	NA	0.6875	NA	NA	223.528	NA	469.029	NA	7.02487	NA	NA	6.72206	NA	NA	39.6264	56.1502	0	0	0	0	0.348533	0.348533	0.197	0.385316	TRUE	TRUE	TRUE	TRUE	TRUE
727	CD14-monocyte_CD8-effector-IFIT3_S100A8:ITGB2	CD14-monocyte_CD8-effector-IFIT3	CD14-monocyte	CD8-effector-IFIT3	S100A8:ITGB2	S100A8	NA	ITGB2	NA	NA	228	1108	30	16	1	NA	0.999097	NA	0.3	NA	NA	0.5625	NA	NA	223.528	NA	469.029	NA	1.45032	NA	NA	2.18076	NA	NA	18.0052	31.9818	0	0	0	0	0.574507	0.574507	0.028	0.0985577	TRUE	TRUE	TRUE	TRUE	TRUE
728	CD14-monocyte_CD8-effector-IFIT3_S100A9:ITGB2	CD14-monocyte_CD8-effector-IFIT3	CD14-monocyte	CD8-effector-IFIT3	S100A9:ITGB2	S100A9	NA	ITGB2	NA	NA	228	1108	30	16	1	NA	0.999097	NA	0.3	NA	NA	0.5625	NA	NA	210.695	NA	409.366	NA	1.45032	NA	NA	2.18076	NA	NA	17.4807	29.8786	0	0	0	0	0.536042	0.536042	0.034	0.114087	TRUE	TRUE	TRUE	TRUE	TRUE
729	CD14-monocyte_CD8-effector-IFIT3_SIRPA:CD47	CD14-monocyte_CD8-effector-IFIT3	CD14-monocyte	CD8-effector-IFIT3	SIRPA:CD47	SIRPA	NA	CD47	NA	NA	228	1108	30	16	0.114035	NA	0.166065	NA	0.433333	NA	NA	0.3125	NA	NA	0.511316	NA	0.557486	NA	2.33269	NA	NA	0.807645	NA	NA	1.09213	0.671007	0	0	0.047	0.0991147	-0.487102	0.487102	0.144	0.314372	TRUE	TRUE	TRUE	FALSE	TRUE
730	CD14-monocyte_CD8-effector-IFIT3_SYK:LAT	CD14-monocyte_CD8-effector-IFIT3	CD14-monocyte	CD8-effector-IFIT3	SYK:LAT	SYK	NA	LAT	NA	NA	228	1108	30	16	0.188596	NA	0.240072	NA	0.433333	NA	NA	0.1875	NA	NA	0.898693	NA	0.820737	NA	2.00934	NA	NA	0.507799	NA	NA	1.34379	0.645577	0	0	0.384	0.659446	-0.733107	0.733107	0.009	0.0407442	TRUE	FALSE	TRUE	FALSE	TRUE
731	CD14-monocyte_CD8-effector-IFIT3_TGFB1:CXCR4	CD14-monocyte_CD8-effector-IFIT3	CD14-monocyte	CD8-effector-IFIT3	TGFB1:CXCR4	TGFB1	NA	CXCR4	NA	NA	228	1108	30	16	0.263158	NA	0.316787	NA	0.666667	NA	NA	0.875	NA	NA	1.12143	NA	1.27821	NA	4.2422	NA	NA	12.0566	NA	NA	2.18113	3.92566	0.393	0.70928	0	0	0.587691	0.587691	0.001	0.00651022	TRUE	TRUE	TRUE	TRUE	FALSE
732	CD14-monocyte_CD8-effector-IFIT3_TGFB1:ITGB1	CD14-monocyte_CD8-effector-IFIT3	CD14-monocyte	CD8-effector-IFIT3	TGFB1:ITGB1	TGFB1	NA	ITGB1	NA	NA	228	1108	30	16	0.263158	NA	0.316787	NA	0.166667	NA	NA	0.3125	NA	NA	1.12143	NA	1.27821	NA	0.81501	NA	NA	1.68043	NA	NA	0.95602	1.46558	0.509	0.875145	0.003	0.00750791	0.42723	0.42723	0.196	0.383935	TRUE	TRUE	TRUE	TRUE	FALSE
733	CD14-monocyte_CD8-effector-IFIT3_THBS1:CD47	CD14-monocyte_CD8-effector-IFIT3	CD14-monocyte	CD8-effector-IFIT3	THBS1:CD47	THBS1	NA	CD47	NA	NA	228	1108	30	16	0.131579	NA	0.550542	NA	0.433333	NA	NA	0.3125	NA	NA	0.785353	NA	4.16187	NA	2.33269	NA	NA	0.807645	NA	NA	1.35351	1.83339	0	0	0	0	0.303466	0.303466	0.506	0.690926	TRUE	TRUE	TRUE	TRUE	TRUE
734	CD14-monocyte_CD8-effector-IFIT3_TIMP2:CD44	CD14-monocyte_CD8-effector-IFIT3	CD14-monocyte	CD8-effector-IFIT3	TIMP2:CD44	TIMP2	NA	CD44	NA	NA	228	1108	30	16	0.289474	NA	0.297834	NA	0.266667	NA	NA	0.375	NA	NA	1.38779	NA	1.1217	NA	1.12636	NA	NA	2.03819	NA	NA	1.25026	1.51203	0	0	0.011	0.0255595	0.190102	0.190102	0.506	0.690926	TRUE	TRUE	TRUE	TRUE	TRUE
735	CD14-monocyte_CD8-effector-IFIT3_TIMP2:ITGB1	CD14-monocyte_CD8-effector-IFIT3	CD14-monocyte	CD8-effector-IFIT3	TIMP2:ITGB1	TIMP2	NA	ITGB1	NA	NA	228	1108	30	16	0.289474	NA	0.297834	NA	0.166667	NA	NA	0.3125	NA	NA	1.38779	NA	1.1217	NA	0.81501	NA	NA	1.68043	NA	NA	1.06351	1.37293	0	0	0.001	0.00262754	0.255369	0.255369	0.433	0.628727	TRUE	TRUE	TRUE	TRUE	TRUE
736	CD14-monocyte_CD8-effector-IFIT3_TNFSF13B:HLA-DPB1	CD14-monocyte_CD8-effector-IFIT3	CD14-monocyte	CD8-effector-IFIT3	TNFSF13B:HLA-DPB1	TNFSF13B	NA	HLA-DPB1	NA	NA	228	1108	30	16	0.578947	NA	0.65343	NA	0.2	NA	NA	0.6875	NA	NA	4.03901	NA	3.89946	NA	1.19073	NA	NA	3.26841	NA	NA	2.19303	3.57002	0.002	0.00599943	0.408	0.694495	0.487287	0.487287	0.038	0.123887	TRUE	TRUE	TRUE	TRUE	TRUE
737	CD14-monocyte_CD8-effector-IFIT3_VCAN:CD44	CD14-monocyte_CD8-effector-IFIT3	CD14-monocyte	CD8-effector-IFIT3	VCAN:CD44	VCAN	NA	CD44	NA	NA	228	1108	30	16	0.864035	NA	0.930505	NA	0.266667	NA	NA	0.375	NA	NA	11.2145	NA	14.3624	NA	1.12636	NA	NA	2.03819	NA	NA	3.5541	5.41048	0	0	0	0	0.420236	0.420236	0.154	0.32854	TRUE	TRUE	TRUE	TRUE	TRUE
738	CD14-monocyte_CD8-effector-IFIT3_VCAN:ITGB1	CD14-monocyte_CD8-effector-IFIT3	CD14-monocyte	CD8-effector-IFIT3	VCAN:ITGB1	VCAN	NA	ITGB1	NA	NA	228	1108	30	16	0.864035	NA	0.930505	NA	0.166667	NA	NA	0.3125	NA	NA	11.2145	NA	14.3624	NA	0.81501	NA	NA	1.68043	NA	NA	3.02323	4.91274	0	0	0	0	0.485504	0.485504	0.166	0.34553	TRUE	TRUE	TRUE	TRUE	TRUE
739	CD14-monocyte_CD8-effector-IFIT3_VCAN:SELL	CD14-monocyte_CD8-effector-IFIT3	CD14-monocyte	CD8-effector-IFIT3	VCAN:SELL	VCAN	NA	SELL	NA	NA	228	1108	30	16	0.864035	NA	0.930505	NA	0.266667	NA	NA	0.5	NA	NA	11.2145	NA	14.3624	NA	1.19804	NA	NA	3.18765	NA	NA	3.66544	6.76625	0	0	0	0	0.612999	0.612999	0.021	0.0790262	TRUE	TRUE	TRUE	TRUE	TRUE
740	CD14-monocyte_CD8-effector-RORC_ADAM10:CD44	CD14-monocyte_CD8-effector-RORC	CD14-monocyte	CD8-effector-RORC	ADAM10:CD44	ADAM10	NA	CD44	NA	NA	228	1108	230	77	0.135965	NA	0.165162	NA	0.426087	NA	NA	0.441558	NA	NA	0.5267	NA	0.567298	NA	1.86758	NA	NA	1.78055	NA	NA	0.991793	1.00504	0	0	0.029	0.0633533	0.0132675	0.0132675	0.915	0.956004	TRUE	TRUE	TRUE	TRUE	TRUE
741	CD14-monocyte_CD8-effector-RORC_ADM:ADRB2	CD14-monocyte_CD8-effector-RORC	CD14-monocyte	CD8-effector-RORC	ADM:ADRB2	ADM	NA	ADRB2	NA	NA	228	1108	230	77	0.0307018	NA	0.24278	NA	0.165217	NA	NA	0.116883	NA	NA	0.125633	NA	1.24011	NA	0.614487	NA	NA	0.396753	NA	NA	0.277848	0.701441	0	0	0	0	0.926061	0.926061	0.005	0.0253692	FALSE	TRUE	FALSE	TRUE	TRUE
742	CD14-monocyte_CD8-effector-RORC_APP:RPSA	CD14-monocyte_CD8-effector-RORC	CD14-monocyte	CD8-effector-RORC	APP:RPSA	APP	NA	RPSA	NA	NA	228	1108	230	77	0.140351	NA	0.107401	NA	1	NA	NA	1	NA	NA	0.507539	NA	0.313554	NA	29.3237	NA	NA	27.5673	NA	NA	3.85784	2.94004	0	0	0.255	0.460586	-0.271683	0.271683	0.014	0.0575573	TRUE	TRUE	TRUE	TRUE	TRUE
743	CD14-monocyte_CD8-effector-RORC_B2M:CD247	CD14-monocyte_CD8-effector-RORC	CD14-monocyte	CD8-effector-RORC	B2M:CD247	B2M	NA	CD247	NA	NA	228	1108	230	77	1	NA	1	NA	0.356522	NA	NA	0.415584	NA	NA	115.107	NA	91.1029	NA	1.39561	NA	NA	1.50765	NA	NA	12.6745	11.7197	1	1	0	0	-0.0783264	0.0783264	0.417	0.614325	TRUE	TRUE	TRUE	TRUE	FALSE
744	CD14-monocyte_CD8-effector-RORC_B2M:CD3D	CD14-monocyte_CD8-effector-RORC	CD14-monocyte	CD8-effector-RORC	B2M:CD3D	B2M	NA	CD3D	NA	NA	228	1108	230	77	1	NA	1	NA	0.930435	NA	NA	0.922078	NA	NA	115.107	NA	91.1029	NA	9.65635	NA	NA	8.33496	NA	NA	33.3394	27.5561	1	1	0	0	-0.190514	0.190514	0	0	TRUE	TRUE	TRUE	TRUE	FALSE
745	CD14-monocyte_CD8-effector-RORC_B2M:CD3G	CD14-monocyte_CD8-effector-RORC	CD14-monocyte	CD8-effector-RORC	B2M:CD3G	B2M	NA	CD3G	NA	NA	228	1108	230	77	1	NA	1	NA	0.308696	NA	NA	0.532468	NA	NA	115.107	NA	91.1029	NA	1.12654	NA	NA	2.29663	NA	NA	11.3874	14.4648	1	1	0	0	0.239209	0.239209	0.013	0.0543618	TRUE	TRUE	TRUE	TRUE	FALSE
746	CD14-monocyte_CD8-effector-RORC_B2M:HLA-F	CD14-monocyte_CD8-effector-RORC	CD14-monocyte	CD8-effector-RORC	B2M:HLA-F	B2M	NA	HLA-F	NA	NA	228	1108	230	77	1	NA	1	NA	0.4	NA	NA	0.532468	NA	NA	115.107	NA	91.1029	NA	1.76186	NA	NA	2.53477	NA	NA	14.2409	15.1962	1	1	0	0	0.0649287	0.0649287	0.459	0.651287	TRUE	TRUE	TRUE	TRUE	FALSE
747	CD14-monocyte_CD8-effector-RORC_BAG6:NCR3	CD14-monocyte_CD8-effector-RORC	CD14-monocyte	CD8-effector-RORC	BAG6:NCR3	BAG6	NA	NCR3	NA	NA	228	1108	230	77	0.0921053	NA	0.106498	NA	0.404348	NA	NA	0.428571	NA	NA	0.387882	NA	0.352932	NA	2.47617	NA	NA	2.25856	NA	NA	0.980032	0.892815	0	0	0	0	-0.0932055	0.0932055	0.606	0.767512	FALSE	TRUE	TRUE	TRUE	TRUE
748	CD14-monocyte_CD8-effector-RORC_CD14:ITGA4	CD14-monocyte_CD8-effector-RORC	CD14-monocyte	CD8-effector-RORC	CD14:ITGA4	CD14	NA	ITGA4	NA	NA	228	1108	230	77	0.732456	NA	0.836643	NA	0.0913043	NA	NA	0.116883	NA	NA	7.72117	NA	8.92414	NA	0.334774	NA	NA	0.388615	NA	NA	1.60775	1.86227	0	0	0	0	0.146964	0.146964	0.483	0.67119	FALSE	TRUE	TRUE	TRUE	TRUE
749	CD14-monocyte_CD8-effector-RORC_CD14:ITGB1	CD14-monocyte_CD8-effector-RORC	CD14-monocyte	CD8-effector-RORC	CD14:ITGB1	CD14	NA	ITGB1	NA	NA	228	1108	230	77	0.732456	NA	0.836643	NA	0.1	NA	NA	0.168831	NA	NA	7.72117	NA	8.92414	NA	0.390591	NA	NA	0.498216	NA	NA	1.73661	2.10859	0	0	0.001	0.00262754	0.194084	0.194084	0.329	0.531902	TRUE	TRUE	TRUE	TRUE	TRUE
750	CD14-monocyte_CD8-effector-RORC_CD14:ITGB2	CD14-monocyte_CD8-effector-RORC	CD14-monocyte	CD8-effector-RORC	CD14:ITGB2	CD14	NA	ITGB2	NA	NA	228	1108	230	77	0.732456	NA	0.836643	NA	0.447826	NA	NA	0.506494	NA	NA	7.72117	NA	8.92414	NA	1.68606	NA	NA	2.32142	NA	NA	3.6081	4.55156	0	0	0	0	0.23229	0.23229	0.012	0.0510841	TRUE	TRUE	TRUE	TRUE	TRUE
751	CD14-monocyte_CD8-effector-RORC_CD48:CD2	CD14-monocyte_CD8-effector-RORC	CD14-monocyte	CD8-effector-RORC	CD48:CD2	CD48	NA	CD2	NA	NA	228	1108	230	77	0.627193	NA	0.681408	NA	0.534783	NA	NA	0.766234	NA	NA	4.37137	NA	4.21659	NA	3.04428	NA	NA	4.66296	NA	NA	3.64797	4.43416	0.863	1	0	0	0.195168	0.195168	0.013	0.0543618	TRUE	TRUE	TRUE	TRUE	FALSE
752	CD14-monocyte_CD8-effector-RORC_CD55:ADGRE5	CD14-monocyte_CD8-effector-RORC	CD14-monocyte	CD8-effector-RORC	CD55:ADGRE5	CD55	NA	ADGRE5	NA	NA	228	1108	230	77	0.22807	NA	0.439531	NA	0.178261	NA	NA	0.246753	NA	NA	1.05714	NA	1.97557	NA	0.671544	NA	NA	0.86036	NA	NA	0.842563	1.30373	0	0	0	0	0.436534	0.436534	0.016	0.0640061	TRUE	TRUE	TRUE	TRUE	TRUE
753	CD14-monocyte_CD8-effector-RORC_CD58:CD2	CD14-monocyte_CD8-effector-RORC	CD14-monocyte	CD8-effector-RORC	CD58:CD2	CD58	NA	CD2	NA	NA	228	1108	230	77	0.0921053	NA	0.119134	NA	0.534783	NA	NA	0.766234	NA	NA	0.404649	NA	0.443157	NA	3.04428	NA	NA	4.66296	NA	NA	1.10989	1.43751	0.248	0.48182	0	0	0.258644	0.258644	0.047	0.144302	FALSE	TRUE	TRUE	TRUE	FALSE
754	CD14-monocyte_CD8-effector-RORC_CD99:CD99	CD14-monocyte_CD8-effector-RORC	CD14-monocyte	CD8-effector-RORC	CD99:CD99	CD99	NA	CD99	NA	NA	228	1108	230	77	0.377193	NA	0.49278	NA	0.665217	NA	NA	0.649351	NA	NA	1.91712	NA	2.34371	NA	3.54137	NA	NA	3.07262	NA	NA	2.60562	2.68353	1	1	0.011	0.0255595	0.0294628	0.0294628	0.756	0.867605	TRUE	TRUE	TRUE	TRUE	FALSE
755	CD14-monocyte_CD8-effector-RORC_CXCL16:CXCR6	CD14-monocyte_CD8-effector-RORC	CD14-monocyte	CD8-effector-RORC	CXCL16:CXCR6	CXCL16	NA	CXCR6	NA	NA	228	1108	230	77	0.0745614	NA	0.110108	NA	0.178261	NA	NA	0.233766	NA	NA	0.264661	NA	0.44126	NA	0.803313	NA	NA	1.40055	NA	NA	0.461092	0.786135	0	0	0	0	0.533532	0.533532	0.015	0.0608541	FALSE	TRUE	FALSE	TRUE	TRUE
756	CD14-monocyte_CD8-effector-RORC_GRN:TNFRSF1A	CD14-monocyte_CD8-effector-RORC	CD14-monocyte	CD8-effector-RORC	GRN:TNFRSF1A	GRN	NA	TNFRSF1A	NA	NA	228	1108	230	77	0.666667	NA	0.829422	NA	0.143478	NA	NA	0.0649351	NA	NA	5.33023	NA	7.385	NA	0.470774	NA	NA	0.248275	NA	NA	1.58409	1.35407	0	0	0.391	0.669529	-0.156893	0.156893	0.471	0.660863	TRUE	FALSE	TRUE	TRUE	TRUE
757	CD14-monocyte_CD8-effector-RORC_GRN:TNFRSF1B	CD14-monocyte_CD8-effector-RORC	CD14-monocyte	CD8-effector-RORC	GRN:TNFRSF1B	GRN	NA	TNFRSF1B	NA	NA	228	1108	230	77	0.666667	NA	0.829422	NA	0.113043	NA	NA	0.0779221	NA	NA	5.33023	NA	7.385	NA	0.410672	NA	NA	0.232494	NA	NA	1.47952	1.31033	0	0	0.749	1	-0.121437	0.121437	0.616	0.774169	TRUE	FALSE	TRUE	TRUE	TRUE
758	CD14-monocyte_CD8-effector-RORC_HBEGF:CD44	CD14-monocyte_CD8-effector-RORC	CD14-monocyte	CD8-effector-RORC	HBEGF:CD44	HBEGF	NA	CD44	NA	NA	228	1108	230	77	0.0614035	NA	0.199458	NA	0.426087	NA	NA	0.441558	NA	NA	0.303568	NA	0.827895	NA	1.86758	NA	NA	1.78055	NA	NA	0.752952	1.21413	0	0	0	0	0.477781	0.477781	0.009	0.0407442	FALSE	TRUE	TRUE	TRUE	TRUE
759	CD14-monocyte_CD8-effector-RORC_HLA-A:CD3D	CD14-monocyte_CD8-effector-RORC	CD14-monocyte	CD8-effector-RORC	HLA-A:CD3D	HLA-A	NA	CD3D	NA	NA	228	1108	230	77	0.828947	NA	0.805054	NA	0.930435	NA	NA	0.922078	NA	NA	9.47759	NA	6.61943	NA	9.65635	NA	NA	8.33496	NA	NA	9.56655	7.42783	1	1	0.001	0.00262754	-0.253039	0.253039	0	0	TRUE	TRUE	TRUE	TRUE	FALSE
760	CD14-monocyte_CD8-effector-RORC_HLA-A:CD3G	CD14-monocyte_CD8-effector-RORC	CD14-monocyte	CD8-effector-RORC	HLA-A:CD3G	HLA-A	NA	CD3G	NA	NA	228	1108	230	77	0.828947	NA	0.805054	NA	0.308696	NA	NA	0.532468	NA	NA	9.47759	NA	6.61943	NA	1.12654	NA	NA	2.29663	NA	NA	3.26755	3.89902	1	1	0	0	0.176685	0.176685	0.063	0.178069	TRUE	TRUE	TRUE	TRUE	FALSE
761	CD14-monocyte_CD8-effector-RORC_HLA-A:CD8A	CD14-monocyte_CD8-effector-RORC	CD14-monocyte	CD8-effector-RORC	HLA-A:CD8A	HLA-A	NA	CD8A	NA	NA	228	1108	230	77	0.828947	NA	0.805054	NA	0.265217	NA	NA	0.311688	NA	NA	9.47759	NA	6.61943	NA	1.1881	NA	NA	1.72004	NA	NA	3.35565	3.37427	1	1	0.01	0.0233753	0.00553402	0.00553402	0.958	0.979877	TRUE	TRUE	TRUE	TRUE	FALSE
762	CD14-monocyte_CD8-effector-RORC_HLA-B:CD3D	CD14-monocyte_CD8-effector-RORC	CD14-monocyte	CD8-effector-RORC	HLA-B:CD3D	HLA-B	NA	CD3D	NA	NA	228	1108	230	77	0.991228	NA	0.982852	NA	0.930435	NA	NA	0.922078	NA	NA	29.5301	NA	22.4076	NA	9.65635	NA	NA	8.33496	NA	NA	16.8865	13.6663	0.991	1	0	0	-0.211582	0.211582	0	0	TRUE	TRUE	TRUE	TRUE	FALSE
763	CD14-monocyte_CD8-effector-RORC_HLA-B:CD3G	CD14-monocyte_CD8-effector-RORC	CD14-monocyte	CD8-effector-RORC	HLA-B:CD3G	HLA-B	NA	CD3G	NA	NA	228	1108	230	77	0.991228	NA	0.982852	NA	0.308696	NA	NA	0.532468	NA	NA	29.5301	NA	22.4076	NA	1.12654	NA	NA	2.29663	NA	NA	5.76774	7.1737	1	1	0	0	0.218141	0.218141	0.018	0.0700641	TRUE	TRUE	TRUE	TRUE	FALSE
764	CD14-monocyte_CD8-effector-RORC_HLA-C:CD3D	CD14-monocyte_CD8-effector-RORC	CD14-monocyte	CD8-effector-RORC	HLA-C:CD3D	HLA-C	NA	CD3D	NA	NA	228	1108	230	77	0.846491	NA	0.83213	NA	0.930435	NA	NA	0.922078	NA	NA	9.86994	NA	7.69202	NA	9.65635	NA	NA	8.33496	NA	NA	9.76256	8.00704	1	1	0	0	-0.198233	0.198233	0	0	TRUE	TRUE	TRUE	TRUE	FALSE
765	CD14-monocyte_CD8-effector-RORC_HLA-C:CD3G	CD14-monocyte_CD8-effector-RORC	CD14-monocyte	CD8-effector-RORC	HLA-C:CD3G	HLA-C	NA	CD3G	NA	NA	228	1108	230	77	0.846491	NA	0.83213	NA	0.308696	NA	NA	0.532468	NA	NA	9.86994	NA	7.69202	NA	1.12654	NA	NA	2.29663	NA	NA	3.3345	4.20306	1	1	0	0	0.23149	0.23149	0.02	0.0762019	TRUE	TRUE	TRUE	TRUE	FALSE
766	CD14-monocyte_CD8-effector-RORC_HLA-DPA1:LAG3	CD14-monocyte_CD8-effector-RORC	CD14-monocyte	CD8-effector-RORC	HLA-DPA1:LAG3	HLA-DPA1	NA	LAG3	NA	NA	228	1108	230	77	0.438596	NA	0.338448	NA	0.104348	NA	NA	0.233766	NA	NA	3.21438	NA	1.42212	NA	0.369032	NA	NA	0.972647	NA	NA	1.08913	1.1761	0.014	0.0369454	0.011	0.0255595	0.0768277	0.0768277	0.63	0.783356	TRUE	TRUE	TRUE	TRUE	TRUE
767	CD14-monocyte_CD8-effector-RORC_HLA-DPB1:LAG3	CD14-monocyte_CD8-effector-RORC	CD14-monocyte	CD8-effector-RORC	HLA-DPB1:LAG3	HLA-DPB1	NA	LAG3	NA	NA	228	1108	230	77	0.52193	NA	0.407942	NA	0.104348	NA	NA	0.233766	NA	NA	4.45328	NA	1.98078	NA	0.369032	NA	NA	0.972647	NA	NA	1.28195	1.38802	0.03	0.0741376	0.011	0.0255595	0.0794935	0.0794935	0.602	0.764578	TRUE	TRUE	TRUE	TRUE	FALSE
768	CD14-monocyte_CD8-effector-RORC_HLA-DQB1:LAG3	CD14-monocyte_CD8-effector-RORC	CD14-monocyte	CD8-effector-RORC	HLA-DQB1:LAG3	HLA-DQB1	NA	LAG3	NA	NA	228	1108	230	77	0.280702	NA	0.234657	NA	0.104348	NA	NA	0.233766	NA	NA	1.86418	NA	0.971517	NA	0.369032	NA	NA	0.972647	NA	NA	0.829422	0.972082	0	0	0	0	0.158711	0.158711	0.337	0.539855	TRUE	TRUE	TRUE	TRUE	TRUE
769	CD14-monocyte_CD8-effector-RORC_HLA-DRA:LAG3	CD14-monocyte_CD8-effector-RORC	CD14-monocyte	CD8-effector-RORC	HLA-DRA:LAG3	HLA-DRA	NA	LAG3	NA	NA	228	1108	230	77	0.925439	NA	0.797834	NA	0.104348	NA	NA	0.233766	NA	NA	19.7989	NA	7.968	NA	0.369032	NA	NA	0.972647	NA	NA	2.70304	2.78389	0	0	0	0	0.029474	0.029474	0.859	0.927269	TRUE	TRUE	TRUE	TRUE	TRUE
770	CD14-monocyte_CD8-effector-RORC_HLA-DRB1:LAG3	CD14-monocyte_CD8-effector-RORC	CD14-monocyte	CD8-effector-RORC	HLA-DRB1:LAG3	HLA-DRB1	NA	LAG3	NA	NA	228	1108	230	77	0.754386	NA	0.580325	NA	0.104348	NA	NA	0.233766	NA	NA	9.24877	NA	3.59349	NA	0.369032	NA	NA	0.972647	NA	NA	1.84745	1.86954	0	0	0	0	0.0118853	0.0118853	0.937	0.968412	TRUE	TRUE	TRUE	TRUE	TRUE
771	CD14-monocyte_CD8-effector-RORC_HLA-E:CD8A	CD14-monocyte_CD8-effector-RORC	CD14-monocyte	CD8-effector-RORC	HLA-E:CD8A	HLA-E	NA	CD8A	NA	NA	228	1108	230	77	0.631579	NA	0.661552	NA	0.265217	NA	NA	0.311688	NA	NA	4.46545	NA	3.93063	NA	1.1881	NA	NA	1.72004	NA	NA	2.30335	2.60016	1	1	0.002	0.00510558	0.121209	0.121209	0.376	0.576885	TRUE	TRUE	TRUE	TRUE	FALSE
772	CD14-monocyte_CD8-effector-RORC_HP:ITGB2	CD14-monocyte_CD8-effector-RORC	CD14-monocyte	CD8-effector-RORC	HP:ITGB2	HP	NA	ITGB2	NA	NA	228	1108	230	77	0.0307018	NA	0.283394	NA	0.447826	NA	NA	0.506494	NA	NA	0.127698	NA	1.81268	NA	1.68606	NA	NA	2.32142	NA	NA	0.464011	2.05134	0.198	0.397928	0	0	1.48634	1.48634	0	0	FALSE	TRUE	FALSE	TRUE	FALSE
773	CD14-monocyte_CD8-effector-RORC_ICAM3:ITGB2_ITGAL	CD14-monocyte_CD8-effector-RORC	CD14-monocyte	CD8-effector-RORC	ICAM3:ITGB2_ITGAL	ICAM3	NA	ITGB2	ITGAL	NA	228	1108	230	77	0.307018	NA	0.434116	NA	0.447826	0.0869565	NA	0.506494	0.12987	NA	1.52356	NA	1.93192	NA	1.68606	0.27776	NA	2.32142	0.475163	NA	0.650525	0.958112	0.983	1	0.001	0.00262754	0.387185	0.387185	0.082	0.214412	FALSE	TRUE	FALSE	TRUE	FALSE
774	CD14-monocyte_CD8-effector-RORC_LGALS1:CD69	CD14-monocyte_CD8-effector-RORC	CD14-monocyte	CD8-effector-RORC	LGALS1:CD69	LGALS1	NA	CD69	NA	NA	228	1108	230	77	0.964912	NA	0.987365	NA	0.630435	NA	NA	0.883117	NA	NA	28.8152	NA	48.6071	NA	5.25624	NA	NA	9.00287	NA	NA	12.3069	20.919	0	0	0	0	0.530497	0.530497	0	0	TRUE	TRUE	TRUE	TRUE	TRUE
775	CD14-monocyte_CD8-effector-RORC_LGALS1:PTPRC	CD14-monocyte_CD8-effector-RORC	CD14-monocyte	CD8-effector-RORC	LGALS1:PTPRC	LGALS1	NA	PTPRC	NA	NA	228	1108	230	77	0.964912	NA	0.987365	NA	0.643478	NA	NA	0.74026	NA	NA	28.8152	NA	48.6071	NA	3.48373	NA	NA	4.26876	NA	NA	10.0192	14.4046	0	0	0	0	0.363044	0.363044	0	0	TRUE	TRUE	TRUE	TRUE	TRUE
776	CD14-monocyte_CD8-effector-RORC_LGALS3:LAG3	CD14-monocyte_CD8-effector-RORC	CD14-monocyte	CD8-effector-RORC	LGALS3:LAG3	LGALS3	NA	LAG3	NA	NA	228	1108	230	77	0.355263	NA	0.482852	NA	0.104348	NA	NA	0.233766	NA	NA	1.94246	NA	2.36191	NA	0.369032	NA	NA	0.972647	NA	NA	0.846658	1.51569	0	0	0	0	0.582327	0.582327	0	0	TRUE	TRUE	TRUE	TRUE	TRUE
777	CD14-monocyte_CD8-effector-RORC_LGALS9:CD44	CD14-monocyte_CD8-effector-RORC	CD14-monocyte	CD8-effector-RORC	LGALS9:CD44	LGALS9	NA	CD44	NA	NA	228	1108	230	77	0.223684	NA	0.352888	NA	0.426087	NA	NA	0.441558	NA	NA	1.06407	NA	1.37626	NA	1.86758	NA	NA	1.78055	NA	NA	1.40969	1.56541	0	0	0.057	0.118396	0.104776	0.104776	0.371	0.572088	TRUE	TRUE	TRUE	TRUE	TRUE
778	CD14-monocyte_CD8-effector-RORC_LGALS9:CD47	CD14-monocyte_CD8-effector-RORC	CD14-monocyte	CD8-effector-RORC	LGALS9:CD47	LGALS9	NA	CD47	NA	NA	228	1108	230	77	0.223684	NA	0.352888	NA	0.378261	NA	NA	0.298701	NA	NA	1.06407	NA	1.37626	NA	1.58635	NA	NA	1.11421	NA	NA	1.29923	1.23832	0	0	0.017	0.0384473	-0.0480106	0.0480106	0.723	0.846797	TRUE	TRUE	TRUE	TRUE	TRUE
779	CD14-monocyte_CD8-effector-RORC_LGALS9:PTPRC	CD14-monocyte_CD8-effector-RORC	CD14-monocyte	CD8-effector-RORC	LGALS9:PTPRC	LGALS9	NA	PTPRC	NA	NA	228	1108	230	77	0.223684	NA	0.352888	NA	0.643478	NA	NA	0.74026	NA	NA	1.06407	NA	1.37626	NA	3.48373	NA	NA	4.26876	NA	NA	1.92534	2.42383	0	0	0	0	0.230245	0.230245	0.005	0.0253692	TRUE	TRUE	TRUE	TRUE	TRUE
780	CD14-monocyte_CD8-effector-RORC_LGALS9:SORL1	CD14-monocyte_CD8-effector-RORC	CD14-monocyte	CD8-effector-RORC	LGALS9:SORL1	LGALS9	NA	SORL1	NA	NA	228	1108	230	77	0.223684	NA	0.352888	NA	0.126087	NA	NA	0.181818	NA	NA	1.06407	NA	1.37626	NA	0.455602	NA	NA	0.642011	NA	NA	0.69627	0.939986	0	0	0.014	0.0320413	0.300128	0.300128	0.111	0.264581	TRUE	TRUE	TRUE	TRUE	TRUE
781	CD14-monocyte_CD8-effector-RORC_LYZ:ITGAL	CD14-monocyte_CD8-effector-RORC	CD14-monocyte	CD8-effector-RORC	LYZ:ITGAL	LYZ	NA	ITGAL	NA	NA	228	1108	230	77	0.991228	NA	0.994585	NA	0.0869565	NA	NA	0.12987	NA	NA	105.308	NA	118.861	NA	0.27776	NA	NA	0.475163	NA	NA	5.40837	7.5152	0	0	0	0	0.328981	0.328981	0.128	0.291112	FALSE	TRUE	TRUE	TRUE	TRUE
782	CD14-monocyte_CD8-effector-RORC_NRG1:HLA-DPB1	CD14-monocyte_CD8-effector-RORC	CD14-monocyte	CD8-effector-RORC	NRG1:HLA-DPB1	NRG1	NA	HLA-DPB1	NA	NA	228	1108	230	77	0.22807	NA	0.196751	NA	0.291304	NA	NA	0.376623	NA	NA	1.22516	NA	0.769638	NA	1.21168	NA	NA	1.86971	NA	NA	1.2184	1.19958	0	0	0.64	1	-0.015567	0.015567	0.918	0.957817	TRUE	TRUE	TRUE	TRUE	TRUE
783	CD14-monocyte_CD8-effector-RORC_PSEN1:CD44	CD14-monocyte_CD8-effector-RORC	CD14-monocyte	CD8-effector-RORC	PSEN1:CD44	PSEN1	NA	CD44	NA	NA	228	1108	230	77	0.118421	NA	0.0758123	NA	0.426087	NA	NA	0.441558	NA	NA	0.45548	NA	0.222075	NA	1.86758	NA	NA	1.78055	NA	NA	0.922304	0.628821	0	0	0.111	0.217751	-0.383028	0.383028	0.015	0.0608541	TRUE	FALSE	TRUE	FALSE	TRUE
784	CD14-monocyte_CD8-effector-RORC_RETN:CAP1	CD14-monocyte_CD8-effector-RORC	CD14-monocyte	CD8-effector-RORC	RETN:CAP1	RETN	NA	CAP1	NA	NA	228	1108	230	77	0.197368	NA	0.502708	NA	0.53913	NA	NA	0.597403	NA	NA	1.40274	NA	5.24181	NA	2.5809	NA	NA	2.87382	NA	NA	1.90272	3.88124	0	0	0.004	0.00986401	0.712871	0.712871	0	0	TRUE	TRUE	TRUE	TRUE	TRUE
785	CD14-monocyte_CD8-effector-RORC_RPS27A:ADRB2	CD14-monocyte_CD8-effector-RORC	CD14-monocyte	CD8-effector-RORC	RPS27A:ADRB2	RPS27A	NA	ADRB2	NA	NA	228	1108	230	77	1	NA	0.995487	NA	0.165217	NA	NA	0.116883	NA	NA	60.5888	NA	41.3623	NA	0.614487	NA	NA	0.396753	NA	NA	6.10172	4.051	0.005	0.014266	0.117	0.228398	-0.409607	0.409607	0.019	0.0731443	TRUE	TRUE	TRUE	TRUE	TRUE
786	CD14-monocyte_CD8-effector-RORC_S100A8:CD69	CD14-monocyte_CD8-effector-RORC	CD14-monocyte	CD8-effector-RORC	S100A8:CD69	S100A8	NA	CD69	NA	NA	228	1108	230	77	1	NA	0.999097	NA	0.630435	NA	NA	0.883117	NA	NA	223.528	NA	469.029	NA	5.25624	NA	NA	9.00287	NA	NA	34.277	64.9816	0	0	0	0	0.639628	0.639628	0	0	TRUE	TRUE	TRUE	TRUE	TRUE
787	CD14-monocyte_CD8-effector-RORC_S100A8:ITGB2	CD14-monocyte_CD8-effector-RORC	CD14-monocyte	CD8-effector-RORC	S100A8:ITGB2	S100A8	NA	ITGB2	NA	NA	228	1108	230	77	1	NA	0.999097	NA	0.447826	NA	NA	0.506494	NA	NA	223.528	NA	469.029	NA	1.68606	NA	NA	2.32142	NA	NA	19.4134	32.9972	0	0	0	0	0.530456	0.530456	0	0	TRUE	TRUE	TRUE	TRUE	TRUE
788	CD14-monocyte_CD8-effector-RORC_S100A9:ITGB2	CD14-monocyte_CD8-effector-RORC	CD14-monocyte	CD8-effector-RORC	S100A9:ITGB2	S100A9	NA	ITGB2	NA	NA	228	1108	230	77	1	NA	0.999097	NA	0.447826	NA	NA	0.506494	NA	NA	210.695	NA	409.366	NA	1.68606	NA	NA	2.32142	NA	NA	18.8479	30.8271	0	0	0	0	0.491992	0.491992	0	0	TRUE	TRUE	TRUE	TRUE	TRUE
789	CD14-monocyte_CD8-effector-RORC_SELL:SELPLG	CD14-monocyte_CD8-effector-RORC	CD14-monocyte	CD8-effector-RORC	SELL:SELPLG	SELL	NA	SELPLG	NA	NA	228	1108	230	77	0.491228	NA	0.711191	NA	0.195652	NA	NA	0.168831	NA	NA	2.69539	NA	4.76911	NA	0.729138	NA	NA	0.565261	NA	NA	1.4019	1.64189	0.009	0.0246061	0.004	0.00986401	0.15802	0.15802	0.377	0.577927	TRUE	TRUE	TRUE	TRUE	TRUE
790	CD14-monocyte_CD8-effector-RORC_SELPLG:ITGB2	CD14-monocyte_CD8-effector-RORC	CD14-monocyte	CD8-effector-RORC	SELPLG:ITGB2	SELPLG	NA	ITGB2	NA	NA	228	1108	230	77	0.241228	NA	0.31769	NA	0.447826	NA	NA	0.506494	NA	NA	1.04557	NA	1.16125	NA	1.68606	NA	NA	2.32142	NA	NA	1.32774	1.64188	0.581	0.968272	0.009	0.0211694	0.212359	0.212359	0.043	0.135396	TRUE	TRUE	TRUE	TRUE	FALSE
791	CD14-monocyte_CD8-effector-RORC_SIRPA:CD47	CD14-monocyte_CD8-effector-RORC	CD14-monocyte	CD8-effector-RORC	SIRPA:CD47	SIRPA	NA	CD47	NA	NA	228	1108	230	77	0.114035	NA	0.166065	NA	0.378261	NA	NA	0.298701	NA	NA	0.511316	NA	0.557486	NA	1.58635	NA	NA	1.11421	NA	NA	0.900626	0.788135	0	0	0	0	-0.133421	0.133421	0.367	0.568353	TRUE	TRUE	TRUE	TRUE	TRUE
792	CD14-monocyte_CD8-effector-RORC_SYK:LAT	CD14-monocyte_CD8-effector-RORC	CD14-monocyte	CD8-effector-RORC	SYK:LAT	SYK	NA	LAT	NA	NA	228	1108	230	77	0.188596	NA	0.240072	NA	0.369565	NA	NA	0.324675	NA	NA	0.898693	NA	0.820737	NA	1.51976	NA	NA	1.21458	NA	NA	1.16867	0.998423	0	0	0	0	-0.157448	0.157448	0.228	0.422769	TRUE	TRUE	TRUE	TRUE	TRUE
793	CD14-monocyte_CD8-effector-RORC_TGFB1:CXCR4	CD14-monocyte_CD8-effector-RORC	CD14-monocyte	CD8-effector-RORC	TGFB1:CXCR4	TGFB1	NA	CXCR4	NA	NA	228	1108	230	77	0.263158	NA	0.316787	NA	0.713043	NA	NA	0.961039	NA	NA	1.12143	NA	1.27821	NA	5.39616	NA	NA	18.249	NA	NA	2.45996	4.8297	0.05	0.117682	0	0	0.674639	0.674639	0	0	TRUE	TRUE	TRUE	TRUE	FALSE
794	CD14-monocyte_CD8-effector-RORC_THBS1:CD47	CD14-monocyte_CD8-effector-RORC	CD14-monocyte	CD8-effector-RORC	THBS1:CD47	THBS1	NA	CD47	NA	NA	228	1108	230	77	0.131579	NA	0.550542	NA	0.378261	NA	NA	0.298701	NA	NA	0.785353	NA	4.16187	NA	1.58635	NA	NA	1.11421	NA	NA	1.11618	2.15342	0	0	0	0	0.657147	0.657147	0	0	TRUE	TRUE	TRUE	TRUE	TRUE
795	CD14-monocyte_CD8-effector-RORC_THBS1:ITGA4	CD14-monocyte_CD8-effector-RORC	CD14-monocyte	CD8-effector-RORC	THBS1:ITGA4	THBS1	NA	ITGA4	NA	NA	228	1108	230	77	0.131579	NA	0.550542	NA	0.0913043	NA	NA	0.116883	NA	NA	0.785353	NA	4.16187	NA	0.334774	NA	NA	0.388615	NA	NA	0.512753	1.27176	0.004	0.0115638	0	0	0.90836	0.90836	0.001	0.00651022	FALSE	TRUE	FALSE	TRUE	TRUE
796	CD14-monocyte_CD8-effector-RORC_TIMP2:CD44	CD14-monocyte_CD8-effector-RORC	CD14-monocyte	CD8-effector-RORC	TIMP2:CD44	TIMP2	NA	CD44	NA	NA	228	1108	230	77	0.289474	NA	0.297834	NA	0.426087	NA	NA	0.441558	NA	NA	1.38779	NA	1.1217	NA	1.86758	NA	NA	1.78055	NA	NA	1.60991	1.41324	0	0	0	0	-0.130293	0.130293	0.247	0.44443	TRUE	TRUE	TRUE	TRUE	TRUE
797	CD14-monocyte_CD8-effector-RORC_TIMP2:ITGB1	CD14-monocyte_CD8-effector-RORC	CD14-monocyte	CD8-effector-RORC	TIMP2:ITGB1	TIMP2	NA	ITGB1	NA	NA	228	1108	230	77	0.289474	NA	0.297834	NA	0.1	NA	NA	0.168831	NA	NA	1.38779	NA	1.1217	NA	0.390591	NA	NA	0.498216	NA	NA	0.736246	0.747562	0	0	0.249	0.450934	0.0152535	0.0152535	0.941	0.970664	TRUE	TRUE	TRUE	TRUE	TRUE
798	CD14-monocyte_CD8-effector-RORC_TNFSF13B:HLA-DPB1	CD14-monocyte_CD8-effector-RORC	CD14-monocyte	CD8-effector-RORC	TNFSF13B:HLA-DPB1	TNFSF13B	NA	HLA-DPB1	NA	NA	228	1108	230	77	0.578947	NA	0.65343	NA	0.291304	NA	NA	0.376623	NA	NA	4.03901	NA	3.89946	NA	1.21168	NA	NA	1.86971	NA	NA	2.21224	2.70016	0	0	0.981	1	0.199305	0.199305	0.095	0.23742	TRUE	TRUE	TRUE	TRUE	TRUE
799	CD14-monocyte_CD8-effector-RORC_VCAN:CD44	CD14-monocyte_CD8-effector-RORC	CD14-monocyte	CD8-effector-RORC	VCAN:CD44	VCAN	NA	CD44	NA	NA	228	1108	230	77	0.864035	NA	0.930505	NA	0.426087	NA	NA	0.441558	NA	NA	11.2145	NA	14.3624	NA	1.86758	NA	NA	1.78055	NA	NA	4.57646	5.05697	0	0	0	0	0.0998418	0.0998418	0.305	0.507653	TRUE	TRUE	TRUE	TRUE	TRUE
800	CD14-monocyte_CD8-effector-RORC_VCAN:ITGA4	CD14-monocyte_CD8-effector-RORC	CD14-monocyte	CD8-effector-RORC	VCAN:ITGA4	VCAN	NA	ITGA4	NA	NA	228	1108	230	77	0.864035	NA	0.930505	NA	0.0913043	NA	NA	0.116883	NA	NA	11.2145	NA	14.3624	NA	0.334774	NA	NA	0.388615	NA	NA	1.93761	2.36251	0	0	0	0	0.198269	0.198269	0.365	0.566297	FALSE	TRUE	TRUE	TRUE	TRUE
801	CD14-monocyte_CD8-effector-RORC_VCAN:ITGB1	CD14-monocyte_CD8-effector-RORC	CD14-monocyte	CD8-effector-RORC	VCAN:ITGB1	VCAN	NA	ITGB1	NA	NA	228	1108	230	77	0.864035	NA	0.930505	NA	0.1	NA	NA	0.168831	NA	NA	11.2145	NA	14.3624	NA	0.390591	NA	NA	0.498216	NA	NA	2.09291	2.67499	0	0	0	0	0.245388	0.245388	0.211	0.402171	TRUE	TRUE	TRUE	TRUE	TRUE
802	CD14-monocyte_Cycling Pre-B_APP:CD74	CD14-monocyte_Cycling Pre-B	CD14-monocyte	Cycling Pre-B	APP:CD74	APP	NA	CD74	NA	NA	228	1108	77	80	0.140351	NA	0.107401	NA	1	NA	NA	1	NA	NA	0.507539	NA	0.313554	NA	22.9167	NA	NA	25.4983	NA	NA	3.41044	2.82756	0	0	0.786	1	-0.187427	0.187427	0.107	0.258205	TRUE	TRUE	TRUE	TRUE	TRUE
803	CD14-monocyte_Cycling Pre-B_APP:RPSA	CD14-monocyte_Cycling Pre-B	CD14-monocyte	Cycling Pre-B	APP:RPSA	APP	NA	RPSA	NA	NA	228	1108	77	80	0.140351	NA	0.107401	NA	1	NA	NA	1	NA	NA	0.507539	NA	0.313554	NA	32.7414	NA	NA	30.9615	NA	NA	4.07646	3.11579	0	0	0.058	0.120301	-0.268747	0.268747	0.012	0.0510841	TRUE	TRUE	TRUE	TRUE	TRUE
804	CD14-monocyte_Cycling Pre-B_ARF1:INSR	CD14-monocyte_Cycling Pre-B	CD14-monocyte	Cycling Pre-B	ARF1:INSR	ARF1	NA	INSR	NA	NA	228	1108	77	80	0.307018	NA	0.458484	NA	0.285714	NA	NA	0.4	NA	NA	1.47254	NA	1.99997	NA	0.533063	NA	NA	0.581943	NA	NA	0.885976	1.07883	0	0	0	0	0.196941	0.196941	0.278	0.478576	TRUE	TRUE	TRUE	TRUE	TRUE
805	CD14-monocyte_Cycling Pre-B_ARF6:SMAP1	CD14-monocyte_Cycling Pre-B	CD14-monocyte	Cycling Pre-B	ARF6:SMAP1	ARF6	NA	SMAP1	NA	NA	228	1108	77	80	0.25	NA	0.398014	NA	0.571429	NA	NA	0.65	NA	NA	1.26333	NA	1.70263	NA	0.984888	NA	NA	1.16666	NA	NA	1.11546	1.40939	0.008	0.0220743	0	0	0.233895	0.233895	0.044	0.137615	TRUE	TRUE	TRUE	TRUE	TRUE
806	CD14-monocyte_Cycling Pre-B_CD14:ITGA4	CD14-monocyte_Cycling Pre-B	CD14-monocyte	Cycling Pre-B	CD14:ITGA4	CD14	NA	ITGA4	NA	NA	228	1108	77	80	0.732456	NA	0.836643	NA	0.207792	NA	NA	0.3625	NA	NA	7.72117	NA	8.92414	NA	0.339307	NA	NA	0.330597	NA	NA	1.61859	1.71764	0	0	0.005	0.012181	0.0593956	0.0593956	0.736	0.855062	TRUE	TRUE	TRUE	TRUE	TRUE
807	CD14-monocyte_Cycling Pre-B_CD14:ITGB1	CD14-monocyte_Cycling Pre-B	CD14-monocyte	Cycling Pre-B	CD14:ITGB1	CD14	NA	ITGB1	NA	NA	228	1108	77	80	0.732456	NA	0.836643	NA	0.285714	NA	NA	0.3625	NA	NA	7.72117	NA	8.92414	NA	0.497778	NA	NA	0.425704	NA	NA	1.96047	1.94911	0	0	0.011	0.0255595	-0.00580804	0.00580804	0.971	0.985856	TRUE	TRUE	TRUE	TRUE	TRUE
808	CD14-monocyte_Cycling Pre-B_CD99:CD81	CD14-monocyte_Cycling Pre-B	CD14-monocyte	Cycling Pre-B	CD99:CD81	CD99	NA	CD81	NA	NA	228	1108	77	80	0.377193	NA	0.49278	NA	0.428571	NA	NA	0.6375	NA	NA	1.91712	NA	2.34371	NA	0.890423	NA	NA	0.969608	NA	NA	1.30654	1.50747	0.018	0.0465902	0	0	0.143052	0.143052	0.308	0.510855	TRUE	TRUE	TRUE	TRUE	TRUE
809	CD14-monocyte_Cycling Pre-B_COPA:CD74	CD14-monocyte_Cycling Pre-B	CD14-monocyte	Cycling Pre-B	COPA:CD74	COPA	NA	CD74	NA	NA	228	1108	77	80	0.184211	NA	0.200361	NA	1	NA	NA	1	NA	NA	0.740786	NA	0.676481	NA	22.9167	NA	NA	25.4983	NA	NA	4.12024	4.1532	0	0	0	0	0.00796824	0.00796824	0.933	0.966343	TRUE	TRUE	TRUE	TRUE	TRUE
810	CD14-monocyte_Cycling Pre-B_CXCL8:CD79A	CD14-monocyte_Cycling Pre-B	CD14-monocyte	Cycling Pre-B	CXCL8:CD79A	CXCL8	NA	CD79A	NA	NA	228	1108	77	80	0.201754	NA	0.261733	NA	0.961039	NA	NA	0.975	NA	NA	2.66227	NA	2.94843	NA	5.43649	NA	NA	5.31145	NA	NA	3.8044	3.95733	0	0	0	0	0.0394119	0.0394119	0.72	0.844799	TRUE	TRUE	TRUE	TRUE	TRUE
811	CD14-monocyte_Cycling Pre-B_GSTP1:TRAF2	CD14-monocyte_Cycling Pre-B	CD14-monocyte	Cycling Pre-B	GSTP1:TRAF2	GSTP1	NA	TRAF2	NA	NA	228	1108	77	80	0.798246	NA	0.783394	NA	0.194805	NA	NA	0.2625	NA	NA	9.00055	NA	6.47531	NA	0.224183	NA	NA	0.158707	NA	NA	1.42048	1.01374	0	0	0.044	0.0933309	-0.337348	0.337348	0.106	0.256598	TRUE	TRUE	TRUE	TRUE	TRUE
812	CD14-monocyte_Cycling Pre-B_HBEGF:CD9	CD14-monocyte_Cycling Pre-B	CD14-monocyte	Cycling Pre-B	HBEGF:CD9	HBEGF	NA	CD9	NA	NA	228	1108	77	80	0.0614035	NA	0.199458	NA	0.714286	NA	NA	0.6	NA	NA	0.303568	NA	0.827895	NA	2.92517	NA	NA	1.84848	NA	NA	0.94233	1.23707	0	0	0	0	0.272147	0.272147	0.105	0.254732	FALSE	TRUE	TRUE	TRUE	TRUE
813	CD14-monocyte_Cycling Pre-B_HP:CD22	CD14-monocyte_Cycling Pre-B	CD14-monocyte	Cycling Pre-B	HP:CD22	HP	NA	CD22	NA	NA	228	1108	77	80	0.0307018	NA	0.283394	NA	0.272727	NA	NA	0.4	NA	NA	0.127698	NA	1.81268	NA	0.402676	NA	NA	0.434835	NA	NA	0.226761	0.887816	0.001	0.00309463	0	0	1.36487	1.36487	0	0	FALSE	TRUE	FALSE	TRUE	TRUE
814	CD14-monocyte_Cycling Pre-B_LGALS9:CD47	CD14-monocyte_Cycling Pre-B	CD14-monocyte	Cycling Pre-B	LGALS9:CD47	LGALS9	NA	CD47	NA	NA	228	1108	77	80	0.223684	NA	0.352888	NA	0.753247	NA	NA	0.7	NA	NA	1.06407	NA	1.37626	NA	2.13712	NA	NA	1.57176	NA	NA	1.50799	1.47076	0	0	0	0	-0.0249963	0.0249963	0.807	0.899086	TRUE	TRUE	TRUE	TRUE	TRUE
815	CD14-monocyte_Cycling Pre-B_LY86:CD180	CD14-monocyte_Cycling Pre-B	CD14-monocyte	Cycling Pre-B	LY86:CD180	LY86	NA	CD180	NA	NA	228	1108	77	80	0.394737	NA	0.48917	NA	0.181818	NA	NA	0.1	NA	NA	2.48032	NA	2.07204	NA	0.266691	NA	NA	0.100448	NA	NA	0.813313	0.456216	0	0	0.055	0.11462	-0.578151	0.578151	0.022	0.0818457	TRUE	TRUE	TRUE	FALSE	TRUE
816	CD14-monocyte_Cycling Pre-B_NAMPT:INSR	CD14-monocyte_Cycling Pre-B	CD14-monocyte	Cycling Pre-B	NAMPT:INSR	NAMPT	NA	INSR	NA	NA	228	1108	77	80	0.179825	NA	0.73917	NA	0.285714	NA	NA	0.4	NA	NA	0.903556	NA	6.77655	NA	0.533063	NA	NA	0.581943	NA	NA	0.694011	1.98584	0	0	0	0	1.05131	1.05131	0	0	TRUE	TRUE	TRUE	TRUE	TRUE
817	CD14-monocyte_Cycling Pre-B_NRG1:HLA-DPB1	CD14-monocyte_Cycling Pre-B	CD14-monocyte	Cycling Pre-B	NRG1:HLA-DPB1	NRG1	NA	HLA-DPB1	NA	NA	228	1108	77	80	0.22807	NA	0.196751	NA	0.935065	NA	NA	1	NA	NA	1.22516	NA	0.769638	NA	4.41492	NA	NA	5.21274	NA	NA	2.32572	2.00298	0	0	0	0	-0.149395	0.149395	0.131	0.295617	TRUE	TRUE	TRUE	TRUE	TRUE
818	CD14-monocyte_Cycling Pre-B_PECAM1:CD38	CD14-monocyte_Cycling Pre-B	CD14-monocyte	Cycling Pre-B	PECAM1:CD38	PECAM1	NA	CD38	NA	NA	228	1108	77	80	0.267544	NA	0.345668	NA	0.272727	NA	NA	0.5	NA	NA	1.34871	NA	1.35152	NA	0.461526	NA	NA	0.621824	NA	NA	0.788964	0.916737	0	0	0	0	0.150099	0.150099	0.334	0.536993	TRUE	TRUE	TRUE	TRUE	TRUE
819	CD14-monocyte_Cycling Pre-B_PTPRC:CD22	CD14-monocyte_Cycling Pre-B	CD14-monocyte	Cycling Pre-B	PTPRC:CD22	PTPRC	NA	CD22	NA	NA	228	1108	77	80	0.565789	NA	0.654332	NA	0.272727	NA	NA	0.4	NA	NA	3.45233	NA	3.84608	NA	0.402676	NA	NA	0.434835	NA	NA	1.17905	1.29322	0	0	0	0	0.0924205	0.0924205	0.611	0.770723	TRUE	TRUE	TRUE	TRUE	TRUE
820	CD14-monocyte_Cycling Pre-B_RETN:CAP1	CD14-monocyte_Cycling Pre-B	CD14-monocyte	Cycling Pre-B	RETN:CAP1	RETN	NA	CAP1	NA	NA	228	1108	77	80	0.197368	NA	0.502708	NA	0.779221	NA	NA	0.825	NA	NA	1.40274	NA	5.24181	NA	1.76241	NA	NA	1.52522	NA	NA	1.57233	2.82753	0.009	0.0246061	0.854	1	0.586848	0.586848	0	0	TRUE	TRUE	TRUE	TRUE	TRUE
821	CD14-monocyte_Cycling Pre-B_S100A8:CD69	CD14-monocyte_Cycling Pre-B	CD14-monocyte	Cycling Pre-B	S100A8:CD69	S100A8	NA	CD69	NA	NA	228	1108	77	80	1	NA	0.999097	NA	0.350649	NA	NA	0.4625	NA	NA	223.528	NA	469.029	NA	0.911821	NA	NA	0.925909	NA	NA	14.2765	20.8393	0	0	0	0	0.37823	0.37823	0.034	0.114087	TRUE	TRUE	TRUE	TRUE	TRUE
822	CD14-monocyte_Cycling Pre-B_S100A9:ALCAM	CD14-monocyte_Cycling Pre-B	CD14-monocyte	Cycling Pre-B	S100A9:ALCAM	S100A9	NA	ALCAM	NA	NA	228	1108	77	80	1	NA	0.999097	NA	0.0519481	NA	NA	0.125	NA	NA	210.695	NA	409.366	NA	0.030166	NA	NA	0.109813	NA	NA	2.52108	6.70476	0	0	0.005	0.012181	0.978133	0.978133	0.01	0.0442923	FALSE	TRUE	TRUE	TRUE	TRUE
823	CD14-monocyte_Cycling Pre-B_SIRPA:CD47	CD14-monocyte_Cycling Pre-B	CD14-monocyte	Cycling Pre-B	SIRPA:CD47	SIRPA	NA	CD47	NA	NA	228	1108	77	80	0.114035	NA	0.166065	NA	0.753247	NA	NA	0.7	NA	NA	0.511316	NA	0.557486	NA	2.13712	NA	NA	1.57176	NA	NA	1.04534	0.936073	0	0	0	0	-0.110406	0.110406	0.374	0.575084	TRUE	TRUE	TRUE	TRUE	TRUE
824	CD14-monocyte_Cycling Pre-B_TGFB1:CXCR4	CD14-monocyte_Cycling Pre-B	CD14-monocyte	Cycling Pre-B	TGFB1:CXCR4	TGFB1	NA	CXCR4	NA	NA	228	1108	77	80	0.263158	NA	0.316787	NA	0.935065	NA	NA	1	NA	NA	1.12143	NA	1.27821	NA	6.46664	NA	NA	16.5036	NA	NA	2.69293	4.59293	0.007	0.0195046	0	0	0.53389	0.53389	0	0	TRUE	TRUE	TRUE	TRUE	TRUE
825	CD14-monocyte_Cycling Pre-B_THBS1:CD47	CD14-monocyte_Cycling Pre-B	CD14-monocyte	Cycling Pre-B	THBS1:CD47	THBS1	NA	CD47	NA	NA	228	1108	77	80	0.131579	NA	0.550542	NA	0.753247	NA	NA	0.7	NA	NA	0.785353	NA	4.16187	NA	2.13712	NA	NA	1.57176	NA	NA	1.29553	2.55763	0	0	0	0	0.680162	0.680162	0	0	TRUE	TRUE	TRUE	TRUE	TRUE
826	CD14-monocyte_Cycling Pre-B_THBS1:ITGA4	CD14-monocyte_Cycling Pre-B	CD14-monocyte	Cycling Pre-B	THBS1:ITGA4	THBS1	NA	ITGA4	NA	NA	228	1108	77	80	0.131579	NA	0.550542	NA	0.207792	NA	NA	0.3625	NA	NA	0.785353	NA	4.16187	NA	0.339307	NA	NA	0.330597	NA	NA	0.516213	1.17299	0.005	0.014266	0.002	0.00510558	0.820792	0.820792	0	0	TRUE	TRUE	FALSE	TRUE	TRUE
827	CD14-monocyte_Cycling Pre-B_THBS1:SCARB1	CD14-monocyte_Cycling Pre-B	CD14-monocyte	Cycling Pre-B	THBS1:SCARB1	THBS1	NA	SCARB1	NA	NA	228	1108	77	80	0.131579	NA	0.550542	NA	0.12987	NA	NA	0.325	NA	NA	0.785353	NA	4.16187	NA	0.0814159	NA	NA	0.269403	NA	NA	0.252864	1.05888	0	0	0	0	1.43211	1.43211	0	0	TRUE	TRUE	FALSE	TRUE	TRUE
828	CD14-monocyte_Cycling Pre-B_TIMP2:ITGB1	CD14-monocyte_Cycling Pre-B	CD14-monocyte	Cycling Pre-B	TIMP2:ITGB1	TIMP2	NA	ITGB1	NA	NA	228	1108	77	80	0.289474	NA	0.297834	NA	0.285714	NA	NA	0.3625	NA	NA	1.38779	NA	1.1217	NA	0.497778	NA	NA	0.425704	NA	NA	0.83115	0.691023	0	0	0.473	0.787353	-0.184638	0.184638	0.297	0.499704	TRUE	TRUE	TRUE	TRUE	TRUE
829	CD14-monocyte_Cycling Pre-B_TNFSF13B:HLA-DPB1	CD14-monocyte_Cycling Pre-B	CD14-monocyte	Cycling Pre-B	TNFSF13B:HLA-DPB1	TNFSF13B	NA	HLA-DPB1	NA	NA	228	1108	77	80	0.578947	NA	0.65343	NA	0.935065	NA	NA	1	NA	NA	4.03901	NA	3.89946	NA	4.41492	NA	NA	5.21274	NA	NA	4.22278	4.50853	0	0	0.02	0.0447822	0.0654771	0.0654771	0.338	0.54081	TRUE	TRUE	TRUE	TRUE	TRUE
830	CD14-monocyte_Cycling Pre-B_VCAN:ITGA4	CD14-monocyte_Cycling Pre-B	CD14-monocyte	Cycling Pre-B	VCAN:ITGA4	VCAN	NA	ITGA4	NA	NA	228	1108	77	80	0.864035	NA	0.930505	NA	0.207792	NA	NA	0.3625	NA	NA	11.2145	NA	14.3624	NA	0.339307	NA	NA	0.330597	NA	NA	1.95068	2.17903	0	0	0.001	0.00262754	0.1107	0.1107	0.53	0.709834	TRUE	TRUE	TRUE	TRUE	TRUE
831	CD14-monocyte_Cycling Pre-B_VCAN:ITGB1	CD14-monocyte_Cycling Pre-B	CD14-monocyte	Cycling Pre-B	VCAN:ITGB1	VCAN	NA	ITGB1	NA	NA	228	1108	77	80	0.864035	NA	0.930505	NA	0.285714	NA	NA	0.3625	NA	NA	11.2145	NA	14.3624	NA	0.497778	NA	NA	0.425704	NA	NA	2.3627	2.47267	0	0	0.002	0.00510558	0.0454963	0.0454963	0.823	0.908347	TRUE	TRUE	TRUE	TRUE	TRUE
832	CD14-monocyte_ILC1_ADAM10:CD44	CD14-monocyte_ILC1	CD14-monocyte	ILC1	ADAM10:CD44	ADAM10	NA	CD44	NA	NA	228	1108	117	56	0.135965	NA	0.165162	NA	0.504274	NA	NA	0.375	NA	NA	0.5267	NA	0.567298	NA	3.1238	NA	NA	2.26033	NA	NA	1.2827	1.13238	0	0	0.001	0.00262754	-0.124644	0.124644	0.436	0.631065	TRUE	TRUE	TRUE	TRUE	TRUE
833	CD14-monocyte_ILC1_ADAM15:ITGB1	CD14-monocyte_ILC1	CD14-monocyte	ILC1	ADAM15:ITGB1	ADAM15	NA	ITGB1	NA	NA	228	1108	117	56	0.0614035	NA	0.102888	NA	0.247863	NA	NA	0.482143	NA	NA	0.231555	NA	0.281048	NA	1.32848	NA	NA	2.13418	NA	NA	0.554631	0.774473	0.004	0.0115638	0.001	0.00262754	0.33388	0.33388	0.063	0.178069	FALSE	TRUE	FALSE	TRUE	TRUE
834	CD14-monocyte_ILC1_ADAM17:ITGB1	CD14-monocyte_ILC1	CD14-monocyte	ILC1	ADAM17:ITGB1	ADAM17	NA	ITGB1	NA	NA	228	1108	117	56	0.0614035	NA	0.129964	NA	0.247863	NA	NA	0.482143	NA	NA	0.282904	NA	0.444783	NA	1.32848	NA	NA	2.13418	NA	NA	0.613051	0.974294	0.011	0.0296045	0	0	0.463264	0.463264	0.012	0.0510841	FALSE	TRUE	FALSE	TRUE	TRUE
835	CD14-monocyte_ILC1_ADM:RAMP1	CD14-monocyte_ILC1	CD14-monocyte	ILC1	ADM:RAMP1	ADM	NA	RAMP1	NA	NA	228	1108	117	56	0.0307018	NA	0.24278	NA	0.128205	NA	NA	0.142857	NA	NA	0.125633	NA	1.24011	NA	0.5867	NA	NA	0.531489	NA	NA	0.271494	0.811853	0	0	0	0	1.09538	1.09538	0.014	0.0575573	FALSE	TRUE	FALSE	TRUE	TRUE
836	CD14-monocyte_ILC1_APP:CD74	CD14-monocyte_ILC1	CD14-monocyte	ILC1	APP:CD74	APP	NA	CD74	NA	NA	228	1108	117	56	0.140351	NA	0.107401	NA	0.726496	NA	NA	0.839286	NA	NA	0.507539	NA	0.313554	NA	7.83103	NA	NA	11.4994	NA	NA	1.99363	1.89887	0.003	0.00880691	0.999	1	-0.048698	0.048698	0.727	0.849443	TRUE	TRUE	TRUE	TRUE	TRUE
837	CD14-monocyte_ILC1_APP:RPSA	CD14-monocyte_ILC1	CD14-monocyte	ILC1	APP:RPSA	APP	NA	RPSA	NA	NA	228	1108	117	56	0.140351	NA	0.107401	NA	0.974359	NA	NA	0.982143	NA	NA	0.507539	NA	0.313554	NA	23.5751	NA	NA	28.72	NA	NA	3.45909	3.00088	0	0	0.187	0.34839	-0.142099	0.142099	0.201	0.390014	TRUE	TRUE	TRUE	TRUE	TRUE
838	CD14-monocyte_ILC1_B2M:CD247	CD14-monocyte_ILC1	CD14-monocyte	ILC1	B2M:CD247	B2M	NA	CD247	NA	NA	228	1108	117	56	1	NA	1	NA	0.444444	NA	NA	0.642857	NA	NA	115.107	NA	91.1029	NA	2.46911	NA	NA	3.96898	NA	NA	16.8586	19.0154	0.382	0.692803	0	0	0.120389	0.120389	0.267	0.467169	TRUE	TRUE	TRUE	TRUE	FALSE
839	CD14-monocyte_ILC1_B2M:KLRC1	CD14-monocyte_ILC1	CD14-monocyte	ILC1	B2M:KLRC1	B2M	NA	KLRC1	NA	NA	228	1108	117	56	1	NA	1	NA	0.632479	NA	NA	0.589286	NA	NA	115.107	NA	91.1029	NA	6.6218	NA	NA	5.65002	NA	NA	27.6082	22.6877	0	0	0	0	-0.19629	0.19629	0.055	0.161487	TRUE	TRUE	TRUE	TRUE	TRUE
840	CD14-monocyte_ILC1_B2M:KLRC2	CD14-monocyte_ILC1	CD14-monocyte	ILC1	B2M:KLRC2	B2M	NA	KLRC2	NA	NA	228	1108	117	56	1	NA	1	NA	0.222222	NA	NA	0.214286	NA	NA	115.107	NA	91.1029	NA	2.30019	NA	NA	1.23686	NA	NA	16.2717	10.6152	0	0	0	0	-0.427144	0.427144	0.043	0.135396	TRUE	TRUE	TRUE	TRUE	TRUE
841	CD14-monocyte_ILC1_B2M:KLRD1	CD14-monocyte_ILC1	CD14-monocyte	ILC1	B2M:KLRD1	B2M	NA	KLRD1	NA	NA	228	1108	117	56	1	NA	1	NA	0.82906	NA	NA	0.839286	NA	NA	115.107	NA	91.1029	NA	9.21176	NA	NA	8.16743	NA	NA	32.5628	27.2778	0	0	0	0	-0.1771	0.1771	0.006	0.0294364	TRUE	TRUE	TRUE	TRUE	TRUE
842	CD14-monocyte_ILC1_BAG6:NCR3	CD14-monocyte_ILC1	CD14-monocyte	ILC1	BAG6:NCR3	BAG6	NA	NCR3	NA	NA	228	1108	117	56	0.0921053	NA	0.106498	NA	0.239316	NA	NA	0.375	NA	NA	0.387882	NA	0.352932	NA	1.30514	NA	NA	1.37789	NA	NA	0.711505	0.697353	0	0	0	0	-0.0200906	0.0200906	0.907	0.952448	FALSE	TRUE	TRUE	TRUE	TRUE
843	CD14-monocyte_ILC1_CD14:ITGA4	CD14-monocyte_ILC1	CD14-monocyte	ILC1	CD14:ITGA4	CD14	NA	ITGA4	NA	NA	228	1108	117	56	0.732456	NA	0.836643	NA	0.188034	NA	NA	0.232143	NA	NA	7.72117	NA	8.92414	NA	0.805474	NA	NA	0.978029	NA	NA	2.49383	2.95433	0	0	0	0	0.169452	0.169452	0.331	0.534028	TRUE	TRUE	TRUE	TRUE	TRUE
844	CD14-monocyte_ILC1_CD14:ITGB1	CD14-monocyte_ILC1	CD14-monocyte	ILC1	CD14:ITGB1	CD14	NA	ITGB1	NA	NA	228	1108	117	56	0.732456	NA	0.836643	NA	0.247863	NA	NA	0.482143	NA	NA	7.72117	NA	8.92414	NA	1.32848	NA	NA	2.13418	NA	NA	3.20272	4.36415	0	0	0	0	0.309423	0.309423	0.03	0.103861	TRUE	TRUE	TRUE	TRUE	TRUE
845	CD14-monocyte_ILC1_CD14:ITGB2	CD14-monocyte_ILC1	CD14-monocyte	ILC1	CD14:ITGB2	CD14	NA	ITGB2	NA	NA	228	1108	117	56	0.732456	NA	0.836643	NA	0.666667	NA	NA	0.767857	NA	NA	7.72117	NA	8.92414	NA	4.15201	NA	NA	6.09971	NA	NA	5.66201	7.37799	0	0	0	0	0.264722	0.264722	0.001	0.00651022	TRUE	TRUE	TRUE	TRUE	TRUE
846	CD14-monocyte_ILC1_CD48:CD2	CD14-monocyte_ILC1	CD14-monocyte	ILC1	CD48:CD2	CD48	NA	CD2	NA	NA	228	1108	117	56	0.627193	NA	0.681408	NA	0.598291	NA	NA	0.553571	NA	NA	4.37137	NA	4.21659	NA	4.73308	NA	NA	4.32995	NA	NA	4.54863	4.27289	0.006	0.0169104	0	0	-0.0625346	0.0625346	0.55	0.72564	TRUE	TRUE	TRUE	TRUE	TRUE
847	CD14-monocyte_ILC1_CD48:CD244	CD14-monocyte_ILC1	CD14-monocyte	ILC1	CD48:CD244	CD48	NA	CD244	NA	NA	228	1108	117	56	0.627193	NA	0.681408	NA	0.111111	NA	NA	0.232143	NA	NA	4.37137	NA	4.21659	NA	0.475549	NA	NA	0.795308	NA	NA	1.4418	1.83125	0	0	0	0	0.239105	0.239105	0.243	0.439946	TRUE	TRUE	TRUE	TRUE	TRUE
848	CD14-monocyte_ILC1_CD55:ADGRE5	CD14-monocyte_ILC1	CD14-monocyte	ILC1	CD55:ADGRE5	CD55	NA	ADGRE5	NA	NA	228	1108	117	56	0.22807	NA	0.439531	NA	0.264957	NA	NA	0.464286	NA	NA	1.05714	NA	1.97557	NA	1.20583	NA	NA	1.91215	NA	NA	1.12904	1.9436	0	0	0	0	0.543177	0.543177	0	0	TRUE	TRUE	TRUE	TRUE	TRUE
849	CD14-monocyte_ILC1_CD58:CD2	CD14-monocyte_ILC1	CD14-monocyte	ILC1	CD58:CD2	CD58	NA	CD2	NA	NA	228	1108	117	56	0.0921053	NA	0.119134	NA	0.598291	NA	NA	0.553571	NA	NA	0.404649	NA	0.443157	NA	4.73308	NA	NA	4.32995	NA	NA	1.38392	1.38523	0.006	0.0169104	0	0	0.000941988	0.000941988	0.994	0.997055	FALSE	TRUE	TRUE	TRUE	TRUE
850	CD14-monocyte_ILC1_CD99:CD99	CD14-monocyte_ILC1	CD14-monocyte	ILC1	CD99:CD99	CD99	NA	CD99	NA	NA	228	1108	117	56	0.377193	NA	0.49278	NA	0.478632	NA	NA	0.714286	NA	NA	1.91712	NA	2.34371	NA	2.78379	NA	NA	3.73993	NA	NA	2.31017	2.96063	1	1	0.001	0.00262754	0.248082	0.248082	0.02	0.0762019	TRUE	TRUE	TRUE	TRUE	FALSE
851	CD14-monocyte_ILC1_CLEC2B:KLRF1	CD14-monocyte_ILC1	CD14-monocyte	ILC1	CLEC2B:KLRF1	CLEC2B	NA	KLRF1	NA	NA	228	1108	117	56	0.210526	NA	0.174188	NA	0.82906	NA	NA	0.767857	NA	NA	1.11182	NA	0.818761	NA	8.65506	NA	NA	7.61611	NA	NA	3.10208	2.49715	0	0	0	0	-0.216922	0.216922	0.07	0.192145	TRUE	TRUE	TRUE	TRUE	TRUE
852	CD14-monocyte_ILC1_COPA:CD74	CD14-monocyte_ILC1	CD14-monocyte	ILC1	COPA:CD74	COPA	NA	CD74	NA	NA	228	1108	117	56	0.184211	NA	0.200361	NA	0.726496	NA	NA	0.839286	NA	NA	0.740786	NA	0.676481	NA	7.83103	NA	NA	11.4994	NA	NA	2.40855	2.78911	0.002	0.00599943	0.687	1	0.146698	0.146698	0.23	0.424939	TRUE	TRUE	TRUE	TRUE	TRUE
853	CD14-monocyte_ILC1_F13A1:ITGB1	CD14-monocyte_ILC1	CD14-monocyte	ILC1	F13A1:ITGB1	F13A1	NA	ITGB1	NA	NA	228	1108	117	56	0.0921053	NA	0.112816	NA	0.247863	NA	NA	0.482143	NA	NA	0.419159	NA	0.329971	NA	1.32848	NA	NA	2.13418	NA	NA	0.746219	0.839178	0	0	0	0	0.117403	0.117403	0.491	0.678696	FALSE	TRUE	TRUE	TRUE	TRUE
854	CD14-monocyte_ILC1_HBEGF:CD44	CD14-monocyte_ILC1	CD14-monocyte	ILC1	HBEGF:CD44	HBEGF	NA	CD44	NA	NA	228	1108	117	56	0.0614035	NA	0.199458	NA	0.504274	NA	NA	0.375	NA	NA	0.303568	NA	0.827895	NA	3.1238	NA	NA	2.26033	NA	NA	0.9738	1.36796	0	0	0	0	0.33987	0.33987	0.047	0.144302	FALSE	TRUE	TRUE	TRUE	TRUE
855	CD14-monocyte_ILC1_HLA-B:KLRD1	CD14-monocyte_ILC1	CD14-monocyte	ILC1	HLA-B:KLRD1	HLA-B	NA	KLRD1	NA	NA	228	1108	117	56	0.991228	NA	0.982852	NA	0.82906	NA	NA	0.839286	NA	NA	29.5301	NA	22.4076	NA	9.21176	NA	NA	8.16743	NA	NA	16.4932	13.5282	0	0	0	0	-0.198168	0.198168	0.001	0.00651022	TRUE	TRUE	TRUE	TRUE	TRUE
856	CD14-monocyte_ILC1_HLA-E:KLRC1	CD14-monocyte_ILC1	CD14-monocyte	ILC1	HLA-E:KLRC1	HLA-E	NA	KLRC1	NA	NA	228	1108	117	56	0.631579	NA	0.661552	NA	0.632479	NA	NA	0.589286	NA	NA	4.46545	NA	3.93063	NA	6.6218	NA	NA	5.65002	NA	NA	5.43777	4.71255	0	0	0	0	-0.14314	0.14314	0.162	0.339832	TRUE	TRUE	TRUE	TRUE	TRUE
857	CD14-monocyte_ILC1_HLA-E:KLRC2	CD14-monocyte_ILC1	CD14-monocyte	ILC1	HLA-E:KLRC2	HLA-E	NA	KLRC2	NA	NA	228	1108	117	56	0.631579	NA	0.661552	NA	0.222222	NA	NA	0.214286	NA	NA	4.46545	NA	3.93063	NA	2.30019	NA	NA	1.23686	NA	NA	3.2049	2.20491	0	0	0	0	-0.373993	0.373993	0.09	0.228389	TRUE	TRUE	TRUE	TRUE	TRUE
858	CD14-monocyte_ILC1_HLA-E:KLRD1_KLRC1	CD14-monocyte_ILC1	CD14-monocyte	ILC1	HLA-E:KLRD1_KLRC1	HLA-E	NA	KLRD1	KLRC1	NA	228	1108	117	56	0.631579	NA	0.661552	NA	0.82906	0.632479	NA	0.839286	0.589286	NA	4.46545	NA	3.93063	NA	9.21176	6.6218	NA	8.16743	5.65002	NA	5.43777	4.71255	0	0	0	0	-0.14314	0.14314	0.161	0.338509	TRUE	TRUE	TRUE	TRUE	TRUE
859	CD14-monocyte_ILC1_HLA-E:KLRD1_KLRC2	CD14-monocyte_ILC1	CD14-monocyte	ILC1	HLA-E:KLRD1_KLRC2	HLA-E	NA	KLRD1	KLRC2	NA	228	1108	117	56	0.631579	NA	0.661552	NA	0.82906	0.222222	NA	0.839286	0.214286	NA	4.46545	NA	3.93063	NA	9.21176	2.30019	NA	8.16743	1.23686	NA	3.2049	2.20491	0	0	0	0	-0.373993	0.373993	0.09	0.228389	TRUE	TRUE	TRUE	TRUE	TRUE
860	CD14-monocyte_ILC1_HLA-E:KLRD1_KLRC3	CD14-monocyte_ILC1	CD14-monocyte	ILC1	HLA-E:KLRD1_KLRC3	HLA-E	NA	KLRD1	KLRC3	NA	228	1108	117	56	0.631579	NA	0.661552	NA	0.82906	0.452991	NA	0.839286	0.5	NA	4.46545	NA	3.93063	NA	9.21176	4.11574	NA	8.16743	2.19919	NA	4.28703	2.9401	0	0	0	0	-0.377151	0.377151	0.004	0.0210691	TRUE	TRUE	TRUE	TRUE	TRUE
861	CD14-monocyte_ILC1_HP:ITGAM	CD14-monocyte_ILC1	CD14-monocyte	ILC1	HP:ITGAM	HP	NA	ITGAM	NA	NA	228	1108	117	56	0.0307018	NA	0.283394	NA	0.17094	NA	NA	0.160714	NA	NA	0.127698	NA	1.81268	NA	0.738784	NA	NA	0.602658	NA	NA	0.30715	1.04519	0	0	0	0	1.22462	1.22462	0.001	0.00651022	FALSE	TRUE	FALSE	TRUE	TRUE
862	CD14-monocyte_ILC1_HP:ITGB2	CD14-monocyte_ILC1	CD14-monocyte	ILC1	HP:ITGB2	HP	NA	ITGB2	NA	NA	228	1108	117	56	0.0307018	NA	0.283394	NA	0.666667	NA	NA	0.767857	NA	NA	0.127698	NA	1.81268	NA	4.15201	NA	NA	6.09971	NA	NA	0.72815	3.32518	0.009	0.0246061	0	0	1.51877	1.51877	0	0	FALSE	TRUE	TRUE	TRUE	TRUE
863	CD14-monocyte_ILC1_ICAM3:ITGB2_ITGAL	CD14-monocyte_ILC1	CD14-monocyte	ILC1	ICAM3:ITGB2_ITGAL	ICAM3	NA	ITGB2	ITGAL	NA	228	1108	117	56	0.307018	NA	0.434116	NA	0.666667	0.102564	NA	0.767857	0.142857	NA	1.52356	NA	1.93192	NA	4.15201	0.583327	NA	6.09971	0.662165	NA	0.942726	1.13104	0.295	0.557293	0	0	0.182117	0.182117	0.491	0.678696	TRUE	TRUE	TRUE	TRUE	FALSE
864	CD14-monocyte_ILC1_LGALS1:CD69	CD14-monocyte_ILC1	CD14-monocyte	ILC1	LGALS1:CD69	LGALS1	NA	CD69	NA	NA	228	1108	117	56	0.964912	NA	0.987365	NA	0.34188	NA	NA	0.696429	NA	NA	28.8152	NA	48.6071	NA	1.93631	NA	NA	5.41978	NA	NA	7.46961	16.2308	0	0	0	0	0.776069	0.776069	0	0	TRUE	TRUE	TRUE	TRUE	TRUE
865	CD14-monocyte_ILC1_LGALS1:ITGB1	CD14-monocyte_ILC1	CD14-monocyte	ILC1	LGALS1:ITGB1	LGALS1	NA	ITGB1	NA	NA	228	1108	117	56	0.964912	NA	0.987365	NA	0.247863	NA	NA	0.482143	NA	NA	28.8152	NA	48.6071	NA	1.32848	NA	NA	2.13418	NA	NA	6.18711	10.1851	0	0	0	0	0.498459	0.498459	0	0	TRUE	TRUE	TRUE	TRUE	TRUE
866	CD14-monocyte_ILC1_LGALS1:LGALS1	CD14-monocyte_ILC1	CD14-monocyte	ILC1	LGALS1:LGALS1	LGALS1	NA	LGALS1	NA	NA	228	1108	117	56	0.964912	NA	0.987365	NA	0.367521	NA	NA	0.410714	NA	NA	28.8152	NA	48.6071	NA	3.38229	NA	NA	4.71255	NA	NA	9.87225	15.1348	0.001	0.00309463	0.999	1	0.427272	0.427272	0.096	0.239119	TRUE	TRUE	TRUE	TRUE	TRUE
867	CD14-monocyte_ILC1_LGALS1:PTPRC	CD14-monocyte_ILC1	CD14-monocyte	ILC1	LGALS1:PTPRC	LGALS1	NA	PTPRC	NA	NA	228	1108	117	56	0.964912	NA	0.987365	NA	0.65812	NA	NA	0.696429	NA	NA	28.8152	NA	48.6071	NA	4.62212	NA	NA	4.26603	NA	NA	11.5407	14.4	0	0	0	0	0.221348	0.221348	0.012	0.0510841	TRUE	TRUE	TRUE	TRUE	TRUE
868	CD14-monocyte_ILC1_LGALS9:CD44	CD14-monocyte_ILC1	CD14-monocyte	ILC1	LGALS9:CD44	LGALS9	NA	CD44	NA	NA	228	1108	117	56	0.223684	NA	0.352888	NA	0.504274	NA	NA	0.375	NA	NA	1.06407	NA	1.37626	NA	3.1238	NA	NA	2.26033	NA	NA	1.82317	1.76375	0	0	0.004	0.00986401	-0.0331356	0.0331356	0.803	0.896734	TRUE	TRUE	TRUE	TRUE	TRUE
869	CD14-monocyte_ILC1_LGALS9:CD47	CD14-monocyte_ILC1	CD14-monocyte	ILC1	LGALS9:CD47	LGALS9	NA	CD47	NA	NA	228	1108	117	56	0.223684	NA	0.352888	NA	0.358974	NA	NA	0.339286	NA	NA	1.06407	NA	1.37626	NA	1.97236	NA	NA	1.15996	NA	NA	1.4487	1.26349	0	0	0.018	0.0405719	-0.136786	0.136786	0.414	0.611562	TRUE	TRUE	TRUE	TRUE	TRUE
870	CD14-monocyte_ILC1_LGALS9:HAVCR2	CD14-monocyte_ILC1	CD14-monocyte	ILC1	LGALS9:HAVCR2	LGALS9	NA	HAVCR2	NA	NA	228	1108	117	56	0.223684	NA	0.352888	NA	0.0598291	NA	NA	0.142857	NA	NA	1.06407	NA	1.37626	NA	0.255171	NA	NA	0.41375	NA	NA	0.521076	0.754604	0	0	0	0	0.370299	0.370299	0.242	0.438774	FALSE	TRUE	FALSE	TRUE	TRUE
871	CD14-monocyte_ILC1_LGALS9:PTPRC	CD14-monocyte_ILC1	CD14-monocyte	ILC1	LGALS9:PTPRC	LGALS9	NA	PTPRC	NA	NA	228	1108	117	56	0.223684	NA	0.352888	NA	0.65812	NA	NA	0.696429	NA	NA	1.06407	NA	1.37626	NA	4.62212	NA	NA	4.26603	NA	NA	2.21771	2.42305	0	0	0	0	0.0885503	0.0885503	0.389	0.588839	TRUE	TRUE	TRUE	TRUE	TRUE
872	CD14-monocyte_ILC1_LGALS9:SLC1A5	CD14-monocyte_ILC1	CD14-monocyte	ILC1	LGALS9:SLC1A5	LGALS9	NA	SLC1A5	NA	NA	228	1108	117	56	0.223684	NA	0.352888	NA	0.017094	NA	NA	0.125	NA	NA	1.06407	NA	1.37626	NA	0.0558594	NA	NA	0.462483	NA	NA	0.243799	0.797807	0.133	0.281828	0.001	0.00262754	1.18552	1.18552	0.027	0.0958192	FALSE	TRUE	FALSE	TRUE	FALSE
873	CD14-monocyte_ILC1_LGALS9:SORL1	CD14-monocyte_ILC1	CD14-monocyte	ILC1	LGALS9:SORL1	LGALS9	NA	SORL1	NA	NA	228	1108	117	56	0.223684	NA	0.352888	NA	0.119658	NA	NA	0.214286	NA	NA	1.06407	NA	1.37626	NA	0.623203	NA	NA	0.7168	NA	NA	0.814328	0.993229	0	0	0.009	0.0211694	0.198598	0.198598	0.403	0.601695	TRUE	TRUE	TRUE	TRUE	TRUE
874	CD14-monocyte_ILC1_LYZ:ITGAL	CD14-monocyte_ILC1	CD14-monocyte	ILC1	LYZ:ITGAL	LYZ	NA	ITGAL	NA	NA	228	1108	117	56	0.991228	NA	0.994585	NA	0.102564	NA	NA	0.142857	NA	NA	105.308	NA	118.861	NA	0.583327	NA	NA	0.662165	NA	NA	7.83768	8.87161	0	0	0	0	0.123913	0.123913	0.623	0.778489	TRUE	TRUE	TRUE	TRUE	TRUE
875	CD14-monocyte_ILC1_NRG1:HLA-DPB1	CD14-monocyte_ILC1	CD14-monocyte	ILC1	NRG1:HLA-DPB1	NRG1	NA	HLA-DPB1	NA	NA	228	1108	117	56	0.22807	NA	0.196751	NA	0.470085	NA	NA	0.482143	NA	NA	1.22516	NA	0.769638	NA	2.8734	NA	NA	2.7867	NA	NA	1.87627	1.4645	0	0	0.157	0.297919	-0.247773	0.247773	0.061	0.173912	TRUE	TRUE	TRUE	TRUE	TRUE
876	CD14-monocyte_ILC1_PECAM1:CD38	CD14-monocyte_ILC1	CD14-monocyte	ILC1	PECAM1:CD38	PECAM1	NA	CD38	NA	NA	228	1108	117	56	0.267544	NA	0.345668	NA	0.0598291	NA	NA	0.125	NA	NA	1.34871	NA	1.35152	NA	0.220195	NA	NA	0.436466	NA	NA	0.544957	0.768043	0	0	0	0	0.343139	0.343139	0.234	0.429382	FALSE	TRUE	FALSE	TRUE	TRUE
877	CD14-monocyte_ILC1_PSEN1:CD44	CD14-monocyte_ILC1	CD14-monocyte	ILC1	PSEN1:CD44	PSEN1	NA	CD44	NA	NA	228	1108	117	56	0.118421	NA	0.0758123	NA	0.504274	NA	NA	0.375	NA	NA	0.45548	NA	0.222075	NA	3.1238	NA	NA	2.26033	NA	NA	1.19282	0.708493	0	0	0.014	0.0320413	-0.520939	0.520939	0.001	0.00651022	TRUE	FALSE	TRUE	TRUE	TRUE
878	CD14-monocyte_ILC1_RETN:CAP1	CD14-monocyte_ILC1	CD14-monocyte	ILC1	RETN:CAP1	RETN	NA	CAP1	NA	NA	228	1108	117	56	0.197368	NA	0.502708	NA	0.410256	NA	NA	0.535714	NA	NA	1.40274	NA	5.24181	NA	2.16098	NA	NA	2.75503	NA	NA	1.74106	3.80018	0.004	0.0115638	0.008	0.0189668	0.780553	0.780553	0	0	TRUE	TRUE	TRUE	TRUE	TRUE
879	CD14-monocyte_ILC1_S100A8:CD69	CD14-monocyte_ILC1	CD14-monocyte	ILC1	S100A8:CD69	S100A8	NA	CD69	NA	NA	228	1108	117	56	1	NA	0.999097	NA	0.34188	NA	NA	0.696429	NA	NA	223.528	NA	469.029	NA	1.93631	NA	NA	5.41978	NA	NA	20.8043	50.4186	0	0	0	0	0.8852	0.8852	0	0	TRUE	TRUE	TRUE	TRUE	TRUE
880	CD14-monocyte_ILC1_S100A8:ITGB2	CD14-monocyte_ILC1	CD14-monocyte	ILC1	S100A8:ITGB2	S100A8	NA	ITGB2	NA	NA	228	1108	117	56	1	NA	0.999097	NA	0.666667	NA	NA	0.767857	NA	NA	223.528	NA	469.029	NA	4.15201	NA	NA	6.09971	NA	NA	30.4646	53.4878	0	0	0	0	0.562889	0.562889	0	0	TRUE	TRUE	TRUE	TRUE	TRUE
881	CD14-monocyte_ILC1_S100A9:ITGB2	CD14-monocyte_ILC1	CD14-monocyte	ILC1	S100A9:ITGB2	S100A9	NA	ITGB2	NA	NA	228	1108	117	56	1	NA	0.999097	NA	0.666667	NA	NA	0.767857	NA	NA	210.695	NA	409.366	NA	4.15201	NA	NA	6.09971	NA	NA	29.5771	49.9701	0	0	0	0	0.524424	0.524424	0	0	TRUE	TRUE	TRUE	TRUE	TRUE
882	CD14-monocyte_ILC1_SELL:SELPLG	CD14-monocyte_ILC1	CD14-monocyte	ILC1	SELL:SELPLG	SELL	NA	SELPLG	NA	NA	228	1108	117	56	0.491228	NA	0.711191	NA	0.145299	NA	NA	0.196429	NA	NA	2.69539	NA	4.76911	NA	0.675489	NA	NA	1.02577	NA	NA	1.34934	2.21179	0.055	0.128323	0	0	0.49419	0.49419	0.046	0.142109	TRUE	TRUE	TRUE	TRUE	FALSE
883	CD14-monocyte_ILC1_SELPLG:ITGAM	CD14-monocyte_ILC1	CD14-monocyte	ILC1	SELPLG:ITGAM	SELPLG	NA	ITGAM	NA	NA	228	1108	117	56	0.241228	NA	0.31769	NA	0.17094	NA	NA	0.160714	NA	NA	1.04557	NA	1.16125	NA	0.738784	NA	NA	0.602658	NA	NA	0.878892	0.836563	0	0	0.013	0.0298915	-0.0493606	0.0493606	0.82	0.906742	TRUE	TRUE	TRUE	TRUE	TRUE
884	CD14-monocyte_ILC1_SELPLG:ITGB2	CD14-monocyte_ILC1	CD14-monocyte	ILC1	SELPLG:ITGB2	SELPLG	NA	ITGB2	NA	NA	228	1108	117	56	0.241228	NA	0.31769	NA	0.666667	NA	NA	0.767857	NA	NA	1.04557	NA	1.16125	NA	4.15201	NA	NA	6.09971	NA	NA	2.08356	2.66145	0	0	0	0	0.244792	0.244792	0.011	0.0476782	TRUE	TRUE	TRUE	TRUE	TRUE
885	CD14-monocyte_ILC1_SIRPA:CD47	CD14-monocyte_ILC1	CD14-monocyte	ILC1	SIRPA:CD47	SIRPA	NA	CD47	NA	NA	228	1108	117	56	0.114035	NA	0.166065	NA	0.358974	NA	NA	0.339286	NA	NA	0.511316	NA	0.557486	NA	1.97236	NA	NA	1.15996	NA	NA	1.00424	0.804153	0	0	0	0	-0.222197	0.222197	0.229	0.423796	TRUE	TRUE	TRUE	TRUE	TRUE
886	CD14-monocyte_ILC1_SYK:LAT	CD14-monocyte_ILC1	CD14-monocyte	ILC1	SYK:LAT	SYK	NA	LAT	NA	NA	228	1108	117	56	0.188596	NA	0.240072	NA	0.264957	NA	NA	0.25	NA	NA	0.898693	NA	0.820737	NA	1.32144	NA	NA	0.774209	NA	NA	1.08976	0.797134	0	0	0.076	0.15426	-0.312689	0.312689	0.109	0.261197	TRUE	TRUE	TRUE	TRUE	TRUE
887	CD14-monocyte_ILC1_TGFB1:CXCR4	CD14-monocyte_ILC1	CD14-monocyte	ILC1	TGFB1:CXCR4	TGFB1	NA	CXCR4	NA	NA	228	1108	117	56	0.263158	NA	0.316787	NA	0.401709	NA	NA	0.857143	NA	NA	1.12143	NA	1.27821	NA	2.6825	NA	NA	6.79209	NA	NA	1.73442	2.94647	0.968	1	0	0	0.529933	0.529933	0	0	TRUE	TRUE	TRUE	TRUE	FALSE
888	CD14-monocyte_ILC1_TGFB1:ITGB1	CD14-monocyte_ILC1	CD14-monocyte	ILC1	TGFB1:ITGB1	TGFB1	NA	ITGB1	NA	NA	228	1108	117	56	0.263158	NA	0.316787	NA	0.247863	NA	NA	0.482143	NA	NA	1.12143	NA	1.27821	NA	1.32848	NA	NA	2.13418	NA	NA	1.22057	1.65164	0.021	0.0536348	0	0	0.302453	0.302453	0.041	0.130738	TRUE	TRUE	TRUE	TRUE	FALSE
889	CD14-monocyte_ILC1_THBS1:CD47	CD14-monocyte_ILC1	CD14-monocyte	ILC1	THBS1:CD47	THBS1	NA	CD47	NA	NA	228	1108	117	56	0.131579	NA	0.550542	NA	0.358974	NA	NA	0.339286	NA	NA	0.785353	NA	4.16187	NA	1.97236	NA	NA	1.15996	NA	NA	1.24459	2.19718	0	0	0	0	0.568372	0.568372	0.007	0.033328	TRUE	TRUE	TRUE	TRUE	TRUE
890	CD14-monocyte_ILC1_THBS1:ITGA4	CD14-monocyte_ILC1	CD14-monocyte	ILC1	THBS1:ITGA4	THBS1	NA	ITGA4	NA	NA	228	1108	117	56	0.131579	NA	0.550542	NA	0.188034	NA	NA	0.232143	NA	NA	0.785353	NA	4.16187	NA	0.805474	NA	NA	0.978029	NA	NA	0.79535	2.01753	0	0	0	0	0.930848	0.930848	0.001	0.00651022	TRUE	TRUE	TRUE	TRUE	TRUE
891	CD14-monocyte_ILC1_TIMP1:CD63	CD14-monocyte_ILC1	CD14-monocyte	ILC1	TIMP1:CD63	TIMP1	NA	CD63	NA	NA	228	1108	117	56	0.355263	NA	0.624549	NA	0.692308	NA	NA	0.785714	NA	NA	1.78568	NA	3.61415	NA	5.40745	NA	NA	6.87199	NA	NA	3.10741	4.98362	0	0	0	0	0.472368	0.472368	0	0	TRUE	TRUE	TRUE	TRUE	TRUE
892	CD14-monocyte_ILC1_TIMP2:CD44	CD14-monocyte_ILC1	CD14-monocyte	ILC1	TIMP2:CD44	TIMP2	NA	CD44	NA	NA	228	1108	117	56	0.289474	NA	0.297834	NA	0.504274	NA	NA	0.375	NA	NA	1.38779	NA	1.1217	NA	3.1238	NA	NA	2.26033	NA	NA	2.08211	1.5923	0	0	0	0	-0.268204	0.268204	0.032	0.109293	TRUE	TRUE	TRUE	TRUE	TRUE
893	CD14-monocyte_ILC1_TIMP2:ITGB1	CD14-monocyte_ILC1	CD14-monocyte	ILC1	TIMP2:ITGB1	TIMP2	NA	ITGB1	NA	NA	228	1108	117	56	0.289474	NA	0.297834	NA	0.247863	NA	NA	0.482143	NA	NA	1.38779	NA	1.1217	NA	1.32848	NA	NA	2.13418	NA	NA	1.35781	1.54723	0	0	0	0	0.130592	0.130592	0.354	0.555786	TRUE	TRUE	TRUE	TRUE	TRUE
894	CD14-monocyte_ILC1_TNFSF13B:HLA-DPB1	CD14-monocyte_ILC1	CD14-monocyte	ILC1	TNFSF13B:HLA-DPB1	TNFSF13B	NA	HLA-DPB1	NA	NA	228	1108	117	56	0.578947	NA	0.65343	NA	0.470085	NA	NA	0.482143	NA	NA	4.03901	NA	3.89946	NA	2.8734	NA	NA	2.7867	NA	NA	3.40671	3.29645	0	0	0.667	1	-0.0329006	0.0329006	0.777	0.881344	TRUE	TRUE	TRUE	TRUE	TRUE
895	CD14-monocyte_ILC1_VCAN:CD44	CD14-monocyte_ILC1	CD14-monocyte	ILC1	VCAN:CD44	VCAN	NA	CD44	NA	NA	228	1108	117	56	0.864035	NA	0.930505	NA	0.504274	NA	NA	0.375	NA	NA	11.2145	NA	14.3624	NA	3.1238	NA	NA	2.26033	NA	NA	5.91878	5.69769	0	0	0	0	-0.0380693	0.0380693	0.775	0.880012	TRUE	TRUE	TRUE	TRUE	TRUE
896	CD14-monocyte_ILC1_VCAN:ITGA4	CD14-monocyte_ILC1	CD14-monocyte	ILC1	VCAN:ITGA4	VCAN	NA	ITGA4	NA	NA	228	1108	117	56	0.864035	NA	0.930505	NA	0.188034	NA	NA	0.232143	NA	NA	11.2145	NA	14.3624	NA	0.805474	NA	NA	0.978029	NA	NA	3.0055	3.74791	0	0	0	0	0.220756	0.220756	0.224	0.418188	TRUE	TRUE	TRUE	TRUE	TRUE
897	CD14-monocyte_ILC1_VCAN:ITGB1	CD14-monocyte_ILC1	CD14-monocyte	ILC1	VCAN:ITGB1	VCAN	NA	ITGB1	NA	NA	228	1108	117	56	0.864035	NA	0.930505	NA	0.247863	NA	NA	0.482143	NA	NA	11.2145	NA	14.3624	NA	1.32848	NA	NA	2.13418	NA	NA	3.85982	5.53642	0	0	0	0	0.360727	0.360727	0.011	0.0476782	TRUE	TRUE	TRUE	TRUE	TRUE
898	CD14-monocyte_ILC1_VCAN:SELL	CD14-monocyte_ILC1	CD14-monocyte	ILC1	VCAN:SELL	VCAN	NA	SELL	NA	NA	228	1108	117	56	0.864035	NA	0.930505	NA	0.623932	NA	NA	0.5	NA	NA	11.2145	NA	14.3624	NA	7.33396	NA	NA	3.66553	NA	NA	9.069	7.25573	0	0	0	0	-0.22307	0.22307	0.074	0.199631	TRUE	TRUE	TRUE	TRUE	TRUE
899	CD14-monocyte_Immature-B_APP:APLP2	CD14-monocyte_Immature-B	CD14-monocyte	Immature-B	APP:APLP2	APP	NA	APLP2	NA	NA	228	1108	56	76	0.140351	NA	0.107401	NA	0.25	NA	NA	0.223684	NA	NA	0.507539	NA	0.313554	NA	1.67315	NA	NA	0.991734	NA	NA	0.921515	0.55764	0	0	1	1	-0.502305	0.502305	0.007	0.033328	TRUE	TRUE	TRUE	FALSE	TRUE
900	CD14-monocyte_Immature-B_APP:CD74	CD14-monocyte_Immature-B	CD14-monocyte	Immature-B	APP:CD74	APP	NA	CD74	NA	NA	228	1108	56	76	0.140351	NA	0.107401	NA	1	NA	NA	1	NA	NA	0.507539	NA	0.313554	NA	110.966	NA	NA	127.044	NA	NA	7.50463	6.3115	0	0	0	0	-0.173146	0.173146	0.13	0.294123	TRUE	TRUE	TRUE	TRUE	TRUE
901	CD14-monocyte_Immature-B_APP:LRP10	CD14-monocyte_Immature-B	CD14-monocyte	Immature-B	APP:LRP10	APP	NA	LRP10	NA	NA	228	1108	56	76	0.140351	NA	0.107401	NA	0.178571	NA	NA	0.328947	NA	NA	0.507539	NA	0.313554	NA	1.09386	NA	NA	1.90629	NA	NA	0.745101	0.773126	0	0	0	0	0.0369221	0.0369221	0.842	0.918256	TRUE	TRUE	TRUE	TRUE	TRUE
902	CD14-monocyte_Immature-B_APP:RPSA	CD14-monocyte_Immature-B	CD14-monocyte	Immature-B	APP:RPSA	APP	NA	RPSA	NA	NA	228	1108	56	76	0.140351	NA	0.107401	NA	0.946429	NA	NA	0.907895	NA	NA	0.507539	NA	0.313554	NA	20.6405	NA	NA	15.367	NA	NA	3.23664	2.19509	0	0	1	1	-0.388316	0.388316	0	0	TRUE	TRUE	TRUE	TRUE	TRUE
903	CD14-monocyte_Immature-B_ARF6:SMAP1	CD14-monocyte_Immature-B	CD14-monocyte	Immature-B	ARF6:SMAP1	ARF6	NA	SMAP1	NA	NA	228	1108	56	76	0.25	NA	0.398014	NA	0.0535714	NA	NA	0.157895	NA	NA	1.26333	NA	1.70263	NA	0.342782	NA	NA	0.893043	NA	NA	0.658064	1.23309	0.732	1	0	0	0.62798	0.62798	0.041	0.130738	FALSE	TRUE	FALSE	TRUE	FALSE
904	CD14-monocyte_Immature-B_B2M:HLA-F	CD14-monocyte_Immature-B	CD14-monocyte	Immature-B	B2M:HLA-F	B2M	NA	HLA-F	NA	NA	228	1108	56	76	1	NA	1	NA	0.232143	NA	NA	0.342105	NA	NA	115.107	NA	91.1029	NA	1.48197	NA	NA	1.8956	NA	NA	13.0608	13.1413	0.986	1	0.003	0.00750791	0.00614532	0.00614532	0.966	0.983533	TRUE	TRUE	TRUE	TRUE	FALSE
905	CD14-monocyte_Immature-B_CD14:ITGA4	CD14-monocyte_Immature-B	CD14-monocyte	Immature-B	CD14:ITGA4	CD14	NA	ITGA4	NA	NA	228	1108	56	76	0.732456	NA	0.836643	NA	0.125	NA	NA	0.0921053	NA	NA	7.72117	NA	8.92414	NA	0.632699	NA	NA	0.454591	NA	NA	2.21024	2.01416	0	0	0	0	-0.0929016	0.0929016	0.741	0.858236	TRUE	FALSE	TRUE	TRUE	TRUE
906	CD14-monocyte_Immature-B_CD99:CD81	CD14-monocyte_Immature-B	CD14-monocyte	Immature-B	CD99:CD81	CD99	NA	CD81	NA	NA	228	1108	56	76	0.377193	NA	0.49278	NA	0.214286	NA	NA	0.0789474	NA	NA	1.91712	NA	2.34371	NA	1.18823	NA	NA	0.410152	NA	NA	1.5093	0.980447	0.004	0.0115638	0.141	0.270308	-0.431393	0.431393	0.099	0.244411	TRUE	FALSE	TRUE	TRUE	TRUE
907	CD14-monocyte_Immature-B_COPA:CD74	CD14-monocyte_Immature-B	CD14-monocyte	Immature-B	COPA:CD74	COPA	NA	CD74	NA	NA	228	1108	56	76	0.184211	NA	0.200361	NA	1	NA	NA	1	NA	NA	0.740786	NA	0.676481	NA	110.966	NA	NA	127.044	NA	NA	9.06653	9.27052	0	0	0	0	0.0222492	0.0222492	0.836	0.915229	TRUE	TRUE	TRUE	TRUE	TRUE
908	CD14-monocyte_Immature-B_CXCL8:CD79A	CD14-monocyte_Immature-B	CD14-monocyte	Immature-B	CXCL8:CD79A	CXCL8	NA	CD79A	NA	NA	228	1108	56	76	0.201754	NA	0.261733	NA	0.946429	NA	NA	0.947368	NA	NA	2.66227	NA	2.94843	NA	19.8163	NA	NA	18.733	NA	NA	7.26337	7.43189	0	0	0	0	0.0229362	0.0229362	0.842	0.918256	TRUE	TRUE	TRUE	TRUE	TRUE
909	CD14-monocyte_Immature-B_HBEGF:CD9	CD14-monocyte_Immature-B	CD14-monocyte	Immature-B	HBEGF:CD9	HBEGF	NA	CD9	NA	NA	228	1108	56	76	0.0614035	NA	0.199458	NA	0.625	NA	NA	0.526316	NA	NA	0.303568	NA	0.827895	NA	6.99421	NA	NA	4.84899	NA	NA	1.45713	2.00361	0	0	0	0	0.318485	0.318485	0.048	0.146614	FALSE	TRUE	TRUE	TRUE	TRUE
910	CD14-monocyte_Immature-B_HMGB1:CXCR4	CD14-monocyte_Immature-B	CD14-monocyte	Immature-B	HMGB1:CXCR4	HMGB1	NA	CXCR4	NA	NA	228	1108	56	76	0.627193	NA	0.632671	NA	0.857143	NA	NA	1	NA	NA	4.39429	NA	3.50614	NA	13.9249	NA	NA	39.6774	NA	NA	7.82241	11.7947	0.017	0.0441814	0	0	0.410655	0.410655	0	0	TRUE	TRUE	TRUE	TRUE	TRUE
911	CD14-monocyte_Immature-B_HP:CD22	CD14-monocyte_Immature-B	CD14-monocyte	Immature-B	HP:CD22	HP	NA	CD22	NA	NA	228	1108	56	76	0.0307018	NA	0.283394	NA	0.196429	NA	NA	0.210526	NA	NA	0.127698	NA	1.81268	NA	1.16514	NA	NA	1.17061	NA	NA	0.385727	1.45669	0	0	0	0	1.32879	1.32879	0	0	FALSE	TRUE	FALSE	TRUE	TRUE
912	CD14-monocyte_Immature-B_ITGB2_ITGAM:FCER2_ITGB2	CD14-monocyte_Immature-B	CD14-monocyte	Immature-B	ITGB2_ITGAM:FCER2_ITGB2	ITGB2	ITGAM	FCER2	ITGB2	NA	228	1108	56	76	0.622807	0.236842	0.642599	0.343863	0.0357143	0.0892857	NA	0.144737	0.118421	NA	4.57094	1.11814	3.5408	1.35584	0.416009	0.412913	NA	0.909961	0.569976	NA	0.679481	0.879088	0	0	0	0	0.257555	0.257555	0.36	0.561492	FALSE	TRUE	FALSE	TRUE	TRUE
913	CD14-monocyte_Immature-B_LGALS1:CD69	CD14-monocyte_Immature-B	CD14-monocyte	Immature-B	LGALS1:CD69	LGALS1	NA	CD69	NA	NA	228	1108	56	76	0.964912	NA	0.987365	NA	0.178571	NA	NA	0.592105	NA	NA	28.8152	NA	48.6071	NA	1.32705	NA	NA	7.56066	NA	NA	6.18378	19.1703	0.009	0.0246061	0	0	1.13143	1.13143	0	0	TRUE	TRUE	TRUE	TRUE	TRUE
914	CD14-monocyte_Immature-B_LGALS1:PTPRC	CD14-monocyte_Immature-B	CD14-monocyte	Immature-B	LGALS1:PTPRC	LGALS1	NA	PTPRC	NA	NA	228	1108	56	76	0.964912	NA	0.987365	NA	0.607143	NA	NA	0.407895	NA	NA	28.8152	NA	48.6071	NA	5.31416	NA	NA	2.65873	NA	NA	12.3745	11.3681	0	0	0	0	-0.0848294	0.0848294	0.582	0.749456	TRUE	TRUE	TRUE	TRUE	TRUE
915	CD14-monocyte_Immature-B_LGALS9:CD47	CD14-monocyte_Immature-B	CD14-monocyte	Immature-B	LGALS9:CD47	LGALS9	NA	CD47	NA	NA	228	1108	56	76	0.223684	NA	0.352888	NA	0.482143	NA	NA	0.315789	NA	NA	1.06407	NA	1.37626	NA	3.65257	NA	NA	1.63328	NA	NA	1.97144	1.49927	0	0	0	0	-0.273786	0.273786	0.084	0.217961	TRUE	TRUE	TRUE	TRUE	TRUE
916	CD14-monocyte_Immature-B_LGALS9:PTPRC	CD14-monocyte_Immature-B	CD14-monocyte	Immature-B	LGALS9:PTPRC	LGALS9	NA	PTPRC	NA	NA	228	1108	56	76	0.223684	NA	0.352888	NA	0.607143	NA	NA	0.407895	NA	NA	1.06407	NA	1.37626	NA	5.31416	NA	NA	2.65873	NA	NA	2.37795	1.91288	0	0	0.004	0.00986401	-0.217628	0.217628	0.143	0.313105	TRUE	TRUE	TRUE	TRUE	TRUE
917	CD14-monocyte_Immature-B_LY86:CD180	CD14-monocyte_Immature-B	CD14-monocyte	Immature-B	LY86:CD180	LY86	NA	CD180	NA	NA	228	1108	56	76	0.394737	NA	0.48917	NA	0.232143	NA	NA	0.131579	NA	NA	2.48032	NA	2.07204	NA	1.64284	NA	NA	0.709602	NA	NA	2.01861	1.21257	0	0	0	0	-0.509666	0.509666	0.023	0.084745	TRUE	TRUE	TRUE	TRUE	TRUE
918	CD14-monocyte_Immature-B_MIF:CD74	CD14-monocyte_Immature-B	CD14-monocyte	Immature-B	MIF:CD74	MIF	NA	CD74	NA	NA	228	1108	56	76	0.574561	NA	0.583032	NA	1	NA	NA	1	NA	NA	3.82332	NA	2.97932	NA	110.966	NA	NA	127.044	NA	NA	20.5975	19.4552	0	0	0	0	-0.0570592	0.0570592	0.276	0.476546	TRUE	TRUE	TRUE	TRUE	TRUE
919	CD14-monocyte_Immature-B_MIF:CD74_CXCR4	CD14-monocyte_Immature-B	CD14-monocyte	Immature-B	MIF:CD74_CXCR4	MIF	NA	CD74	CXCR4	NA	228	1108	56	76	0.574561	NA	0.583032	NA	1	0.857143	NA	1	1	NA	3.82332	NA	2.97932	NA	110.966	13.9249	NA	127.044	39.6774	NA	7.29653	10.8725	0.065	0.149136	0	0	0.398838	0.398838	0	0	TRUE	TRUE	TRUE	TRUE	FALSE
920	CD14-monocyte_Immature-B_MIF:CXCR4	CD14-monocyte_Immature-B	CD14-monocyte	Immature-B	MIF:CXCR4	MIF	NA	CXCR4	NA	NA	228	1108	56	76	0.574561	NA	0.583032	NA	0.857143	NA	NA	1	NA	NA	3.82332	NA	2.97932	NA	13.9249	NA	NA	39.6774	NA	NA	7.29653	10.8725	0.07	0.159354	0	0	0.398838	0.398838	0	0	TRUE	TRUE	TRUE	TRUE	FALSE
921	CD14-monocyte_Immature-B_NRG1:HLA-DPB1	CD14-monocyte_Immature-B	CD14-monocyte	Immature-B	NRG1:HLA-DPB1	NRG1	NA	HLA-DPB1	NA	NA	228	1108	56	76	0.22807	NA	0.196751	NA	0.946429	NA	NA	0.894737	NA	NA	1.22516	NA	0.769638	NA	21.529	NA	NA	19.1852	NA	NA	5.1358	3.84261	0	0	0	0	-0.290085	0.290085	0.005	0.0253692	TRUE	TRUE	TRUE	TRUE	TRUE
922	CD14-monocyte_Immature-B_PECAM1:CD38	CD14-monocyte_Immature-B	CD14-monocyte	Immature-B	PECAM1:CD38	PECAM1	NA	CD38	NA	NA	228	1108	56	76	0.267544	NA	0.345668	NA	0.142857	NA	NA	0.144737	NA	NA	1.34871	NA	1.35152	NA	0.874455	NA	NA	0.656196	NA	NA	1.08599	0.941732	0	0	0	0	-0.14253	0.14253	0.555	0.729179	TRUE	TRUE	TRUE	TRUE	TRUE
923	CD14-monocyte_Immature-B_PTPRC:CD22	CD14-monocyte_Immature-B	CD14-monocyte	Immature-B	PTPRC:CD22	PTPRC	NA	CD22	NA	NA	228	1108	56	76	0.565789	NA	0.654332	NA	0.196429	NA	NA	0.210526	NA	NA	3.45233	NA	3.84608	NA	1.16514	NA	NA	1.17061	NA	NA	2.0056	2.12185	0	0	0	0	0.0563465	0.0563465	0.775	0.880012	TRUE	TRUE	TRUE	TRUE	TRUE
924	CD14-monocyte_Immature-B_S100A8:CD69	CD14-monocyte_Immature-B	CD14-monocyte	Immature-B	S100A8:CD69	S100A8	NA	CD69	NA	NA	228	1108	56	76	1	NA	0.999097	NA	0.178571	NA	NA	0.592105	NA	NA	223.528	NA	469.029	NA	1.32705	NA	NA	7.56066	NA	NA	17.223	59.5497	0	0	0	0	1.24056	1.24056	0	0	TRUE	TRUE	TRUE	TRUE	TRUE
925	CD14-monocyte_Immature-B_SIRPA:CD47	CD14-monocyte_Immature-B	CD14-monocyte	Immature-B	SIRPA:CD47	SIRPA	NA	CD47	NA	NA	228	1108	56	76	0.114035	NA	0.166065	NA	0.482143	NA	NA	0.315789	NA	NA	0.511316	NA	0.557486	NA	3.65257	NA	NA	1.63328	NA	NA	1.36661	0.954216	0	0	0	0	-0.359196	0.359196	0.031	0.106631	TRUE	TRUE	TRUE	TRUE	TRUE
926	CD14-monocyte_Immature-B_TGFB1:CXCR4	CD14-monocyte_Immature-B	CD14-monocyte	Immature-B	TGFB1:CXCR4	TGFB1	NA	CXCR4	NA	NA	228	1108	56	76	0.263158	NA	0.316787	NA	0.857143	NA	NA	1	NA	NA	1.12143	NA	1.27821	NA	13.9249	NA	NA	39.6774	NA	NA	3.95168	7.12151	0	0	0	0	0.588979	0.588979	0	0	TRUE	TRUE	TRUE	TRUE	TRUE
927	CD14-monocyte_Immature-B_THBS1:CD47	CD14-monocyte_Immature-B	CD14-monocyte	Immature-B	THBS1:CD47	THBS1	NA	CD47	NA	NA	228	1108	56	76	0.131579	NA	0.550542	NA	0.482143	NA	NA	0.315789	NA	NA	0.785353	NA	4.16187	NA	3.65257	NA	NA	1.63328	NA	NA	1.69368	2.6072	0	0	0	0	0.431372	0.431372	0.028	0.0985577	TRUE	TRUE	TRUE	TRUE	TRUE
928	CD14-monocyte_Immature-B_THBS1:ITGA4	CD14-monocyte_Immature-B	CD14-monocyte	Immature-B	THBS1:ITGA4	THBS1	NA	ITGA4	NA	NA	228	1108	56	76	0.131579	NA	0.550542	NA	0.125	NA	NA	0.0921053	NA	NA	0.785353	NA	4.16187	NA	0.632699	NA	NA	0.454591	NA	NA	0.704906	1.37548	0	0	0	0	0.668494	0.668494	0.088	0.225097	TRUE	FALSE	TRUE	TRUE	TRUE
929	CD14-monocyte_Immature-B_TNFSF13B:CD40	CD14-monocyte_Immature-B	CD14-monocyte	Immature-B	TNFSF13B:CD40	TNFSF13B	NA	CD40	NA	NA	228	1108	56	76	0.578947	NA	0.65343	NA	0.107143	NA	NA	0.0789474	NA	NA	4.03901	NA	3.89946	NA	0.668855	NA	NA	0.36811	NA	NA	1.64363	1.19809	0	0	0	0	-0.316174	0.316174	0.338	0.54081	TRUE	FALSE	TRUE	TRUE	TRUE
930	CD14-monocyte_Immature-B_TNFSF13B:HLA-DPB1	CD14-monocyte_Immature-B	CD14-monocyte	Immature-B	TNFSF13B:HLA-DPB1	TNFSF13B	NA	HLA-DPB1	NA	NA	228	1108	56	76	0.578947	NA	0.65343	NA	0.946429	NA	NA	0.894737	NA	NA	4.03901	NA	3.89946	NA	21.529	NA	NA	19.1852	NA	NA	9.32502	8.64938	0	0	0	0	-0.0752128	0.0752128	0.271	0.471342	TRUE	TRUE	TRUE	TRUE	TRUE
931	CD14-monocyte_Immature-B_VCAN:ITGA4	CD14-monocyte_Immature-B	CD14-monocyte	Immature-B	VCAN:ITGA4	VCAN	NA	ITGA4	NA	NA	228	1108	56	76	0.864035	NA	0.930505	NA	0.125	NA	NA	0.0921053	NA	NA	11.2145	NA	14.3624	NA	0.632699	NA	NA	0.454591	NA	NA	2.66372	2.55519	0	0	0	0	-0.0415973	0.0415973	0.889	0.942931	TRUE	FALSE	TRUE	TRUE	TRUE
932	CD14-monocyte_Intermediate-monocyte_ADAM10:CD44	CD14-monocyte_Intermediate-monocyte	CD14-monocyte	Intermediate-monocyte	ADAM10:CD44	ADAM10	NA	CD44	NA	NA	228	1108	126	612	0.135965	NA	0.165162	NA	0.753968	NA	NA	0.843137	NA	NA	0.5267	NA	0.567298	NA	4.19756	NA	NA	4.83509	NA	NA	1.48689	1.65618	0	0	0	0	0.107825	0.107825	0.335	0.537988	TRUE	TRUE	TRUE	TRUE	TRUE
933	CD14-monocyte_Intermediate-monocyte_ANXA1:FPR1	CD14-monocyte_Intermediate-monocyte	CD14-monocyte	Intermediate-monocyte	ANXA1:FPR1	ANXA1	NA	FPR1	NA	NA	228	1108	126	612	0.679825	NA	0.791516	NA	0.547619	NA	NA	0.797386	NA	NA	5.82798	NA	6.54227	NA	2.53431	NA	NA	4.24797	NA	NA	3.84316	5.27175	0	0	0	0	0.316068	0.316068	0	0	TRUE	TRUE	TRUE	TRUE	TRUE
934	CD14-monocyte_Intermediate-monocyte_ANXA1:FPR2	CD14-monocyte_Intermediate-monocyte	CD14-monocyte	Intermediate-monocyte	ANXA1:FPR2	ANXA1	NA	FPR2	NA	NA	228	1108	126	612	0.679825	NA	0.791516	NA	0.111111	NA	NA	0.207516	NA	NA	5.82798	NA	6.54227	NA	0.325336	NA	NA	0.630739	NA	NA	1.37697	2.03137	0	0	0	0	0.388824	0.388824	0.007	0.033328	TRUE	TRUE	TRUE	TRUE	TRUE
935	CD14-monocyte_Intermediate-monocyte_ANXA2:TLR2	CD14-monocyte_Intermediate-monocyte	CD14-monocyte	Intermediate-monocyte	ANXA2:TLR2	ANXA2	NA	TLR2	NA	NA	228	1108	126	612	0.592105	NA	0.730144	NA	0.150794	NA	NA	0.264706	NA	NA	4.53788	NA	4.98384	NA	0.491545	NA	NA	0.71592	NA	NA	1.49351	1.88892	0	0	0	0	0.234877	0.234877	0.052	0.155174	TRUE	TRUE	TRUE	TRUE	TRUE
936	CD14-monocyte_Intermediate-monocyte_APP:APLP2	CD14-monocyte_Intermediate-monocyte	CD14-monocyte	Intermediate-monocyte	APP:APLP2	APP	NA	APLP2	NA	NA	228	1108	126	612	0.140351	NA	0.107401	NA	0.650794	NA	NA	0.630719	NA	NA	0.507539	NA	0.313554	NA	3.6153	NA	NA	2.24993	NA	NA	1.35459	0.839926	0	0	0.94	1	-0.477937	0.477937	0	0	TRUE	TRUE	TRUE	TRUE	TRUE
937	CD14-monocyte_Intermediate-monocyte_APP:CD74	CD14-monocyte_Intermediate-monocyte	CD14-monocyte	Intermediate-monocyte	APP:CD74	APP	NA	CD74	NA	NA	228	1108	126	612	0.140351	NA	0.107401	NA	0.992063	NA	NA	0.99183	NA	NA	0.507539	NA	0.313554	NA	30.2408	NA	NA	34.6573	NA	NA	3.9177	3.2965	0	0	0.167	0.31479	-0.172642	0.172642	0.139	0.307245	TRUE	TRUE	TRUE	TRUE	TRUE
938	CD14-monocyte_Intermediate-monocyte_B2M:LILRB1	CD14-monocyte_Intermediate-monocyte	CD14-monocyte	Intermediate-monocyte	B2M:LILRB1	B2M	NA	LILRB1	NA	NA	228	1108	126	612	1	NA	1	NA	0.134921	NA	NA	0.246732	NA	NA	115.107	NA	91.1029	NA	0.401873	NA	NA	0.703342	NA	NA	6.80135	8.00478	0.064	0.147029	0	0	0.162917	0.162917	0.174	0.356527	TRUE	TRUE	TRUE	TRUE	FALSE
939	CD14-monocyte_Intermediate-monocyte_B2M:LILRB2	CD14-monocyte_Intermediate-monocyte	CD14-monocyte	Intermediate-monocyte	B2M:LILRB2	B2M	NA	LILRB2	NA	NA	228	1108	126	612	1	NA	1	NA	0.396825	NA	NA	0.457516	NA	NA	115.107	NA	91.1029	NA	1.51937	NA	NA	1.32899	NA	NA	13.2246	11.0034	0	0	0	0	-0.183876	0.183876	0.005	0.0253692	TRUE	TRUE	TRUE	TRUE	TRUE
940	CD14-monocyte_Intermediate-monocyte_BST2:LILRB3	CD14-monocyte_Intermediate-monocyte	CD14-monocyte	Intermediate-monocyte	BST2:LILRB3	BST2	NA	LILRB3	NA	NA	228	1108	126	612	0.421053	NA	0.384477	NA	0.269841	NA	NA	0.439542	NA	NA	2.41816	NA	1.55113	NA	0.936921	NA	NA	1.3361	NA	NA	1.5052	1.43961	0	0	0	0	-0.0445539	0.0445539	0.632	0.784946	TRUE	TRUE	TRUE	TRUE	TRUE
941	CD14-monocyte_Intermediate-monocyte_CALR:LRP1	CD14-monocyte_Intermediate-monocyte	CD14-monocyte	Intermediate-monocyte	CALR:LRP1	CALR	NA	LRP1	NA	NA	228	1108	126	612	0.236842	NA	0.281588	NA	0.190476	NA	NA	0.30719	NA	NA	1.20363	NA	1.10072	NA	0.741076	NA	NA	0.789608	NA	NA	0.944447	0.932276	0	0	0.197	0.365288	-0.0129705	0.0129705	0.893	0.9451	TRUE	TRUE	TRUE	TRUE	TRUE
942	CD14-monocyte_Intermediate-monocyte_CCL3:CCR1	CD14-monocyte_Intermediate-monocyte	CD14-monocyte	Intermediate-monocyte	CCL3:CCR1	CCL3	NA	CCR1	NA	NA	228	1108	126	612	0.289474	NA	0.111913	NA	0.261905	NA	NA	0.349673	NA	NA	3.32671	NA	0.914484	NA	1.07844	NA	NA	1.07832	NA	NA	1.89411	0.993031	0	0	0	0	-0.645741	0.645741	0	0	TRUE	TRUE	TRUE	TRUE	TRUE
943	CD14-monocyte_Intermediate-monocyte_CD14:ITGA4	CD14-monocyte_Intermediate-monocyte	CD14-monocyte	Intermediate-monocyte	CD14:ITGA4	CD14	NA	ITGA4	NA	NA	228	1108	126	612	0.732456	NA	0.836643	NA	0.285714	NA	NA	0.421569	NA	NA	7.72117	NA	8.92414	NA	1.00278	NA	NA	1.23144	NA	NA	2.78256	3.31505	0	0	0	0	0.175104	0.175104	0.043	0.135396	TRUE	TRUE	TRUE	TRUE	TRUE
944	CD14-monocyte_Intermediate-monocyte_CD14:ITGB1	CD14-monocyte_Intermediate-monocyte	CD14-monocyte	Intermediate-monocyte	CD14:ITGB1	CD14	NA	ITGB1	NA	NA	228	1108	126	612	0.732456	NA	0.836643	NA	0.246032	NA	NA	0.297386	NA	NA	7.72117	NA	8.92414	NA	0.864927	NA	NA	0.817272	NA	NA	2.58423	2.70064	0	0	0	0	0.0440608	0.0440608	0.655	0.801466	TRUE	TRUE	TRUE	TRUE	TRUE
945	CD14-monocyte_Intermediate-monocyte_CD14:ITGB2	CD14-monocyte_Intermediate-monocyte	CD14-monocyte	Intermediate-monocyte	CD14:ITGB2	CD14	NA	ITGB2	NA	NA	228	1108	126	612	0.732456	NA	0.836643	NA	0.761905	NA	NA	0.794118	NA	NA	7.72117	NA	8.92414	NA	3.96357	NA	NA	3.93375	NA	NA	5.53203	5.92497	0	0	0	0	0.0686216	0.0686216	0.206	0.396241	TRUE	TRUE	TRUE	TRUE	TRUE
946	CD14-monocyte_Intermediate-monocyte_CD14:TLR4	CD14-monocyte_Intermediate-monocyte	CD14-monocyte	Intermediate-monocyte	CD14:TLR4	CD14	NA	TLR4	NA	NA	228	1108	126	612	0.732456	NA	0.836643	NA	0.277778	NA	NA	0.369281	NA	NA	7.72117	NA	8.92414	NA	0.867964	NA	NA	0.954285	NA	NA	2.58876	2.91825	0	0	0	0	0.119803	0.119803	0.17	0.351044	TRUE	TRUE	TRUE	TRUE	TRUE
947	CD14-monocyte_Intermediate-monocyte_CD1D:LILRB2	CD14-monocyte_Intermediate-monocyte	CD14-monocyte	Intermediate-monocyte	CD1D:LILRB2	CD1D	NA	LILRB2	NA	NA	228	1108	126	612	0.184211	NA	0.184116	NA	0.396825	NA	NA	0.457516	NA	NA	0.91516	NA	0.598445	NA	1.51937	NA	NA	1.32899	NA	NA	1.17918	0.89181	0	0	0	0	-0.279323	0.279323	0.002	0.0118734	TRUE	TRUE	TRUE	TRUE	TRUE
948	CD14-monocyte_Intermediate-monocyte_CD1D:LILRB3	CD14-monocyte_Intermediate-monocyte	CD14-monocyte	Intermediate-monocyte	CD1D:LILRB3	CD1D	NA	LILRB3	NA	NA	228	1108	126	612	0.184211	NA	0.184116	NA	0.269841	NA	NA	0.439542	NA	NA	0.91516	NA	0.598445	NA	0.936921	NA	NA	1.3361	NA	NA	0.925976	0.894195	0	0	0	0	-0.0349248	0.0349248	0.783	0.884806	TRUE	TRUE	TRUE	TRUE	TRUE
949	CD14-monocyte_Intermediate-monocyte_CD36:TLR4	CD14-monocyte_Intermediate-monocyte	CD14-monocyte	Intermediate-monocyte	CD36:TLR4	CD36	NA	TLR4	NA	NA	228	1108	126	612	0.394737	NA	0.548736	NA	0.277778	NA	NA	0.369281	NA	NA	2.15154	NA	2.72401	NA	0.867964	NA	NA	0.954285	NA	NA	1.36655	1.61229	0	0	0	0	0.165367	0.165367	0.081	0.212521	TRUE	TRUE	TRUE	TRUE	TRUE
950	CD14-monocyte_Intermediate-monocyte_CD55:ADGRE2	CD14-monocyte_Intermediate-monocyte	CD14-monocyte	Intermediate-monocyte	CD55:ADGRE2	CD55	NA	ADGRE2	NA	NA	228	1108	126	612	0.22807	NA	0.439531	NA	0.142857	NA	NA	0.222222	NA	NA	1.05714	NA	1.97557	NA	0.401186	NA	NA	0.56823	NA	NA	0.651236	1.05952	0	0	0	0	0.486698	0.486698	0	0	TRUE	TRUE	FALSE	TRUE	TRUE
951	CD14-monocyte_Intermediate-monocyte_CD55:ADGRE5	CD14-monocyte_Intermediate-monocyte	CD14-monocyte	Intermediate-monocyte	CD55:ADGRE5	CD55	NA	ADGRE5	NA	NA	228	1108	126	612	0.22807	NA	0.439531	NA	0.277778	NA	NA	0.390523	NA	NA	1.05714	NA	1.97557	NA	0.96484	NA	NA	1.11261	NA	NA	1.00993	1.48258	0	0	0	0	0.383897	0.383897	0.001	0.00651022	TRUE	TRUE	TRUE	TRUE	TRUE
952	CD14-monocyte_Intermediate-monocyte_CD55:CR1	CD14-monocyte_Intermediate-monocyte	CD14-monocyte	Intermediate-monocyte	CD55:CR1	CD55	NA	CR1	NA	NA	228	1108	126	612	0.22807	NA	0.439531	NA	0.0634921	NA	NA	0.132353	NA	NA	1.05714	NA	1.97557	NA	0.152187	NA	NA	0.353755	NA	NA	0.401101	0.835984	0	0	0	0	0.734396	0.734396	0	0	FALSE	TRUE	FALSE	TRUE	TRUE
953	CD14-monocyte_Intermediate-monocyte_CD99:CD99	CD14-monocyte_Intermediate-monocyte	CD14-monocyte	Intermediate-monocyte	CD99:CD99	CD99	NA	CD99	NA	NA	228	1108	126	612	0.377193	NA	0.49278	NA	0.507937	NA	NA	0.638889	NA	NA	1.91712	NA	2.34371	NA	2.17211	NA	NA	3.02393	NA	NA	2.04064	2.66218	1	1	0	0	0.265882	0.265882	0.002	0.0118734	TRUE	TRUE	TRUE	TRUE	FALSE
954	CD14-monocyte_Intermediate-monocyte_CD99:PILRA	CD14-monocyte_Intermediate-monocyte	CD14-monocyte	Intermediate-monocyte	CD99:PILRA	CD99	NA	PILRA	NA	NA	228	1108	126	612	0.377193	NA	0.49278	NA	0.349206	NA	NA	0.45915	NA	NA	1.91712	NA	2.34371	NA	1.27122	NA	NA	1.37226	NA	NA	1.56112	1.79337	0	0	0	0	0.138695	0.138695	0.119	0.277582	TRUE	TRUE	TRUE	TRUE	TRUE
955	CD14-monocyte_Intermediate-monocyte_CIRBP:TREM1	CD14-monocyte_Intermediate-monocyte	CD14-monocyte	Intermediate-monocyte	CIRBP:TREM1	CIRBP	NA	TREM1	NA	NA	228	1108	126	612	0.403509	NA	0.4287	NA	0.206349	NA	NA	0.519608	NA	NA	2.04587	NA	1.7721	NA	0.740545	NA	NA	1.85273	NA	NA	1.23088	1.81197	0	0	0	0	0.386685	0.386685	0	0	TRUE	TRUE	TRUE	TRUE	TRUE
956	CD14-monocyte_Intermediate-monocyte_COPA:CD74	CD14-monocyte_Intermediate-monocyte	CD14-monocyte	Intermediate-monocyte	COPA:CD74	COPA	NA	CD74	NA	NA	228	1108	126	612	0.184211	NA	0.200361	NA	0.992063	NA	NA	0.99183	NA	NA	0.740786	NA	0.676481	NA	30.2408	NA	NA	34.6573	NA	NA	4.73307	4.842	0	0	0	0	0.0227532	0.0227532	0.813	0.902517	TRUE	TRUE	TRUE	TRUE	TRUE
957	CD14-monocyte_Intermediate-monocyte_GRN:SORT1	CD14-monocyte_Intermediate-monocyte	CD14-monocyte	Intermediate-monocyte	GRN:SORT1	GRN	NA	SORT1	NA	NA	228	1108	126	612	0.666667	NA	0.829422	NA	0.111111	NA	NA	0.150327	NA	NA	5.33023	NA	7.385	NA	0.288743	NA	NA	0.344094	NA	NA	1.24059	1.59409	0	0	0	0	0.250716	0.250716	0.074	0.199631	TRUE	TRUE	TRUE	TRUE	TRUE
958	CD14-monocyte_Intermediate-monocyte_GRN:TNFRSF1A	CD14-monocyte_Intermediate-monocyte	CD14-monocyte	Intermediate-monocyte	GRN:TNFRSF1A	GRN	NA	TNFRSF1A	NA	NA	228	1108	126	612	0.666667	NA	0.829422	NA	0.333333	NA	NA	0.374183	NA	NA	5.33023	NA	7.385	NA	1.02535	NA	NA	0.99964	NA	NA	2.33781	2.71705	0	0	0	0	0.150332	0.150332	0.075	0.20162	TRUE	TRUE	TRUE	TRUE	TRUE
959	CD14-monocyte_Intermediate-monocyte_GRN:TNFRSF1B	CD14-monocyte_Intermediate-monocyte	CD14-monocyte	Intermediate-monocyte	GRN:TNFRSF1B	GRN	NA	TNFRSF1B	NA	NA	228	1108	126	612	0.666667	NA	0.829422	NA	0.460317	NA	NA	0.52451	NA	NA	5.33023	NA	7.385	NA	2.00862	NA	NA	1.83363	NA	NA	3.27207	3.67986	0	0	0	0	0.117454	0.117454	0.098	0.2427	TRUE	TRUE	TRUE	TRUE	TRUE
960	CD14-monocyte_Intermediate-monocyte_HBEGF:CD44	CD14-monocyte_Intermediate-monocyte	CD14-monocyte	Intermediate-monocyte	HBEGF:CD44	HBEGF	NA	CD44	NA	NA	228	1108	126	612	0.0614035	NA	0.199458	NA	0.753968	NA	NA	0.843137	NA	NA	0.303568	NA	0.827895	NA	4.19756	NA	NA	4.83509	NA	NA	1.12882	2.00074	0	0	0	0	0.572338	0.572338	0	0	FALSE	TRUE	TRUE	TRUE	TRUE
961	CD14-monocyte_Intermediate-monocyte_HBEGF:CD9	CD14-monocyte_Intermediate-monocyte	CD14-monocyte	Intermediate-monocyte	HBEGF:CD9	HBEGF	NA	CD9	NA	NA	228	1108	126	612	0.0614035	NA	0.199458	NA	0.0555556	NA	NA	0.148693	NA	NA	0.303568	NA	0.827895	NA	0.226619	NA	NA	0.642826	NA	NA	0.262287	0.729515	0.01	0.0271059	0	0	1.02294	1.02294	0.002	0.0118734	FALSE	TRUE	FALSE	TRUE	TRUE
962	CD14-monocyte_Intermediate-monocyte_HLA-A:APLP2	CD14-monocyte_Intermediate-monocyte	CD14-monocyte	Intermediate-monocyte	HLA-A:APLP2	HLA-A	NA	APLP2	NA	NA	228	1108	126	612	0.828947	NA	0.805054	NA	0.650794	NA	NA	0.630719	NA	NA	9.47759	NA	6.61943	NA	3.6153	NA	NA	2.24993	NA	NA	5.85357	3.85918	0	0	1	1	-0.416598	0.416598	0	0	TRUE	TRUE	TRUE	TRUE	TRUE
963	CD14-monocyte_Intermediate-monocyte_HLA-A:LILRA1	CD14-monocyte_Intermediate-monocyte	CD14-monocyte	Intermediate-monocyte	HLA-A:LILRA1	HLA-A	NA	LILRA1	NA	NA	228	1108	126	612	0.828947	NA	0.805054	NA	0.142857	NA	NA	0.256536	NA	NA	9.47759	NA	6.61943	NA	0.37807	NA	NA	0.680592	NA	NA	1.89293	2.12253	0.006	0.0169104	0	0	0.11448	0.11448	0.287	0.488976	TRUE	TRUE	TRUE	TRUE	TRUE
964	CD14-monocyte_Intermediate-monocyte_HLA-A:LILRB1	CD14-monocyte_Intermediate-monocyte	CD14-monocyte	Intermediate-monocyte	HLA-A:LILRB1	HLA-A	NA	LILRB1	NA	NA	228	1108	126	612	0.828947	NA	0.805054	NA	0.134921	NA	NA	0.246732	NA	NA	9.47759	NA	6.61943	NA	0.401873	NA	NA	0.703342	NA	NA	1.95161	2.15771	0.186	0.376929	0	0	0.100392	0.100392	0.412	0.609815	TRUE	TRUE	TRUE	TRUE	FALSE
965	CD14-monocyte_Intermediate-monocyte_HLA-A:LILRB2	CD14-monocyte_Intermediate-monocyte	CD14-monocyte	Intermediate-monocyte	HLA-A:LILRB2	HLA-A	NA	LILRB2	NA	NA	228	1108	126	612	0.828947	NA	0.805054	NA	0.396825	NA	NA	0.457516	NA	NA	9.47759	NA	6.61943	NA	1.51937	NA	NA	1.32899	NA	NA	3.79473	2.966	0	0	0	0	-0.246401	0.246401	0	0	TRUE	TRUE	TRUE	TRUE	TRUE
966	CD14-monocyte_Intermediate-monocyte_HLA-B:CANX	CD14-monocyte_Intermediate-monocyte	CD14-monocyte	Intermediate-monocyte	HLA-B:CANX	HLA-B	NA	CANX	NA	NA	228	1108	126	612	0.991228	NA	0.982852	NA	0.420635	NA	NA	0.462418	NA	NA	29.5301	NA	22.4076	NA	1.51032	NA	NA	1.39545	NA	NA	6.67831	5.59184	0.007	0.0195046	1	1	-0.177556	0.177556	0.003	0.0166764	TRUE	TRUE	TRUE	TRUE	TRUE
967	CD14-monocyte_Intermediate-monocyte_HLA-B:LILRA1	CD14-monocyte_Intermediate-monocyte	CD14-monocyte	Intermediate-monocyte	HLA-B:LILRA1	HLA-B	NA	LILRA1	NA	NA	228	1108	126	612	0.991228	NA	0.982852	NA	0.142857	NA	NA	0.256536	NA	NA	29.5301	NA	22.4076	NA	0.37807	NA	NA	0.680592	NA	NA	3.34132	3.90518	0	0	0	0	0.155937	0.155937	0.129	0.292711	TRUE	TRUE	TRUE	TRUE	TRUE
968	CD14-monocyte_Intermediate-monocyte_HLA-B:LILRB1	CD14-monocyte_Intermediate-monocyte	CD14-monocyte	Intermediate-monocyte	HLA-B:LILRB1	HLA-B	NA	LILRB1	NA	NA	228	1108	126	612	0.991228	NA	0.982852	NA	0.134921	NA	NA	0.246732	NA	NA	29.5301	NA	22.4076	NA	0.401873	NA	NA	0.703342	NA	NA	3.4449	3.96991	0.017	0.0441814	0	0	0.141848	0.141848	0.225	0.419351	TRUE	TRUE	TRUE	TRUE	TRUE
969	CD14-monocyte_Intermediate-monocyte_HLA-B:LILRB2	CD14-monocyte_Intermediate-monocyte	CD14-monocyte	Intermediate-monocyte	HLA-B:LILRB2	HLA-B	NA	LILRB2	NA	NA	228	1108	126	612	0.991228	NA	0.982852	NA	0.396825	NA	NA	0.457516	NA	NA	29.5301	NA	22.4076	NA	1.51937	NA	NA	1.32899	NA	NA	6.6983	5.45706	0	0	0	0	-0.204945	0.204945	0.001	0.00651022	TRUE	TRUE	TRUE	TRUE	TRUE
970	CD14-monocyte_Intermediate-monocyte_HLA-C:LILRA1	CD14-monocyte_Intermediate-monocyte	CD14-monocyte	Intermediate-monocyte	HLA-C:LILRA1	HLA-C	NA	LILRA1	NA	NA	228	1108	126	612	0.846491	NA	0.83213	NA	0.142857	NA	NA	0.256536	NA	NA	9.86994	NA	7.69202	NA	0.37807	NA	NA	0.680592	NA	NA	1.93172	2.28804	0.001	0.00309463	0	0	0.169286	0.169286	0.12	0.279141	TRUE	TRUE	TRUE	TRUE	TRUE
971	CD14-monocyte_Intermediate-monocyte_HLA-C:LILRB1	CD14-monocyte_Intermediate-monocyte	CD14-monocyte	Intermediate-monocyte	HLA-C:LILRB1	HLA-C	NA	LILRB1	NA	NA	228	1108	126	612	0.846491	NA	0.83213	NA	0.134921	NA	NA	0.246732	NA	NA	9.86994	NA	7.69202	NA	0.401873	NA	NA	0.703342	NA	NA	1.9916	2.32597	0.058	0.134547	0	0	0.155198	0.155198	0.19	0.376575	TRUE	TRUE	TRUE	TRUE	FALSE
972	CD14-monocyte_Intermediate-monocyte_HLA-C:LILRB2	CD14-monocyte_Intermediate-monocyte	CD14-monocyte	Intermediate-monocyte	HLA-C:LILRB2	HLA-C	NA	LILRB2	NA	NA	228	1108	126	612	0.846491	NA	0.83213	NA	0.396825	NA	NA	0.457516	NA	NA	9.86994	NA	7.69202	NA	1.51937	NA	NA	1.32899	NA	NA	3.87248	3.19728	0	0	0	0	-0.191595	0.191595	0.003	0.0166764	TRUE	TRUE	TRUE	TRUE	TRUE
973	CD14-monocyte_Intermediate-monocyte_HLA-DMA:CD4	CD14-monocyte_Intermediate-monocyte	CD14-monocyte	Intermediate-monocyte	HLA-DMA:CD4	HLA-DMA	NA	CD4	NA	NA	228	1108	126	612	0.355263	NA	0.287004	NA	0.428571	NA	NA	0.385621	NA	NA	1.92197	NA	1.15594	NA	1.59567	NA	NA	1.12571	NA	NA	1.75124	1.14073	0	0	0	0	-0.428658	0.428658	0	0	TRUE	TRUE	TRUE	TRUE	TRUE
974	CD14-monocyte_Intermediate-monocyte_HLA-DMB:CD4	CD14-monocyte_Intermediate-monocyte	CD14-monocyte	Intermediate-monocyte	HLA-DMB:CD4	HLA-DMB	NA	CD4	NA	NA	228	1108	126	612	0.245614	NA	0.148014	NA	0.428571	NA	NA	0.385621	NA	NA	1.30762	NA	0.485934	NA	1.59567	NA	NA	1.12571	NA	NA	1.44448	0.73961	0	0	0	0	-0.669383	0.669383	0	0	TRUE	TRUE	TRUE	TRUE	TRUE
975	CD14-monocyte_Intermediate-monocyte_HLA-DQB1:CD4	CD14-monocyte_Intermediate-monocyte	CD14-monocyte	Intermediate-monocyte	HLA-DQB1:CD4	HLA-DQB1	NA	CD4	NA	NA	228	1108	126	612	0.280702	NA	0.234657	NA	0.428571	NA	NA	0.385621	NA	NA	1.86418	NA	0.971517	NA	1.59567	NA	NA	1.12571	NA	NA	1.72471	1.04578	0	0	0	0	-0.500298	0.500298	0	0	TRUE	TRUE	TRUE	TRUE	TRUE
976	CD14-monocyte_Intermediate-monocyte_HLA-DRA:CD4	CD14-monocyte_Intermediate-monocyte	CD14-monocyte	Intermediate-monocyte	HLA-DRA:CD4	HLA-DRA	NA	CD4	NA	NA	228	1108	126	612	0.925439	NA	0.797834	NA	0.428571	NA	NA	0.385621	NA	NA	19.7989	NA	7.968	NA	1.59567	NA	NA	1.12571	NA	NA	5.62073	2.99494	0	0	0	0	-0.629535	0.629535	0	0	TRUE	TRUE	TRUE	TRUE	TRUE
977	CD14-monocyte_Intermediate-monocyte_HLA-DRB5:CD4	CD14-monocyte_Intermediate-monocyte	CD14-monocyte	Intermediate-monocyte	HLA-DRB5:CD4	HLA-DRB5	NA	CD4	NA	NA	228	1108	126	612	0.109649	NA	0.101083	NA	0.428571	NA	NA	0.385621	NA	NA	0.642632	NA	0.377452	NA	1.59567	NA	NA	1.12571	NA	NA	1.01264	0.651846	0	0	0	0	-0.440504	0.440504	0.001	0.00651022	TRUE	TRUE	TRUE	FALSE	TRUE
978	CD14-monocyte_Intermediate-monocyte_HLA-F:LILRB2	CD14-monocyte_Intermediate-monocyte	CD14-monocyte	Intermediate-monocyte	HLA-F:LILRB2	HLA-F	NA	LILRB2	NA	NA	228	1108	126	612	0.210526	NA	0.117329	NA	0.396825	NA	NA	0.457516	NA	NA	0.948055	NA	0.358836	NA	1.51937	NA	NA	1.32899	NA	NA	1.20019	0.690571	0	0	0	0	-0.552714	0.552714	0	0	TRUE	TRUE	TRUE	TRUE	TRUE
979	CD14-monocyte_Intermediate-monocyte_HMGB1:CD163	CD14-monocyte_Intermediate-monocyte	CD14-monocyte	Intermediate-monocyte	HMGB1:CD163	HMGB1	NA	CD163	NA	NA	228	1108	126	612	0.627193	NA	0.632671	NA	0.285714	NA	NA	0.436275	NA	NA	4.39429	NA	3.50614	NA	0.988736	NA	NA	1.41368	NA	NA	2.08442	2.22633	0	0	0	0	0.0658661	0.0658661	0.436	0.631065	TRUE	TRUE	TRUE	TRUE	TRUE
980	CD14-monocyte_Intermediate-monocyte_HMGB1:THBD	CD14-monocyte_Intermediate-monocyte	CD14-monocyte	Intermediate-monocyte	HMGB1:THBD	HMGB1	NA	THBD	NA	NA	228	1108	126	612	0.627193	NA	0.632671	NA	0.0396825	NA	NA	0.269608	NA	NA	4.39429	NA	3.50614	NA	0.0906797	NA	NA	1.01096	NA	NA	0.631247	1.8827	0.217	0.43084	0	0	1.09276	1.09276	0	0	FALSE	TRUE	FALSE	TRUE	FALSE
981	CD14-monocyte_Intermediate-monocyte_HMGB1:TLR2	CD14-monocyte_Intermediate-monocyte	CD14-monocyte	Intermediate-monocyte	HMGB1:TLR2	HMGB1	NA	TLR2	NA	NA	228	1108	126	612	0.627193	NA	0.632671	NA	0.150794	NA	NA	0.264706	NA	NA	4.39429	NA	3.50614	NA	0.491545	NA	NA	0.71592	NA	NA	1.46969	1.58433	0	0	0.102	0.201595	0.0751108	0.0751108	0.512	0.695446	TRUE	TRUE	TRUE	TRUE	TRUE
982	CD14-monocyte_Intermediate-monocyte_HMGB1:TLR4	CD14-monocyte_Intermediate-monocyte	CD14-monocyte	Intermediate-monocyte	HMGB1:TLR4	HMGB1	NA	TLR4	NA	NA	228	1108	126	612	0.627193	NA	0.632671	NA	0.277778	NA	NA	0.369281	NA	NA	4.39429	NA	3.50614	NA	0.867964	NA	NA	0.954285	NA	NA	1.95297	1.82917	0	0	0.343	0.597704	-0.0654898	0.0654898	0.439	0.633704	TRUE	TRUE	TRUE	TRUE	TRUE
983	CD14-monocyte_Intermediate-monocyte_HP:ASGR1	CD14-monocyte_Intermediate-monocyte	CD14-monocyte	Intermediate-monocyte	HP:ASGR1	HP	NA	ASGR1	NA	NA	228	1108	126	612	0.0307018	NA	0.283394	NA	0.547619	NA	NA	0.52451	NA	NA	0.127698	NA	1.81268	NA	2.33692	NA	NA	1.7784	NA	NA	0.546277	1.79546	0	0	0	0	1.18989	1.18989	0	0	FALSE	TRUE	FALSE	TRUE	TRUE
984	CD14-monocyte_Intermediate-monocyte_HP:ASGR2	CD14-monocyte_Intermediate-monocyte	CD14-monocyte	Intermediate-monocyte	HP:ASGR2	HP	NA	ASGR2	NA	NA	228	1108	126	612	0.0307018	NA	0.283394	NA	0.0952381	NA	NA	0.253268	NA	NA	0.127698	NA	1.81268	NA	0.230284	NA	NA	0.716242	NA	NA	0.171484	1.13944	0.002	0.00599943	0	0	1.8938	1.8938	0	0	FALSE	TRUE	FALSE	TRUE	TRUE
985	CD14-monocyte_Intermediate-monocyte_HP:CD163	CD14-monocyte_Intermediate-monocyte	CD14-monocyte	Intermediate-monocyte	HP:CD163	HP	NA	CD163	NA	NA	228	1108	126	612	0.0307018	NA	0.283394	NA	0.285714	NA	NA	0.436275	NA	NA	0.127698	NA	1.81268	NA	0.988736	NA	NA	1.41368	NA	NA	0.35533	1.6008	0	0	0	0	1.50521	1.50521	0	0	FALSE	TRUE	FALSE	TRUE	TRUE
986	CD14-monocyte_Intermediate-monocyte_HP:ITGAM	CD14-monocyte_Intermediate-monocyte	CD14-monocyte	Intermediate-monocyte	HP:ITGAM	HP	NA	ITGAM	NA	NA	228	1108	126	612	0.0307018	NA	0.283394	NA	0.261905	NA	NA	0.240196	NA	NA	0.127698	NA	1.81268	NA	1.04504	NA	NA	0.633014	NA	NA	0.365308	1.07119	0	0	0	0	1.07579	1.07579	0	0	FALSE	TRUE	FALSE	TRUE	TRUE
987	CD14-monocyte_Intermediate-monocyte_HP:ITGB2	CD14-monocyte_Intermediate-monocyte	CD14-monocyte	Intermediate-monocyte	HP:ITGB2	HP	NA	ITGB2	NA	NA	228	1108	126	612	0.0307018	NA	0.283394	NA	0.761905	NA	NA	0.794118	NA	NA	0.127698	NA	1.81268	NA	3.96357	NA	NA	3.93375	NA	NA	0.711434	2.67032	0.011	0.0296045	0	0	1.32267	1.32267	0	0	FALSE	TRUE	TRUE	TRUE	TRUE
988	CD14-monocyte_Intermediate-monocyte_HP:TLR4	CD14-monocyte_Intermediate-monocyte	CD14-monocyte	Intermediate-monocyte	HP:TLR4	HP	NA	TLR4	NA	NA	228	1108	126	612	0.0307018	NA	0.283394	NA	0.277778	NA	NA	0.369281	NA	NA	0.127698	NA	1.81268	NA	0.867964	NA	NA	0.954285	NA	NA	0.332922	1.31522	0	0	0	0	1.37385	1.37385	0	0	FALSE	TRUE	FALSE	TRUE	TRUE
989	CD14-monocyte_Intermediate-monocyte_HSPA1A:TLR4	CD14-monocyte_Intermediate-monocyte	CD14-monocyte	Intermediate-monocyte	HSPA1A:TLR4	HSPA1A	NA	TLR4	NA	NA	228	1108	126	612	0.197368	NA	0.193141	NA	0.277778	NA	NA	0.369281	NA	NA	0.899221	NA	0.721101	NA	0.867964	NA	NA	0.954285	NA	NA	0.883454	0.82954	0	0	0	0	-0.0629686	0.0629686	0.561	0.733409	TRUE	TRUE	TRUE	TRUE	TRUE
990	CD14-monocyte_Intermediate-monocyte_ICAM3:ITGB2_ITGAL	CD14-monocyte_Intermediate-monocyte	CD14-monocyte	Intermediate-monocyte	ICAM3:ITGB2_ITGAL	ICAM3	NA	ITGB2	ITGAL	NA	228	1108	126	612	0.307018	NA	0.434116	NA	0.761905	0.150794	NA	0.794118	0.117647	NA	1.52356	NA	1.93192	NA	3.96357	0.471278	NA	3.93375	0.285448	NA	0.84736	0.742606	0.552	0.930753	0	0	-0.131961	0.131961	0.379	0.579615	TRUE	TRUE	TRUE	TRUE	FALSE
991	CD14-monocyte_Intermediate-monocyte_ITGB1_ITGA4:PLAUR	CD14-monocyte_Intermediate-monocyte	CD14-monocyte	Intermediate-monocyte	ITGB1_ITGA4:PLAUR	ITGB1	ITGA4	PLAUR	NA	NA	228	1108	126	612	0.166667	0.131579	0.191336	0.159747	0.277778	NA	NA	0.534314	NA	NA	0.692034	0.526314	0.644388	0.552005	0.944495	NA	NA	2.54446	NA	NA	0.705054	1.18514	0	0	0	0	0.519341	0.519341	0.001	0.00651022	TRUE	TRUE	TRUE	TRUE	TRUE
992	CD14-monocyte_Intermediate-monocyte_LAIR1:LILRB3	CD14-monocyte_Intermediate-monocyte	CD14-monocyte	Intermediate-monocyte	LAIR1:LILRB3	LAIR1	NA	LILRB3	NA	NA	228	1108	126	612	0.0570175	NA	0.139892	NA	0.269841	NA	NA	0.439542	NA	NA	0.2727	NA	0.46531	NA	0.936921	NA	NA	1.3361	NA	NA	0.505469	0.788482	0	0	0	0	0.444623	0.444623	0.004	0.0210691	FALSE	TRUE	FALSE	TRUE	TRUE
993	CD14-monocyte_Intermediate-monocyte_LGALS1:ITGB1	CD14-monocyte_Intermediate-monocyte	CD14-monocyte	Intermediate-monocyte	LGALS1:ITGB1	LGALS1	NA	ITGB1	NA	NA	228	1108	126	612	0.964912	NA	0.987365	NA	0.246032	NA	NA	0.297386	NA	NA	28.8152	NA	48.6071	NA	0.864927	NA	NA	0.817272	NA	NA	4.9923	6.3028	0	0	0	0	0.233097	0.233097	0.017	0.0671831	TRUE	TRUE	TRUE	TRUE	TRUE
994	CD14-monocyte_Intermediate-monocyte_LGALS1:LGALS1	CD14-monocyte_Intermediate-monocyte	CD14-monocyte	Intermediate-monocyte	LGALS1:LGALS1	LGALS1	NA	LGALS1	NA	NA	228	1108	126	612	0.964912	NA	0.987365	NA	0.984127	NA	NA	0.98366	NA	NA	28.8152	NA	48.6071	NA	24.3145	NA	NA	26.8471	NA	NA	26.4694	36.1242	0	0	0	0	0.310976	0.310976	0	0	TRUE	TRUE	TRUE	TRUE	TRUE
995	CD14-monocyte_Intermediate-monocyte_LGALS1:PTPRC	CD14-monocyte_Intermediate-monocyte	CD14-monocyte	Intermediate-monocyte	LGALS1:PTPRC	LGALS1	NA	PTPRC	NA	NA	228	1108	126	612	0.964912	NA	0.987365	NA	0.706349	NA	NA	0.815359	NA	NA	28.8152	NA	48.6071	NA	3.55062	NA	NA	4.27531	NA	NA	10.1149	14.4156	0	0	0	0	0.354301	0.354301	0	0	TRUE	TRUE	TRUE	TRUE	TRUE
996	CD14-monocyte_Intermediate-monocyte_LGALS9:CD44	CD14-monocyte_Intermediate-monocyte	CD14-monocyte	Intermediate-monocyte	LGALS9:CD44	LGALS9	NA	CD44	NA	NA	228	1108	126	612	0.223684	NA	0.352888	NA	0.753968	NA	NA	0.843137	NA	NA	1.06407	NA	1.37626	NA	4.19756	NA	NA	4.83509	NA	NA	2.11341	2.5796	0	0	0	0	0.199333	0.199333	0.005	0.0253692	TRUE	TRUE	TRUE	TRUE	TRUE
997	CD14-monocyte_Intermediate-monocyte_LGALS9:LRP1	CD14-monocyte_Intermediate-monocyte	CD14-monocyte	Intermediate-monocyte	LGALS9:LRP1	LGALS9	NA	LRP1	NA	NA	228	1108	126	612	0.223684	NA	0.352888	NA	0.190476	NA	NA	0.30719	NA	NA	1.06407	NA	1.37626	NA	0.741076	NA	NA	0.789608	NA	NA	0.888006	1.04245	0	0	0	0	0.160352	0.160352	0.17	0.351044	TRUE	TRUE	TRUE	TRUE	TRUE
998	CD14-monocyte_Intermediate-monocyte_LGALS9:PTPRC	CD14-monocyte_Intermediate-monocyte	CD14-monocyte	Intermediate-monocyte	LGALS9:PTPRC	LGALS9	NA	PTPRC	NA	NA	228	1108	126	612	0.223684	NA	0.352888	NA	0.706349	NA	NA	0.815359	NA	NA	1.06407	NA	1.37626	NA	3.55062	NA	NA	4.27531	NA	NA	1.94373	2.42568	0	0	0	0	0.221503	0.221503	0.006	0.0294364	TRUE	TRUE	TRUE	TRUE	TRUE
999	CD14-monocyte_Intermediate-monocyte_LGALS9:SORL1	CD14-monocyte_Intermediate-monocyte	CD14-monocyte	Intermediate-monocyte	LGALS9:SORL1	LGALS9	NA	SORL1	NA	NA	228	1108	126	612	0.223684	NA	0.352888	NA	0.238095	NA	NA	0.22549	NA	NA	1.06407	NA	1.37626	NA	0.763312	NA	NA	0.658893	NA	NA	0.90123	0.952265	0	0	0	0	0.0550829	0.0550829	0.687	0.822752	TRUE	TRUE	TRUE	TRUE	TRUE
1000	CD14-monocyte_Intermediate-monocyte_LRPAP1:LRP1	CD14-monocyte_Intermediate-monocyte	CD14-monocyte	Intermediate-monocyte	LRPAP1:LRP1	LRPAP1	NA	LRP1	NA	NA	228	1108	126	612	0.114035	NA	0.18231	NA	0.190476	NA	NA	0.30719	NA	NA	0.455576	NA	0.632673	NA	0.741076	NA	NA	0.789608	NA	NA	0.581048	0.706798	0	0	0	0	0.195912	0.195912	0.149	0.321684	TRUE	TRUE	FALSE	TRUE	TRUE
1001	CD14-monocyte_Intermediate-monocyte_LYZ:ITGAL	CD14-monocyte_Intermediate-monocyte	CD14-monocyte	Intermediate-monocyte	LYZ:ITGAL	LYZ	NA	ITGAL	NA	NA	228	1108	126	612	0.991228	NA	0.994585	NA	0.150794	NA	NA	0.117647	NA	NA	105.308	NA	118.861	NA	0.471278	NA	NA	0.285448	NA	NA	7.04483	5.82483	0	0	0	0	-0.190164	0.190164	0.17	0.351044	TRUE	TRUE	TRUE	TRUE	TRUE
1002	CD14-monocyte_Intermediate-monocyte_MIF:CD74	CD14-monocyte_Intermediate-monocyte	CD14-monocyte	Intermediate-monocyte	MIF:CD74	MIF	NA	CD74	NA	NA	228	1108	126	612	0.574561	NA	0.583032	NA	0.992063	NA	NA	0.99183	NA	NA	3.82332	NA	2.97932	NA	30.2408	NA	NA	34.6573	NA	NA	10.7527	10.1614	0.005	0.014266	1	1	-0.0565552	0.0565552	0.304	0.506796	TRUE	TRUE	TRUE	TRUE	TRUE
1003	CD14-monocyte_Intermediate-monocyte_NAMPT:INSR	CD14-monocyte_Intermediate-monocyte	CD14-monocyte	Intermediate-monocyte	NAMPT:INSR	NAMPT	NA	INSR	NA	NA	228	1108	126	612	0.179825	NA	0.73917	NA	0.0793651	NA	NA	0.111111	NA	NA	0.903556	NA	6.77655	NA	0.2091	NA	NA	0.262023	NA	NA	0.434665	1.33252	0	0	0	0	1.12025	1.12025	0	0	FALSE	TRUE	FALSE	TRUE	TRUE
1004	CD14-monocyte_Intermediate-monocyte_NRG1:HLA-DPB1	CD14-monocyte_Intermediate-monocyte	CD14-monocyte	Intermediate-monocyte	NRG1:HLA-DPB1	NRG1	NA	HLA-DPB1	NA	NA	228	1108	126	612	0.22807	NA	0.196751	NA	0.896825	NA	NA	0.849673	NA	NA	1.22516	NA	0.769638	NA	12.6976	NA	NA	12.8439	NA	NA	3.94417	3.14406	0	0	0	0	-0.226724	0.226724	0.025	0.0902485	TRUE	TRUE	TRUE	TRUE	TRUE
1005	CD14-monocyte_Intermediate-monocyte_NRG1:MS4A4A	CD14-monocyte_Intermediate-monocyte	CD14-monocyte	Intermediate-monocyte	NRG1:MS4A4A	NRG1	NA	MS4A4A	NA	NA	228	1108	126	612	0.22807	NA	0.196751	NA	0.0873016	NA	NA	0.308824	NA	NA	1.22516	NA	0.769638	NA	0.313091	NA	NA	0.955728	NA	NA	0.619343	0.85765	0	0	0	0	0.325537	0.325537	0.03	0.103861	FALSE	TRUE	FALSE	TRUE	TRUE
1006	CD14-monocyte_Intermediate-monocyte_PECAM1:PECAM1	CD14-monocyte_Intermediate-monocyte	CD14-monocyte	Intermediate-monocyte	PECAM1:PECAM1	PECAM1	NA	PECAM1	NA	NA	228	1108	126	612	0.267544	NA	0.345668	NA	0.404762	NA	NA	0.490196	NA	NA	1.34871	NA	1.35152	NA	1.40355	NA	NA	1.59856	NA	NA	1.37585	1.46986	0	0	0	0	0.0660911	0.0660911	0.475	0.664156	TRUE	TRUE	TRUE	TRUE	TRUE
1007	CD14-monocyte_Intermediate-monocyte_PSAP:LRP1	CD14-monocyte_Intermediate-monocyte	CD14-monocyte	Intermediate-monocyte	PSAP:LRP1	PSAP	NA	LRP1	NA	NA	228	1108	126	612	0.912281	NA	0.890794	NA	0.190476	NA	NA	0.30719	NA	NA	13.662	NA	9.20836	NA	0.741076	NA	NA	0.789608	NA	NA	3.18192	2.69648	0	0	0	0	-0.165538	0.165538	0.068	0.188188	TRUE	TRUE	TRUE	TRUE	TRUE
1008	CD14-monocyte_Intermediate-monocyte_PSAP:SORT1	CD14-monocyte_Intermediate-monocyte	CD14-monocyte	Intermediate-monocyte	PSAP:SORT1	PSAP	NA	SORT1	NA	NA	228	1108	126	612	0.912281	NA	0.890794	NA	0.111111	NA	NA	0.150327	NA	NA	13.662	NA	9.20836	NA	0.288743	NA	NA	0.344094	NA	NA	1.98616	1.78004	0	0	0	0	-0.109567	0.109567	0.37	0.571069	TRUE	TRUE	TRUE	TRUE	TRUE
1009	CD14-monocyte_Intermediate-monocyte_PSEN1:CD44	CD14-monocyte_Intermediate-monocyte	CD14-monocyte	Intermediate-monocyte	PSEN1:CD44	PSEN1	NA	CD44	NA	NA	228	1108	126	612	0.118421	NA	0.0758123	NA	0.753968	NA	NA	0.843137	NA	NA	0.45548	NA	0.222075	NA	4.19756	NA	NA	4.83509	NA	NA	1.38272	1.03622	0	0	0	0	-0.28847	0.28847	0.036	0.119001	TRUE	FALSE	TRUE	TRUE	TRUE
1010	CD14-monocyte_Intermediate-monocyte_PTPN6:CD300LF	CD14-monocyte_Intermediate-monocyte	CD14-monocyte	Intermediate-monocyte	PTPN6:CD300LF	PTPN6	NA	CD300LF	NA	NA	228	1108	126	612	0.320175	NA	0.385379	NA	0.18254	NA	NA	0.163399	NA	NA	1.64431	NA	1.55228	NA	0.662122	NA	NA	0.379134	NA	NA	1.04342	0.767152	0	0	0	0	-0.307578	0.307578	0.012	0.0510841	TRUE	TRUE	TRUE	TRUE	TRUE
1011	CD14-monocyte_Intermediate-monocyte_PTPN6:CLEC12A	CD14-monocyte_Intermediate-monocyte	CD14-monocyte	Intermediate-monocyte	PTPN6:CLEC12A	PTPN6	NA	CLEC12A	NA	NA	228	1108	126	612	0.320175	NA	0.385379	NA	0.52381	NA	NA	0.521242	NA	NA	1.64431	NA	1.55228	NA	2.18339	NA	NA	1.79425	NA	NA	1.89477	1.66889	0	0	0	0	-0.126943	0.126943	0.102	0.249763	TRUE	TRUE	TRUE	TRUE	TRUE
1012	CD14-monocyte_Intermediate-monocyte_RETN:CAP1	CD14-monocyte_Intermediate-monocyte	CD14-monocyte	Intermediate-monocyte	RETN:CAP1	RETN	NA	CAP1	NA	NA	228	1108	126	612	0.197368	NA	0.502708	NA	0.722222	NA	NA	0.730392	NA	NA	1.40274	NA	5.24181	NA	3.64867	NA	NA	3.02764	NA	NA	2.26233	3.98376	0	0	0	0	0.56583	0.56583	0	0	TRUE	TRUE	TRUE	TRUE	TRUE
1013	CD14-monocyte_Intermediate-monocyte_RETN:TLR4	CD14-monocyte_Intermediate-monocyte	CD14-monocyte	Intermediate-monocyte	RETN:TLR4	RETN	NA	TLR4	NA	NA	228	1108	126	612	0.197368	NA	0.502708	NA	0.277778	NA	NA	0.369281	NA	NA	1.40274	NA	5.24181	NA	0.867964	NA	NA	0.954285	NA	NA	1.10342	2.23656	0	0	0	0	0.706526	0.706526	0	0	TRUE	TRUE	TRUE	TRUE	TRUE
1014	CD14-monocyte_Intermediate-monocyte_RNASE2:TLR2	CD14-monocyte_Intermediate-monocyte	CD14-monocyte	Intermediate-monocyte	RNASE2:TLR2	RNASE2	NA	TLR2	NA	NA	228	1108	126	612	0.210526	NA	0.359206	NA	0.150794	NA	NA	0.264706	NA	NA	1.23405	NA	1.80046	NA	0.491545	NA	NA	0.71592	NA	NA	0.778839	1.13533	0	0	0	0	0.376878	0.376878	0.005	0.0253692	TRUE	TRUE	TRUE	TRUE	TRUE
1015	CD14-monocyte_Intermediate-monocyte_RPS19:C5AR1	CD14-monocyte_Intermediate-monocyte	CD14-monocyte	Intermediate-monocyte	RPS19:C5AR1	RPS19	NA	C5AR1	NA	NA	228	1108	126	612	0.986842	NA	0.994585	NA	0.222222	NA	NA	0.668301	NA	NA	38.7756	NA	37.986	NA	0.757504	NA	NA	3.13389	NA	NA	5.41966	10.9107	0.013	0.0345298	0	0	0.699713	0.699713	0	0	TRUE	TRUE	TRUE	TRUE	TRUE
1016	CD14-monocyte_Intermediate-monocyte_RPS27A:TGFBR2	CD14-monocyte_Intermediate-monocyte	CD14-monocyte	Intermediate-monocyte	RPS27A:TGFBR2	RPS27A	NA	TGFBR2	NA	NA	228	1108	126	612	1	NA	0.995487	NA	0.277778	NA	NA	0.19281	NA	NA	60.5888	NA	41.3623	NA	0.768447	NA	NA	0.44665	NA	NA	6.82344	4.29819	0.006	0.0169104	0.36	0.623706	-0.462169	0.462169	0	0	TRUE	TRUE	TRUE	TRUE	TRUE
1017	CD14-monocyte_Intermediate-monocyte_RPS27A:TLR4	CD14-monocyte_Intermediate-monocyte	CD14-monocyte	Intermediate-monocyte	RPS27A:TLR4	RPS27A	NA	TLR4	NA	NA	228	1108	126	612	1	NA	0.995487	NA	0.277778	NA	NA	0.369281	NA	NA	60.5888	NA	41.3623	NA	0.867964	NA	NA	0.954285	NA	NA	7.25182	6.28263	0	0	0	0	-0.143464	0.143464	0.058	0.16788	TRUE	TRUE	TRUE	TRUE	TRUE
1018	CD14-monocyte_Intermediate-monocyte_S100A12:CD36	CD14-monocyte_Intermediate-monocyte	CD14-monocyte	Intermediate-monocyte	S100A12:CD36	S100A12	NA	CD36	NA	NA	228	1108	126	612	0.899123	NA	0.968412	NA	0.5	NA	NA	0.514706	NA	NA	23.808	NA	48.5842	NA	2.30323	NA	NA	1.75548	NA	NA	7.40508	9.23519	0	0	0	0	0.220855	0.220855	0.007	0.033328	TRUE	TRUE	TRUE	TRUE	TRUE
1019	CD14-monocyte_Intermediate-monocyte_S100A12:TLR4	CD14-monocyte_Intermediate-monocyte	CD14-monocyte	Intermediate-monocyte	S100A12:TLR4	S100A12	NA	TLR4	NA	NA	228	1108	126	612	0.899123	NA	0.968412	NA	0.277778	NA	NA	0.369281	NA	NA	23.808	NA	48.5842	NA	0.867964	NA	NA	0.954285	NA	NA	4.54582	6.80905	0	0	0	0	0.404045	0.404045	0	0	TRUE	TRUE	TRUE	TRUE	TRUE
1020	CD14-monocyte_Intermediate-monocyte_S100A8:CD36	CD14-monocyte_Intermediate-monocyte	CD14-monocyte	Intermediate-monocyte	S100A8:CD36	S100A8	NA	CD36	NA	NA	228	1108	126	612	1	NA	0.999097	NA	0.5	NA	NA	0.514706	NA	NA	223.528	NA	469.029	NA	2.30323	NA	NA	1.75548	NA	NA	22.69	28.6945	0	0	0	0	0.23478	0.23478	0	0	TRUE	TRUE	TRUE	TRUE	TRUE
1021	CD14-monocyte_Intermediate-monocyte_S100A8:CD68	CD14-monocyte_Intermediate-monocyte	CD14-monocyte	Intermediate-monocyte	S100A8:CD68	S100A8	NA	CD68	NA	NA	228	1108	126	612	1	NA	0.999097	NA	0.587302	NA	NA	0.738562	NA	NA	223.528	NA	469.029	NA	2.99631	NA	NA	3.62826	NA	NA	25.8797	41.2524	0	0	0	0	0.46625	0.46625	0	0	TRUE	TRUE	TRUE	TRUE	TRUE
1022	CD14-monocyte_Intermediate-monocyte_S100A8:ITGB2	CD14-monocyte_Intermediate-monocyte	CD14-monocyte	Intermediate-monocyte	S100A8:ITGB2	S100A8	NA	ITGB2	NA	NA	228	1108	126	612	1	NA	0.999097	NA	0.761905	NA	NA	0.794118	NA	NA	223.528	NA	469.029	NA	3.96357	NA	NA	3.93375	NA	NA	29.7652	42.9539	0	0	0	0	0.366788	0.366788	0	0	TRUE	TRUE	TRUE	TRUE	TRUE
1023	CD14-monocyte_Intermediate-monocyte_S100A8:TLR4	CD14-monocyte_Intermediate-monocyte	CD14-monocyte	Intermediate-monocyte	S100A8:TLR4	S100A8	NA	TLR4	NA	NA	228	1108	126	612	1	NA	0.999097	NA	0.277778	NA	NA	0.369281	NA	NA	223.528	NA	469.029	NA	0.867964	NA	NA	0.954285	NA	NA	13.9289	21.1563	0	0	0	0	0.41797	0.41797	0	0	TRUE	TRUE	TRUE	TRUE	TRUE
1024	CD14-monocyte_Intermediate-monocyte_S100A9:CD36	CD14-monocyte_Intermediate-monocyte	CD14-monocyte	Intermediate-monocyte	S100A9:CD36	S100A9	NA	CD36	NA	NA	228	1108	126	612	1	NA	0.999097	NA	0.5	NA	NA	0.514706	NA	NA	210.695	NA	409.366	NA	2.30323	NA	NA	1.75548	NA	NA	22.029	26.8074	0	0	0	0	0.196316	0.196316	0.004	0.0210691	TRUE	TRUE	TRUE	TRUE	TRUE
1025	CD14-monocyte_Intermediate-monocyte_S100A9:CD68	CD14-monocyte_Intermediate-monocyte	CD14-monocyte	Intermediate-monocyte	S100A9:CD68	S100A9	NA	CD68	NA	NA	228	1108	126	612	1	NA	0.999097	NA	0.587302	NA	NA	0.738562	NA	NA	210.695	NA	409.366	NA	2.99631	NA	NA	3.62826	NA	NA	25.1258	38.5394	0	0	0	0	0.427785	0.427785	0	0	TRUE	TRUE	TRUE	TRUE	TRUE
1026	CD14-monocyte_Intermediate-monocyte_S100A9:ITGB2	CD14-monocyte_Intermediate-monocyte	CD14-monocyte	Intermediate-monocyte	S100A9:ITGB2	S100A9	NA	ITGB2	NA	NA	228	1108	126	612	1	NA	0.999097	NA	0.761905	NA	NA	0.794118	NA	NA	210.695	NA	409.366	NA	3.96357	NA	NA	3.93375	NA	NA	28.8982	40.1291	0	0	0	0	0.328324	0.328324	0	0	TRUE	TRUE	TRUE	TRUE	TRUE
1027	CD14-monocyte_Intermediate-monocyte_S100A9:TLR4	CD14-monocyte_Intermediate-monocyte	CD14-monocyte	Intermediate-monocyte	S100A9:TLR4	S100A9	NA	TLR4	NA	NA	228	1108	126	612	1	NA	0.999097	NA	0.277778	NA	NA	0.369281	NA	NA	210.695	NA	409.366	NA	0.867964	NA	NA	0.954285	NA	NA	13.5232	19.7649	0	0	0	0	0.379505	0.379505	0	0	TRUE	TRUE	TRUE	TRUE	TRUE
1028	CD14-monocyte_Intermediate-monocyte_SELL:SELPLG	CD14-monocyte_Intermediate-monocyte	CD14-monocyte	Intermediate-monocyte	SELL:SELPLG	SELL	NA	SELPLG	NA	NA	228	1108	126	612	0.491228	NA	0.711191	NA	0.349206	NA	NA	0.351307	NA	NA	2.69539	NA	4.76911	NA	1.07938	NA	NA	0.983552	NA	NA	1.70568	2.16579	0	0	0	0	0.238822	0.238822	0.01	0.0442923	TRUE	TRUE	TRUE	TRUE	TRUE
1029	CD14-monocyte_Intermediate-monocyte_SELPLG:ITGAM	CD14-monocyte_Intermediate-monocyte	CD14-monocyte	Intermediate-monocyte	SELPLG:ITGAM	SELPLG	NA	ITGAM	NA	NA	228	1108	126	612	0.241228	NA	0.31769	NA	0.261905	NA	NA	0.240196	NA	NA	1.04557	NA	1.16125	NA	1.04504	NA	NA	0.633014	NA	NA	1.04531	0.857373	0	0	0	0	-0.198194	0.198194	0.087	0.223293	TRUE	TRUE	TRUE	TRUE	TRUE
1030	CD14-monocyte_Intermediate-monocyte_SELPLG:ITGB2	CD14-monocyte_Intermediate-monocyte	CD14-monocyte	Intermediate-monocyte	SELPLG:ITGB2	SELPLG	NA	ITGB2	NA	NA	228	1108	126	612	0.241228	NA	0.31769	NA	0.761905	NA	NA	0.794118	NA	NA	1.04557	NA	1.16125	NA	3.96357	NA	NA	3.93375	NA	NA	2.03573	2.1373	0	0	0	0	0.0486915	0.0486915	0.551	0.726299	TRUE	TRUE	TRUE	TRUE	TRUE
1031	CD14-monocyte_Intermediate-monocyte_SEMA4A:LILRB2	CD14-monocyte_Intermediate-monocyte	CD14-monocyte	Intermediate-monocyte	SEMA4A:LILRB2	SEMA4A	NA	LILRB2	NA	NA	228	1108	126	612	0.100877	NA	0.0893502	NA	0.396825	NA	NA	0.457516	NA	NA	0.36981	NA	0.285103	NA	1.51937	NA	NA	1.32899	NA	NA	0.749586	0.615548	0	0	0	0	-0.197009	0.197009	0.133	0.298595	TRUE	FALSE	TRUE	FALSE	TRUE
1032	CD14-monocyte_Intermediate-monocyte_SERPINA1:LRP1	CD14-monocyte_Intermediate-monocyte	CD14-monocyte	Intermediate-monocyte	SERPINA1:LRP1	SERPINA1	NA	LRP1	NA	NA	228	1108	126	612	0.561404	NA	0.772563	NA	0.190476	NA	NA	0.30719	NA	NA	3.69244	NA	6.10855	NA	0.741076	NA	NA	0.789608	NA	NA	1.6542	2.19621	0	0	0	0	0.283417	0.283417	0.006	0.0294364	TRUE	TRUE	TRUE	TRUE	TRUE
1033	CD14-monocyte_Intermediate-monocyte_SIRPA:CD47	CD14-monocyte_Intermediate-monocyte	CD14-monocyte	Intermediate-monocyte	SIRPA:CD47	SIRPA	NA	CD47	NA	NA	228	1108	126	612	0.114035	NA	0.166065	NA	0.253968	NA	NA	0.325163	NA	NA	0.511316	NA	0.557486	NA	0.76517	NA	NA	0.866453	NA	NA	0.625495	0.695008	0	0	0	0	0.10538	0.10538	0.421	0.618299	TRUE	TRUE	FALSE	TRUE	TRUE
1034	CD14-monocyte_Intermediate-monocyte_SYK:FCGR2A	CD14-monocyte_Intermediate-monocyte	CD14-monocyte	Intermediate-monocyte	SYK:FCGR2A	SYK	NA	FCGR2A	NA	NA	228	1108	126	612	0.188596	NA	0.240072	NA	0.396825	NA	NA	0.498366	NA	NA	0.898693	NA	0.820737	NA	1.46898	NA	NA	1.72641	NA	NA	1.14898	1.19035	0	0	0	0	0.0353688	0.0353688	0.735	0.854527	TRUE	TRUE	TRUE	TRUE	TRUE
1035	CD14-monocyte_Intermediate-monocyte_TGFB1:CXCR4	CD14-monocyte_Intermediate-monocyte	CD14-monocyte	Intermediate-monocyte	TGFB1:CXCR4	TGFB1	NA	CXCR4	NA	NA	228	1108	126	612	0.263158	NA	0.316787	NA	0.47619	NA	NA	0.772876	NA	NA	1.12143	NA	1.27821	NA	2.04704	NA	NA	4.75365	NA	NA	1.51513	2.46498	0.999	1	0	0	0.486686	0.486686	0	0	TRUE	TRUE	TRUE	TRUE	FALSE
1036	CD14-monocyte_Intermediate-monocyte_TGFB1:ITGB1	CD14-monocyte_Intermediate-monocyte	CD14-monocyte	Intermediate-monocyte	TGFB1:ITGB1	TGFB1	NA	ITGB1	NA	NA	228	1108	126	612	0.263158	NA	0.316787	NA	0.246032	NA	NA	0.297386	NA	NA	1.12143	NA	1.27821	NA	0.864927	NA	NA	0.817272	NA	NA	0.984862	1.02208	0.469	0.821572	0	0	0.0370915	0.0370915	0.744	0.86028	TRUE	TRUE	TRUE	TRUE	FALSE
1037	CD14-monocyte_Intermediate-monocyte_THBS1:CD36	CD14-monocyte_Intermediate-monocyte	CD14-monocyte	Intermediate-monocyte	THBS1:CD36	THBS1	NA	CD36	NA	NA	228	1108	126	612	0.131579	NA	0.550542	NA	0.5	NA	NA	0.514706	NA	NA	0.785353	NA	4.16187	NA	2.30323	NA	NA	1.75548	NA	NA	1.34493	2.70298	0	0	0	0	0.69801	0.69801	0	0	TRUE	TRUE	TRUE	TRUE	TRUE
1038	CD14-monocyte_Intermediate-monocyte_THBS1:CD47	CD14-monocyte_Intermediate-monocyte	CD14-monocyte	Intermediate-monocyte	THBS1:CD47	THBS1	NA	CD47	NA	NA	228	1108	126	612	0.131579	NA	0.550542	NA	0.253968	NA	NA	0.325163	NA	NA	0.785353	NA	4.16187	NA	0.76517	NA	NA	0.866453	NA	NA	0.775196	1.89896	0.039	0.0940036	0	0	0.895948	0.895948	0	0	TRUE	TRUE	TRUE	TRUE	FALSE
1039	CD14-monocyte_Intermediate-monocyte_THBS1:ITGA4	CD14-monocyte_Intermediate-monocyte	CD14-monocyte	Intermediate-monocyte	THBS1:ITGA4	THBS1	NA	ITGA4	NA	NA	228	1108	126	612	0.131579	NA	0.550542	NA	0.285714	NA	NA	0.421569	NA	NA	0.785353	NA	4.16187	NA	1.00278	NA	NA	1.23144	NA	NA	0.887432	2.26387	0	0	0	0	0.9365	0.9365	0	0	TRUE	TRUE	TRUE	TRUE	TRUE
1040	CD14-monocyte_Intermediate-monocyte_THBS1:LRP1	CD14-monocyte_Intermediate-monocyte	CD14-monocyte	Intermediate-monocyte	THBS1:LRP1	THBS1	NA	LRP1	NA	NA	228	1108	126	612	0.131579	NA	0.550542	NA	0.190476	NA	NA	0.30719	NA	NA	0.785353	NA	4.16187	NA	0.741076	NA	NA	0.789608	NA	NA	0.762893	1.8128	0	0	0	0	0.86551	0.86551	0	0	TRUE	TRUE	TRUE	TRUE	TRUE
1041	CD14-monocyte_Intermediate-monocyte_THBS1:PTPRJ	CD14-monocyte_Intermediate-monocyte	CD14-monocyte	Intermediate-monocyte	THBS1:PTPRJ	THBS1	NA	PTPRJ	NA	NA	228	1108	126	612	0.131579	NA	0.550542	NA	0.174603	NA	NA	0.140523	NA	NA	0.785353	NA	4.16187	NA	0.489653	NA	NA	0.335197	NA	NA	0.620121	1.18112	0	0	0	0	0.644305	0.644305	0.001	0.00651022	TRUE	TRUE	FALSE	TRUE	TRUE
1042	CD14-monocyte_Intermediate-monocyte_TIMP1:CD63	CD14-monocyte_Intermediate-monocyte	CD14-monocyte	Intermediate-monocyte	TIMP1:CD63	TIMP1	NA	CD63	NA	NA	228	1108	126	612	0.355263	NA	0.624549	NA	0.611111	NA	NA	0.856209	NA	NA	1.78568	NA	3.61415	NA	3.47293	NA	NA	6.25598	NA	NA	2.49029	4.75501	0	0	0	0	0.646799	0.646799	0	0	TRUE	TRUE	TRUE	TRUE	TRUE
1043	CD14-monocyte_Intermediate-monocyte_TIMP2:CD44	CD14-monocyte_Intermediate-monocyte	CD14-monocyte	Intermediate-monocyte	TIMP2:CD44	TIMP2	NA	CD44	NA	NA	228	1108	126	612	0.289474	NA	0.297834	NA	0.753968	NA	NA	0.843137	NA	NA	1.38779	NA	1.1217	NA	4.19756	NA	NA	4.83509	NA	NA	2.41357	2.32885	0	0	0	0	-0.0357349	0.0357349	0.626	0.78065	TRUE	TRUE	TRUE	TRUE	TRUE
1044	CD14-monocyte_Intermediate-monocyte_TIMP2:ITGB1	CD14-monocyte_Intermediate-monocyte	CD14-monocyte	Intermediate-monocyte	TIMP2:ITGB1	TIMP2	NA	ITGB1	NA	NA	228	1108	126	612	0.289474	NA	0.297834	NA	0.246032	NA	NA	0.297386	NA	NA	1.38779	NA	1.1217	NA	0.864927	NA	NA	0.817272	NA	NA	1.0956	0.957463	0	0	0	0	-0.134769	0.134769	0.213	0.404565	TRUE	TRUE	TRUE	TRUE	TRUE
1045	CD14-monocyte_Intermediate-monocyte_TNFSF13B:HLA-DPB1	CD14-monocyte_Intermediate-monocyte	CD14-monocyte	Intermediate-monocyte	TNFSF13B:HLA-DPB1	TNFSF13B	NA	HLA-DPB1	NA	NA	228	1108	126	612	0.578947	NA	0.65343	NA	0.896825	NA	NA	0.849673	NA	NA	4.03901	NA	3.89946	NA	12.6976	NA	NA	12.8439	NA	NA	7.16139	7.07702	0	0	0	0	-0.0118517	0.0118517	0.875	0.936296	TRUE	TRUE	TRUE	TRUE	TRUE
1046	CD14-monocyte_Intermediate-monocyte_TNFSF13B:TFRC	CD14-monocyte_Intermediate-monocyte	CD14-monocyte	Intermediate-monocyte	TNFSF13B:TFRC	TNFSF13B	NA	TFRC	NA	NA	228	1108	126	612	0.578947	NA	0.65343	NA	0.031746	NA	NA	0.256536	NA	NA	4.03901	NA	3.89946	NA	0.122768	NA	NA	0.738399	NA	NA	0.704174	1.69687	0	0	0	0	0.879513	0.879513	0	0	FALSE	TRUE	TRUE	TRUE	TRUE
1047	CD14-monocyte_Intermediate-monocyte_TYROBP:TREM1	CD14-monocyte_Intermediate-monocyte	CD14-monocyte	Intermediate-monocyte	TYROBP:TREM1	TYROBP	NA	TREM1	NA	NA	228	1108	126	612	0.995614	NA	0.998195	NA	0.206349	NA	NA	0.519608	NA	NA	39.7223	NA	31.4153	NA	0.740545	NA	NA	1.85273	NA	NA	5.42367	7.62916	0	0	0	0	0.341205	0.341205	0	0	TRUE	TRUE	TRUE	TRUE	TRUE
1048	CD14-monocyte_Intermediate-monocyte_VCAN:CD44	CD14-monocyte_Intermediate-monocyte	CD14-monocyte	Intermediate-monocyte	VCAN:CD44	VCAN	NA	CD44	NA	NA	228	1108	126	612	0.864035	NA	0.930505	NA	0.753968	NA	NA	0.843137	NA	NA	11.2145	NA	14.3624	NA	4.19756	NA	NA	4.83509	NA	NA	6.86102	8.33327	0	0	0	0	0.1944	0.1944	0	0	TRUE	TRUE	TRUE	TRUE	TRUE
1049	CD14-monocyte_Intermediate-monocyte_VCAN:ITGA4	CD14-monocyte_Intermediate-monocyte	CD14-monocyte	Intermediate-monocyte	VCAN:ITGA4	VCAN	NA	ITGA4	NA	NA	228	1108	126	612	0.864035	NA	0.930505	NA	0.285714	NA	NA	0.421569	NA	NA	11.2145	NA	14.3624	NA	1.00278	NA	NA	1.23144	NA	NA	3.35346	4.20553	0	0	0	0	0.226408	0.226408	0.005	0.0253692	TRUE	TRUE	TRUE	TRUE	TRUE
1050	CD14-monocyte_Intermediate-monocyte_VCAN:ITGB1	CD14-monocyte_Intermediate-monocyte	CD14-monocyte	Intermediate-monocyte	VCAN:ITGB1	VCAN	NA	ITGB1	NA	NA	228	1108	126	612	0.864035	NA	0.930505	NA	0.246032	NA	NA	0.297386	NA	NA	11.2145	NA	14.3624	NA	0.864927	NA	NA	0.817272	NA	NA	3.11444	3.42607	0	0	0	0	0.0953651	0.0953651	0.327	0.529997	TRUE	TRUE	TRUE	TRUE	TRUE
1051	CD14-monocyte_Intermediate-monocyte_VCAN:SELL	CD14-monocyte_Intermediate-monocyte	CD14-monocyte	Intermediate-monocyte	VCAN:SELL	VCAN	NA	SELL	NA	NA	228	1108	126	612	0.864035	NA	0.930505	NA	0.420635	NA	NA	0.408497	NA	NA	11.2145	NA	14.3624	NA	1.7409	NA	NA	1.37934	NA	NA	4.41852	4.45091	0	0	0	0	0.00730283	0.00730283	0.931	0.96544	TRUE	TRUE	TRUE	TRUE	TRUE
1052	CD14-monocyte_Intermediate-monocyte_VCAN:TLR2	CD14-monocyte_Intermediate-monocyte	CD14-monocyte	Intermediate-monocyte	VCAN:TLR2	VCAN	NA	TLR2	NA	NA	228	1108	126	612	0.864035	NA	0.930505	NA	0.150794	NA	NA	0.264706	NA	NA	11.2145	NA	14.3624	NA	0.491545	NA	NA	0.71592	NA	NA	2.34786	3.2066	0	0	0	0	0.311708	0.311708	0.003	0.0166764	TRUE	TRUE	TRUE	TRUE	TRUE
1053	CD14-monocyte_Memory-B_ADAM10:CD44	CD14-monocyte_Memory-B	CD14-monocyte	Memory-B	ADAM10:CD44	ADAM10	NA	CD44	NA	NA	228	1108	141	47	0.135965	NA	0.165162	NA	0.404255	NA	NA	0.404255	NA	NA	0.5267	NA	0.567298	NA	1.31692	NA	NA	1.23274	NA	NA	0.832839	0.836261	0.016	0.0418135	0.438	0.737033	0.0040996	0.0040996	0.978	0.989118	TRUE	TRUE	TRUE	TRUE	TRUE
1054	CD14-monocyte_Memory-B_ADAM15:ITGB1	CD14-monocyte_Memory-B	CD14-monocyte	Memory-B	ADAM15:ITGB1	ADAM15	NA	ITGB1	NA	NA	228	1108	141	47	0.0614035	NA	0.102888	NA	0.375887	NA	NA	0.446809	NA	NA	0.231555	NA	0.281048	NA	2.07805	NA	NA	2.11763	NA	NA	0.693674	0.771464	0	0	0.002	0.00510558	0.106288	0.106288	0.619	0.775942	FALSE	TRUE	TRUE	TRUE	TRUE
1055	CD14-monocyte_Memory-B_ADAM17:ITGB1	CD14-monocyte_Memory-B	CD14-monocyte	Memory-B	ADAM17:ITGB1	ADAM17	NA	ITGB1	NA	NA	228	1108	141	47	0.0614035	NA	0.129964	NA	0.375887	NA	NA	0.446809	NA	NA	0.282904	NA	0.444783	NA	2.07805	NA	NA	2.11763	NA	NA	0.76674	0.970508	0	0	0	0	0.235672	0.235672	0.248	0.445661	FALSE	TRUE	TRUE	TRUE	TRUE
1056	CD14-monocyte_Memory-B_APP:CD74	CD14-monocyte_Memory-B	CD14-monocyte	Memory-B	APP:CD74	APP	NA	CD74	NA	NA	228	1108	141	47	0.140351	NA	0.107401	NA	1	NA	NA	1	NA	NA	0.507539	NA	0.313554	NA	90.6353	NA	NA	100.283	NA	NA	6.7824	5.6075	0	0	0	0	-0.190226	0.190226	0.08	0.21085	TRUE	TRUE	TRUE	TRUE	TRUE
1057	CD14-monocyte_Memory-B_APP:RPSA	CD14-monocyte_Memory-B	CD14-monocyte	Memory-B	APP:RPSA	APP	NA	RPSA	NA	NA	228	1108	141	47	0.140351	NA	0.107401	NA	0.992908	NA	NA	1	NA	NA	0.507539	NA	0.313554	NA	25.9214	NA	NA	27.9987	NA	NA	3.62713	2.96295	0	0	0.254	0.458954	-0.202255	0.202255	0.065	0.182174	TRUE	TRUE	TRUE	TRUE	TRUE
1058	CD14-monocyte_Memory-B_CD14:ITGA4	CD14-monocyte_Memory-B	CD14-monocyte	Memory-B	CD14:ITGA4	CD14	NA	ITGA4	NA	NA	228	1108	141	47	0.732456	NA	0.836643	NA	0.120567	NA	NA	0.191489	NA	NA	7.72117	NA	8.92414	NA	0.315223	NA	NA	0.354957	NA	NA	1.56009	1.7798	0	0	0.011	0.0255595	0.131755	0.131755	0.562	0.734183	TRUE	TRUE	TRUE	TRUE	TRUE
1059	CD14-monocyte_Memory-B_CD14:ITGB1	CD14-monocyte_Memory-B	CD14-monocyte	Memory-B	CD14:ITGB1	CD14	NA	ITGB1	NA	NA	228	1108	141	47	0.732456	NA	0.836643	NA	0.375887	NA	NA	0.446809	NA	NA	7.72117	NA	8.92414	NA	2.07805	NA	NA	2.11763	NA	NA	4.00562	4.34719	0	0	0	0	0.0818304	0.0818304	0.628	0.782136	TRUE	TRUE	TRUE	TRUE	TRUE
1060	CD14-monocyte_Memory-B_CD14:ITGB2	CD14-monocyte_Memory-B	CD14-monocyte	Memory-B	CD14:ITGB2	CD14	NA	ITGB2	NA	NA	228	1108	141	47	0.732456	NA	0.836643	NA	0.276596	NA	NA	0.255319	NA	NA	7.72117	NA	8.92414	NA	0.937522	NA	NA	0.887575	NA	NA	2.6905	2.8144	0	0	0.063	0.129846	0.0450235	0.0450235	0.806	0.898413	TRUE	TRUE	TRUE	TRUE	TRUE
1061	CD14-monocyte_Memory-B_COPA:CD74	CD14-monocyte_Memory-B	CD14-monocyte	Memory-B	COPA:CD74	COPA	NA	CD74	NA	NA	228	1108	141	47	0.184211	NA	0.200361	NA	1	NA	NA	1	NA	NA	0.740786	NA	0.676481	NA	90.6353	NA	NA	100.283	NA	NA	8.19398	8.23645	0	0	0	0	0.00516978	0.00516978	0.959	0.980343	TRUE	TRUE	TRUE	TRUE	TRUE
1062	CD14-monocyte_Memory-B_CXCL8:CD79A	CD14-monocyte_Memory-B	CD14-monocyte	Memory-B	CXCL8:CD79A	CXCL8	NA	CD79A	NA	NA	228	1108	141	47	0.201754	NA	0.261733	NA	0.957447	NA	NA	0.957447	NA	NA	2.66227	NA	2.94843	NA	12.7169	NA	NA	15.2216	NA	NA	5.81858	6.69924	0	0	0	0	0.140938	0.140938	0.181	0.365676	TRUE	TRUE	TRUE	TRUE	TRUE
1063	CD14-monocyte_Memory-B_F13A1:ITGB1	CD14-monocyte_Memory-B	CD14-monocyte	Memory-B	F13A1:ITGB1	F13A1	NA	ITGB1	NA	NA	228	1108	141	47	0.0921053	NA	0.112816	NA	0.375887	NA	NA	0.446809	NA	NA	0.419159	NA	0.329971	NA	2.07805	NA	NA	2.11763	NA	NA	0.933292	0.835917	0	0	0	0	-0.110189	0.110189	0.61	0.770057	FALSE	TRUE	TRUE	TRUE	TRUE
1064	CD14-monocyte_Memory-B_GRN:TNFRSF1B	CD14-monocyte_Memory-B	CD14-monocyte	Memory-B	GRN:TNFRSF1B	GRN	NA	TNFRSF1B	NA	NA	228	1108	141	47	0.666667	NA	0.829422	NA	0.191489	NA	NA	0.170213	NA	NA	5.33023	NA	7.385	NA	0.491667	NA	NA	0.495312	NA	NA	1.61886	1.91256	0	0	0.029	0.0633533	0.166721	0.166721	0.439	0.633704	TRUE	TRUE	TRUE	TRUE	TRUE
1065	CD14-monocyte_Memory-B_HBEGF:CD44	CD14-monocyte_Memory-B	CD14-monocyte	Memory-B	HBEGF:CD44	HBEGF	NA	CD44	NA	NA	228	1108	141	47	0.0614035	NA	0.199458	NA	0.404255	NA	NA	0.404255	NA	NA	0.303568	NA	0.827895	NA	1.31692	NA	NA	1.23274	NA	NA	0.632277	1.01024	0	0	0.011	0.0255595	0.468613	0.468613	0.01	0.0442923	FALSE	TRUE	FALSE	TRUE	TRUE
1066	CD14-monocyte_Memory-B_HP:CD22	CD14-monocyte_Memory-B	CD14-monocyte	Memory-B	HP:CD22	HP	NA	CD22	NA	NA	228	1108	141	47	0.0307018	NA	0.283394	NA	0.156028	NA	NA	0.191489	NA	NA	0.127698	NA	1.81268	NA	0.538473	NA	NA	0.595985	NA	NA	0.262225	1.03939	0	0	0	0	1.37719	1.37719	0.002	0.0118734	FALSE	TRUE	FALSE	TRUE	TRUE
1067	CD14-monocyte_Memory-B_HP:ITGB2	CD14-monocyte_Memory-B	CD14-monocyte	Memory-B	HP:ITGB2	HP	NA	ITGB2	NA	NA	228	1108	141	47	0.0307018	NA	0.283394	NA	0.276596	NA	NA	0.255319	NA	NA	0.127698	NA	1.81268	NA	0.937522	NA	NA	0.887575	NA	NA	0.346005	1.26842	0.462	0.811405	0.002	0.00510558	1.29907	1.29907	0	0	FALSE	TRUE	FALSE	TRUE	FALSE
1068	CD14-monocyte_Memory-B_ITGB2_ITGAM:FCER2_ITGB2	CD14-monocyte_Memory-B	CD14-monocyte	Memory-B	ITGB2_ITGAM:FCER2_ITGB2	ITGB2	ITGAM	FCER2	ITGB2	NA	228	1108	141	47	0.622807	0.236842	0.642599	0.343863	0.0780142	0.276596	NA	0.212766	0.255319	NA	4.57094	1.11814	3.5408	1.35584	0.285477	0.937522	NA	0.843282	0.887575	NA	0.564981	1.06928	0	0	0	0	0.637947	0.637947	0.045	0.139972	FALSE	TRUE	FALSE	TRUE	TRUE
1069	CD14-monocyte_Memory-B_LGALS1:CD69	CD14-monocyte_Memory-B	CD14-monocyte	Memory-B	LGALS1:CD69	LGALS1	NA	CD69	NA	NA	228	1108	141	47	0.964912	NA	0.987365	NA	0.326241	NA	NA	0.489362	NA	NA	28.8152	NA	48.6071	NA	1.46573	NA	NA	3.36142	NA	NA	6.49886	12.7824	0	0	0	0	0.67644	0.67644	0	0	TRUE	TRUE	TRUE	TRUE	TRUE
1070	CD14-monocyte_Memory-B_LGALS1:ITGB1	CD14-monocyte_Memory-B	CD14-monocyte	Memory-B	LGALS1:ITGB1	LGALS1	NA	ITGB1	NA	NA	228	1108	141	47	0.964912	NA	0.987365	NA	0.375887	NA	NA	0.446809	NA	NA	28.8152	NA	48.6071	NA	2.07805	NA	NA	2.11763	NA	NA	7.73819	10.1455	0	0	0	0	0.270867	0.270867	0.138	0.305681	TRUE	TRUE	TRUE	TRUE	TRUE
1071	CD14-monocyte_Memory-B_LGALS1:LGALS1	CD14-monocyte_Memory-B	CD14-monocyte	Memory-B	LGALS1:LGALS1	LGALS1	NA	LGALS1	NA	NA	228	1108	141	47	0.964912	NA	0.987365	NA	0.574468	NA	NA	0.531915	NA	NA	28.8152	NA	48.6071	NA	4.96278	NA	NA	3.88057	NA	NA	11.9584	13.734	0	0	1	1	0.138442	0.138442	0.327	0.529997	TRUE	TRUE	TRUE	TRUE	TRUE
1072	CD14-monocyte_Memory-B_LGALS1:PTPRC	CD14-monocyte_Memory-B	CD14-monocyte	Memory-B	LGALS1:PTPRC	LGALS1	NA	PTPRC	NA	NA	228	1108	141	47	0.964912	NA	0.987365	NA	0.503546	NA	NA	0.680851	NA	NA	28.8152	NA	48.6071	NA	2.15739	NA	NA	2.70252	NA	NA	7.88451	11.4613	0	0	0	0	0.374077	0.374077	0	0	TRUE	TRUE	TRUE	TRUE	TRUE
1073	CD14-monocyte_Memory-B_LGALS9:CD44	CD14-monocyte_Memory-B	CD14-monocyte	Memory-B	LGALS9:CD44	LGALS9	NA	CD44	NA	NA	228	1108	141	47	0.223684	NA	0.352888	NA	0.404255	NA	NA	0.404255	NA	NA	1.06407	NA	1.37626	NA	1.31692	NA	NA	1.23274	NA	NA	1.18376	1.30253	0.002	0.00599943	0.616	0.978097	0.0956076	0.0956076	0.487	0.674899	TRUE	TRUE	TRUE	TRUE	TRUE
1074	CD14-monocyte_Memory-B_LGALS9:CD47	CD14-monocyte_Memory-B	CD14-monocyte	Memory-B	LGALS9:CD47	LGALS9	NA	CD47	NA	NA	228	1108	141	47	0.223684	NA	0.352888	NA	0.41844	NA	NA	0.446809	NA	NA	1.06407	NA	1.37626	NA	1.55108	NA	NA	1.36783	NA	NA	1.2847	1.37204	0	0	0.004	0.00986401	0.0657699	0.0657699	0.665	0.807929	TRUE	TRUE	TRUE	TRUE	TRUE
1075	CD14-monocyte_Memory-B_LGALS9:PTPRC	CD14-monocyte_Memory-B	CD14-monocyte	Memory-B	LGALS9:PTPRC	LGALS9	NA	PTPRC	NA	NA	228	1108	141	47	0.223684	NA	0.352888	NA	0.503546	NA	NA	0.680851	NA	NA	1.06407	NA	1.37626	NA	2.15739	NA	NA	2.70252	NA	NA	1.51513	1.92857	0.007	0.0195046	0.006	0.0144641	0.241279	0.241279	0.042	0.133106	TRUE	TRUE	TRUE	TRUE	TRUE
1076	CD14-monocyte_Memory-B_LY86:CD180	CD14-monocyte_Memory-B	CD14-monocyte	Memory-B	LY86:CD180	LY86	NA	CD180	NA	NA	228	1108	141	47	0.394737	NA	0.48917	NA	0.269504	NA	NA	0.148936	NA	NA	2.48032	NA	2.07204	NA	0.823881	NA	NA	0.43947	NA	NA	1.42951	0.954255	0	0	0	0	-0.404154	0.404154	0.039	0.126186	TRUE	TRUE	TRUE	TRUE	TRUE
1077	CD14-monocyte_Memory-B_MIF:CD74	CD14-monocyte_Memory-B	CD14-monocyte	Memory-B	MIF:CD74	MIF	NA	CD74	NA	NA	228	1108	141	47	0.574561	NA	0.583032	NA	1	NA	NA	1	NA	NA	3.82332	NA	2.97932	NA	90.6353	NA	NA	100.283	NA	NA	18.6153	17.2851	0	0	0.018	0.0405719	-0.0741387	0.0741387	0.142	0.311542	TRUE	TRUE	TRUE	TRUE	TRUE
1078	CD14-monocyte_Memory-B_NRG1:HLA-DPB1	CD14-monocyte_Memory-B	CD14-monocyte	Memory-B	NRG1:HLA-DPB1	NRG1	NA	HLA-DPB1	NA	NA	228	1108	141	47	0.22807	NA	0.196751	NA	0.992908	NA	NA	1	NA	NA	1.22516	NA	0.769638	NA	30.2835	NA	NA	25.3559	NA	NA	6.09114	4.41756	0	0	0	0	-0.321248	0.321248	0.001	0.00651022	TRUE	TRUE	TRUE	TRUE	TRUE
1079	CD14-monocyte_Memory-B_PSEN1:CD44	CD14-monocyte_Memory-B	CD14-monocyte	Memory-B	PSEN1:CD44	PSEN1	NA	CD44	NA	NA	228	1108	141	47	0.118421	NA	0.0758123	NA	0.404255	NA	NA	0.404255	NA	NA	0.45548	NA	0.222075	NA	1.31692	NA	NA	1.23274	NA	NA	0.774487	0.523222	0	0	0.604	0.962056	-0.392196	0.392196	0.012	0.0510841	TRUE	FALSE	TRUE	FALSE	TRUE
1080	CD14-monocyte_Memory-B_PTPRC:CD22	CD14-monocyte_Memory-B	CD14-monocyte	Memory-B	PTPRC:CD22	PTPRC	NA	CD22	NA	NA	228	1108	141	47	0.565789	NA	0.654332	NA	0.156028	NA	NA	0.191489	NA	NA	3.45233	NA	3.84608	NA	0.538473	NA	NA	0.595985	NA	NA	1.36345	1.514	0	0	0	0	0.104742	0.104742	0.633	0.78559	TRUE	TRUE	TRUE	TRUE	TRUE
1081	CD14-monocyte_Memory-B_RETN:CAP1	CD14-monocyte_Memory-B	CD14-monocyte	Memory-B	RETN:CAP1	RETN	NA	CAP1	NA	NA	228	1108	141	47	0.197368	NA	0.502708	NA	0.546099	NA	NA	0.553191	NA	NA	1.40274	NA	5.24181	NA	2.1461	NA	NA	2.17436	NA	NA	1.73506	3.37603	0.001	0.00309463	0.13	0.251398	0.665661	0.665661	0	0	TRUE	TRUE	TRUE	TRUE	TRUE
1082	CD14-monocyte_Memory-B_S100A8:CD69	CD14-monocyte_Memory-B	CD14-monocyte	Memory-B	S100A8:CD69	S100A8	NA	CD69	NA	NA	228	1108	141	47	1	NA	0.999097	NA	0.326241	NA	NA	0.489362	NA	NA	223.528	NA	469.029	NA	1.46573	NA	NA	3.36142	NA	NA	18.1006	39.7064	0	0	0	0	0.78557	0.78557	0	0	TRUE	TRUE	TRUE	TRUE	TRUE
1083	CD14-monocyte_Memory-B_S100A8:ITGB2	CD14-monocyte_Memory-B	CD14-monocyte	Memory-B	S100A8:ITGB2	S100A8	NA	ITGB2	NA	NA	228	1108	141	47	1	NA	0.999097	NA	0.276596	NA	NA	0.255319	NA	NA	223.528	NA	469.029	NA	0.937522	NA	NA	0.887575	NA	NA	14.4763	20.4034	0	0	0.003	0.00750791	0.34319	0.34319	0.081	0.212521	TRUE	TRUE	TRUE	TRUE	TRUE
1084	CD14-monocyte_Memory-B_S100A9:ITGB2	CD14-monocyte_Memory-B	CD14-monocyte	Memory-B	S100A9:ITGB2	S100A9	NA	ITGB2	NA	NA	228	1108	141	47	1	NA	0.999097	NA	0.276596	NA	NA	0.255319	NA	NA	210.695	NA	409.366	NA	0.937522	NA	NA	0.887575	NA	NA	14.0546	19.0616	0	0	0.002	0.00510558	0.304725	0.304725	0.109	0.261197	TRUE	TRUE	TRUE	TRUE	TRUE
1085	CD14-monocyte_Memory-B_SIRPA:CD47	CD14-monocyte_Memory-B	CD14-monocyte	Memory-B	SIRPA:CD47	SIRPA	NA	CD47	NA	NA	228	1108	141	47	0.114035	NA	0.166065	NA	0.41844	NA	NA	0.446809	NA	NA	0.511316	NA	0.557486	NA	1.55108	NA	NA	1.36783	NA	NA	0.890558	0.873238	0	0	0	0	-0.0196403	0.0196403	0.91	0.953967	TRUE	TRUE	TRUE	TRUE	TRUE
1086	CD14-monocyte_Memory-B_TGFB1:CXCR4	CD14-monocyte_Memory-B	CD14-monocyte	Memory-B	TGFB1:CXCR4	TGFB1	NA	CXCR4	NA	NA	228	1108	141	47	0.263158	NA	0.316787	NA	0.595745	NA	NA	0.957447	NA	NA	1.12143	NA	1.27821	NA	2.82578	NA	NA	17.0051	NA	NA	1.78014	4.66219	0.958	1	0	0	0.962792	0.962792	0	0	TRUE	TRUE	TRUE	TRUE	FALSE
1087	CD14-monocyte_Memory-B_TGFB1:ITGB1	CD14-monocyte_Memory-B	CD14-monocyte	Memory-B	TGFB1:ITGB1	TGFB1	NA	ITGB1	NA	NA	228	1108	141	47	0.263158	NA	0.316787	NA	0.375887	NA	NA	0.446809	NA	NA	1.12143	NA	1.27821	NA	2.07805	NA	NA	2.11763	NA	NA	1.52656	1.64523	0	0	0	0	0.074861	0.074861	0.674	0.813959	TRUE	TRUE	TRUE	TRUE	TRUE
1088	CD14-monocyte_Memory-B_THBS1:CD47	CD14-monocyte_Memory-B	CD14-monocyte	Memory-B	THBS1:CD47	THBS1	NA	CD47	NA	NA	228	1108	141	47	0.131579	NA	0.550542	NA	0.41844	NA	NA	0.446809	NA	NA	0.785353	NA	4.16187	NA	1.55108	NA	NA	1.36783	NA	NA	1.1037	2.38594	0	0	0	0	0.770928	0.770928	0	0	TRUE	TRUE	TRUE	TRUE	TRUE
1089	CD14-monocyte_Memory-B_THBS1:ITGA4	CD14-monocyte_Memory-B	CD14-monocyte	Memory-B	THBS1:ITGA4	THBS1	NA	ITGA4	NA	NA	228	1108	141	47	0.131579	NA	0.550542	NA	0.120567	NA	NA	0.191489	NA	NA	0.785353	NA	4.16187	NA	0.315223	NA	NA	0.354957	NA	NA	0.497556	1.21544	0.008	0.0220743	0.002	0.00510558	0.893151	0.893151	0.004	0.0210691	TRUE	TRUE	FALSE	TRUE	TRUE
1090	CD14-monocyte_Memory-B_TIMP2:CD44	CD14-monocyte_Memory-B	CD14-monocyte	Memory-B	TIMP2:CD44	TIMP2	NA	CD44	NA	NA	228	1108	141	47	0.289474	NA	0.297834	NA	0.404255	NA	NA	0.404255	NA	NA	1.38779	NA	1.1217	NA	1.31692	NA	NA	1.23274	NA	NA	1.35189	1.17591	0	0	0.162	0.306349	-0.139461	0.139461	0.285	0.486727	TRUE	TRUE	TRUE	TRUE	TRUE
1091	CD14-monocyte_Memory-B_TIMP2:ITGB1	CD14-monocyte_Memory-B	CD14-monocyte	Memory-B	TIMP2:ITGB1	TIMP2	NA	ITGB1	NA	NA	228	1108	141	47	0.289474	NA	0.297834	NA	0.375887	NA	NA	0.446809	NA	NA	1.38779	NA	1.1217	NA	2.07805	NA	NA	2.11763	NA	NA	1.69821	1.54122	0	0	0	0	-0.0969997	0.0969997	0.546	0.722517	TRUE	TRUE	TRUE	TRUE	TRUE
1092	CD14-monocyte_Memory-B_TNFSF13B:CD40	CD14-monocyte_Memory-B	CD14-monocyte	Memory-B	TNFSF13B:CD40	TNFSF13B	NA	CD40	NA	NA	228	1108	141	47	0.578947	NA	0.65343	NA	0.262411	NA	NA	0.297872	NA	NA	4.03901	NA	3.89946	NA	1.13004	NA	NA	1.09283	NA	NA	2.13641	2.06433	0	0	0	0	-0.0343229	0.0343229	0.842	0.918256	TRUE	TRUE	TRUE	TRUE	TRUE
1093	CD14-monocyte_Memory-B_TNFSF13B:HLA-DPB1	CD14-monocyte_Memory-B	CD14-monocyte	Memory-B	TNFSF13B:HLA-DPB1	TNFSF13B	NA	HLA-DPB1	NA	NA	228	1108	141	47	0.578947	NA	0.65343	NA	0.992908	NA	NA	1	NA	NA	4.03901	NA	3.89946	NA	30.2835	NA	NA	25.3559	NA	NA	11.0596	9.94355	0	0	0	0	-0.106376	0.106376	0.103	0.251387	TRUE	TRUE	TRUE	TRUE	TRUE
1094	CD14-monocyte_Memory-B_TNFSF13B:TNFRSF13B	CD14-monocyte_Memory-B	CD14-monocyte	Memory-B	TNFSF13B:TNFRSF13B	TNFSF13B	NA	TNFRSF13B	NA	NA	228	1108	141	47	0.578947	NA	0.65343	NA	0.390071	NA	NA	0.510638	NA	NA	4.03901	NA	3.89946	NA	1.45736	NA	NA	1.73573	NA	NA	2.42617	2.60161	0	0	0	0	0.0698185	0.0698185	0.59	0.755437	TRUE	TRUE	TRUE	TRUE	TRUE
1095	CD14-monocyte_Memory-B_TNFSF13B:TNFRSF13C	CD14-monocyte_Memory-B	CD14-monocyte	Memory-B	TNFSF13B:TNFRSF13C	TNFSF13B	NA	TNFRSF13C	NA	NA	228	1108	141	47	0.578947	NA	0.65343	NA	0.070922	NA	NA	0.148936	NA	NA	4.03901	NA	3.89946	NA	0.212344	NA	NA	0.374899	NA	NA	0.926098	1.20909	0	0	0	0	0.266644	0.266644	0.332	0.535013	FALSE	TRUE	TRUE	TRUE	TRUE
1096	CD14-monocyte_Memory-B_VCAN:CD44	CD14-monocyte_Memory-B	CD14-monocyte	Memory-B	VCAN:CD44	VCAN	NA	CD44	NA	NA	228	1108	141	47	0.864035	NA	0.930505	NA	0.404255	NA	NA	0.404255	NA	NA	11.2145	NA	14.3624	NA	1.31692	NA	NA	1.23274	NA	NA	3.843	4.20774	0	0	0	0	0.0906739	0.0906739	0.441	0.635362	TRUE	TRUE	TRUE	TRUE	TRUE
1097	CD14-monocyte_Memory-B_VCAN:ITGA4	CD14-monocyte_Memory-B	CD14-monocyte	Memory-B	VCAN:ITGA4	VCAN	NA	ITGA4	NA	NA	228	1108	141	47	0.864035	NA	0.930505	NA	0.120567	NA	NA	0.191489	NA	NA	11.2145	NA	14.3624	NA	0.315223	NA	NA	0.354957	NA	NA	1.88018	2.25788	0	0	0.003	0.00750791	0.183059	0.183059	0.422	0.619437	TRUE	TRUE	TRUE	TRUE	TRUE
1098	CD14-monocyte_Memory-B_VCAN:ITGB1	CD14-monocyte_Memory-B	CD14-monocyte	Memory-B	VCAN:ITGB1	VCAN	NA	ITGB1	NA	NA	228	1108	141	47	0.864035	NA	0.930505	NA	0.375887	NA	NA	0.446809	NA	NA	11.2145	NA	14.3624	NA	2.07805	NA	NA	2.11763	NA	NA	4.82746	5.51491	0	0	0	0	0.133135	0.133135	0.436	0.631065	TRUE	TRUE	TRUE	TRUE	TRUE
1099	CD14-monocyte_Memory-B_VCAN:SELL	CD14-monocyte_Memory-B	CD14-monocyte	Memory-B	VCAN:SELL	VCAN	NA	SELL	NA	NA	228	1108	141	47	0.864035	NA	0.930505	NA	0.439716	NA	NA	0.468085	NA	NA	11.2145	NA	14.3624	NA	2.63837	NA	NA	2.13238	NA	NA	5.43949	5.53408	0	0	0	0	0.0172389	0.0172389	0.903	0.95033	TRUE	TRUE	TRUE	TRUE	TRUE
1100	CD14-monocyte_Naive-B_APP:APLP2	CD14-monocyte_Naive-B	CD14-monocyte	Naive-B	APP:APLP2	APP	NA	APLP2	NA	NA	228	1108	104	62	0.140351	NA	0.107401	NA	0.259615	NA	NA	0.387097	NA	NA	0.507539	NA	0.313554	NA	1.49081	NA	NA	1.69963	NA	NA	0.869852	0.730018	0	0	0.953	1	-0.175254	0.175254	0.305	0.507653	TRUE	TRUE	TRUE	TRUE	TRUE
1101	CD14-monocyte_Naive-B_APP:CD74	CD14-monocyte_Naive-B	CD14-monocyte	Naive-B	APP:CD74	APP	NA	CD74	NA	NA	228	1108	104	62	0.140351	NA	0.107401	NA	1	NA	NA	1	NA	NA	0.507539	NA	0.313554	NA	108.124	NA	NA	146.322	NA	NA	7.40791	6.77346	0	0	0	0	-0.0895352	0.0895352	0.401	0.599754	TRUE	TRUE	TRUE	TRUE	TRUE
1102	CD14-monocyte_Naive-B_APP:RPSA	CD14-monocyte_Naive-B	CD14-monocyte	Naive-B	APP:RPSA	APP	NA	RPSA	NA	NA	228	1108	104	62	0.140351	NA	0.107401	NA	1	NA	NA	0.983871	NA	NA	0.507539	NA	0.313554	NA	28.7122	NA	NA	26.575	NA	NA	3.8174	2.88664	0	0	0.375	0.646242	-0.279476	0.279476	0.011	0.0476782	TRUE	TRUE	TRUE	TRUE	TRUE
1103	CD14-monocyte_Naive-B_CD14:ITGA4	CD14-monocyte_Naive-B	CD14-monocyte	Naive-B	CD14:ITGA4	CD14	NA	ITGA4	NA	NA	228	1108	104	62	0.732456	NA	0.836643	NA	0.115385	NA	NA	0.0483871	NA	NA	7.72117	NA	8.92414	NA	0.458315	NA	NA	0.206523	NA	NA	1.88115	1.35759	0	0	0.3	0.531931	-0.326174	0.326174	0.278	0.478576	TRUE	FALSE	TRUE	TRUE	TRUE
1104	CD14-monocyte_Naive-B_CD14:ITGB2	CD14-monocyte_Naive-B	CD14-monocyte	Naive-B	CD14:ITGB2	CD14	NA	ITGB2	NA	NA	228	1108	104	62	0.732456	NA	0.836643	NA	0.221154	NA	NA	0.241935	NA	NA	7.72117	NA	8.92414	NA	0.860639	NA	NA	0.852318	NA	NA	2.57782	2.75793	0	0	0.047	0.0991147	0.0675391	0.0675391	0.683	0.819955	TRUE	TRUE	TRUE	TRUE	TRUE
1105	CD14-monocyte_Naive-B_CD99:CD81	CD14-monocyte_Naive-B	CD14-monocyte	Naive-B	CD99:CD81	CD99	NA	CD81	NA	NA	228	1108	104	62	0.377193	NA	0.49278	NA	0.182692	NA	NA	0.16129	NA	NA	1.91712	NA	2.34371	NA	0.869365	NA	NA	0.693895	NA	NA	1.291	1.27526	0.008	0.0220743	0.008	0.0189668	-0.0122675	0.0122675	0.966	0.983533	TRUE	TRUE	TRUE	TRUE	TRUE
1106	CD14-monocyte_Naive-B_COPA:CD74	CD14-monocyte_Naive-B	CD14-monocyte	Naive-B	COPA:CD74	COPA	NA	CD74	NA	NA	228	1108	104	62	0.184211	NA	0.200361	NA	1	NA	NA	1	NA	NA	0.740786	NA	0.676481	NA	108.124	NA	NA	146.322	NA	NA	8.94968	9.94906	0	0	0	0	0.10586	0.10586	0.235	0.430567	TRUE	TRUE	TRUE	TRUE	TRUE
1107	CD14-monocyte_Naive-B_CXCL8:CD79A	CD14-monocyte_Naive-B	CD14-monocyte	Naive-B	CXCL8:CD79A	CXCL8	NA	CD79A	NA	NA	228	1108	104	62	0.201754	NA	0.261733	NA	0.980769	NA	NA	1	NA	NA	2.66227	NA	2.94843	NA	17.6201	NA	NA	19.9635	NA	NA	6.84905	7.6721	0	0	0	0	0.11348	0.11348	0.29	0.492176	TRUE	TRUE	TRUE	TRUE	TRUE
1108	CD14-monocyte_Naive-B_HBEGF:CD9	CD14-monocyte_Naive-B	CD14-monocyte	Naive-B	HBEGF:CD9	HBEGF	NA	CD9	NA	NA	228	1108	104	62	0.0614035	NA	0.199458	NA	0.0769231	NA	NA	0.129032	NA	NA	0.303568	NA	0.827895	NA	0.297191	NA	NA	0.977596	NA	NA	0.300362	0.899637	0.002	0.00599943	0	0	1.097	1.097	0.004	0.0210691	FALSE	TRUE	FALSE	TRUE	TRUE
1109	CD14-monocyte_Naive-B_HMGB1:CXCR4	CD14-monocyte_Naive-B	CD14-monocyte	Naive-B	HMGB1:CXCR4	HMGB1	NA	CXCR4	NA	NA	228	1108	104	62	0.627193	NA	0.632671	NA	0.875	NA	NA	1	NA	NA	4.39429	NA	3.50614	NA	10.6127	NA	NA	29.0609	NA	NA	6.82901	10.0941	0.239	0.467272	0	0	0.390775	0.390775	0	0	TRUE	TRUE	TRUE	TRUE	FALSE
1110	CD14-monocyte_Naive-B_HP:CD22	CD14-monocyte_Naive-B	CD14-monocyte	Naive-B	HP:CD22	HP	NA	CD22	NA	NA	228	1108	104	62	0.0307018	NA	0.283394	NA	0.25	NA	NA	0.33871	NA	NA	0.127698	NA	1.81268	NA	0.990238	NA	NA	1.48823	NA	NA	0.3556	1.64247	0	0	0	0	1.53015	1.53015	0	0	FALSE	TRUE	FALSE	TRUE	TRUE
1111	CD14-monocyte_Naive-B_HP:ITGB2	CD14-monocyte_Naive-B	CD14-monocyte	Naive-B	HP:ITGB2	HP	NA	ITGB2	NA	NA	228	1108	104	62	0.0307018	NA	0.283394	NA	0.221154	NA	NA	0.241935	NA	NA	0.127698	NA	1.81268	NA	0.860639	NA	NA	0.852318	NA	NA	0.331514	1.24297	0.499	0.86201	0.001	0.00262754	1.32159	1.32159	0	0	FALSE	TRUE	FALSE	TRUE	FALSE
1112	CD14-monocyte_Naive-B_ITGB2_ITGAM:FCER2_ITGB2	CD14-monocyte_Naive-B	CD14-monocyte	Naive-B	ITGB2_ITGAM:FCER2_ITGB2	ITGB2	ITGAM	FCER2	ITGB2	NA	228	1108	104	62	0.622807	0.236842	0.642599	0.343863	0.596154	0.221154	NA	0.548387	0.241935	NA	4.57094	1.11814	3.5408	1.35584	3.60514	0.860639	NA	3.63994	0.852318	NA	0.980977	1.07499	0	0	0	0	0.0915191	0.0915191	0.611	0.770723	TRUE	TRUE	TRUE	TRUE	TRUE
1113	CD14-monocyte_Naive-B_LGALS1:CD69	CD14-monocyte_Naive-B	CD14-monocyte	Naive-B	LGALS1:CD69	LGALS1	NA	CD69	NA	NA	228	1108	104	62	0.964912	NA	0.987365	NA	0.365385	NA	NA	0.548387	NA	NA	28.8152	NA	48.6071	NA	2.37031	NA	NA	4.93828	NA	NA	8.26445	15.4931	0	0	0	0	0.62843	0.62843	0	0	TRUE	TRUE	TRUE	TRUE	TRUE
1114	CD14-monocyte_Naive-B_LGALS1:PTPRC	CD14-monocyte_Naive-B	CD14-monocyte	Naive-B	LGALS1:PTPRC	LGALS1	NA	PTPRC	NA	NA	228	1108	104	62	0.964912	NA	0.987365	NA	0.403846	NA	NA	0.5	NA	NA	28.8152	NA	48.6071	NA	2.24298	NA	NA	2.3926	NA	NA	8.03939	10.7841	0	0	0	0	0.293722	0.293722	0.022	0.0818457	TRUE	TRUE	TRUE	TRUE	TRUE
1115	CD14-monocyte_Naive-B_LGALS9:CD47	CD14-monocyte_Naive-B	CD14-monocyte	Naive-B	LGALS9:CD47	LGALS9	NA	CD47	NA	NA	228	1108	104	62	0.223684	NA	0.352888	NA	0.375	NA	NA	0.322581	NA	NA	1.06407	NA	1.37626	NA	1.73153	NA	NA	1.38131	NA	NA	1.35737	1.37878	0	0	0.001	0.00262754	0.0156491	0.0156491	0.916	0.956628	TRUE	TRUE	TRUE	TRUE	TRUE
1116	CD14-monocyte_Naive-B_LGALS9:PTPRC	CD14-monocyte_Naive-B	CD14-monocyte	Naive-B	LGALS9:PTPRC	LGALS9	NA	PTPRC	NA	NA	228	1108	104	62	0.223684	NA	0.352888	NA	0.403846	NA	NA	0.5	NA	NA	1.06407	NA	1.37626	NA	2.24298	NA	NA	2.3926	NA	NA	1.54489	1.81462	0.006	0.0169104	0.034	0.0735228	0.160924	0.160924	0.218	0.41042	TRUE	TRUE	TRUE	TRUE	TRUE
1117	CD14-monocyte_Naive-B_LY86:CD180	CD14-monocyte_Naive-B	CD14-monocyte	Naive-B	LY86:CD180	LY86	NA	CD180	NA	NA	228	1108	104	62	0.394737	NA	0.48917	NA	0.259615	NA	NA	0.0806452	NA	NA	2.48032	NA	2.07204	NA	1.15064	NA	NA	0.294868	NA	NA	1.68937	0.781652	0	0	0	0	-0.7707	0.7707	0.001	0.00651022	TRUE	FALSE	TRUE	TRUE	TRUE
1118	CD14-monocyte_Naive-B_MIF:CD74	CD14-monocyte_Naive-B	CD14-monocyte	Naive-B	MIF:CD74	MIF	NA	CD74	NA	NA	228	1108	104	62	0.574561	NA	0.583032	NA	1	NA	NA	1	NA	NA	3.82332	NA	2.97932	NA	108.124	NA	NA	146.322	NA	NA	20.3321	20.8791	0	0	0	0	0.0265519	0.0265519	0.568	0.738548	TRUE	TRUE	TRUE	TRUE	TRUE
1119	CD14-monocyte_Naive-B_MIF:CD74_CXCR4	CD14-monocyte_Naive-B	CD14-monocyte	Naive-B	MIF:CD74_CXCR4	MIF	NA	CD74	CXCR4	NA	228	1108	104	62	0.574561	NA	0.583032	NA	1	0.875	NA	1	1	NA	3.82332	NA	2.97932	NA	108.124	10.6127	NA	146.322	29.0609	NA	6.36992	9.30493	0.57	0.954294	0.003	0.00750791	0.378958	0.378958	0	0	TRUE	TRUE	TRUE	TRUE	FALSE
1120	CD14-monocyte_Naive-B_MIF:CXCR4	CD14-monocyte_Naive-B	CD14-monocyte	Naive-B	MIF:CXCR4	MIF	NA	CXCR4	NA	NA	228	1108	104	62	0.574561	NA	0.583032	NA	0.875	NA	NA	1	NA	NA	3.82332	NA	2.97932	NA	10.6127	NA	NA	29.0609	NA	NA	6.36992	9.30493	0.574	0.959607	0.003	0.00750791	0.378958	0.378958	0	0	TRUE	TRUE	TRUE	TRUE	FALSE
1121	CD14-monocyte_Naive-B_NRG1:HLA-DPB1	CD14-monocyte_Naive-B	CD14-monocyte	Naive-B	NRG1:HLA-DPB1	NRG1	NA	HLA-DPB1	NA	NA	228	1108	104	62	0.22807	NA	0.196751	NA	0.990385	NA	NA	0.967742	NA	NA	1.22516	NA	0.769638	NA	29.9153	NA	NA	28.0698	NA	NA	6.054	4.64797	0	0	0	0	-0.26429	0.26429	0.004	0.0210691	TRUE	TRUE	TRUE	TRUE	TRUE
1122	CD14-monocyte_Naive-B_PTPRC:CD22	CD14-monocyte_Naive-B	CD14-monocyte	Naive-B	PTPRC:CD22	PTPRC	NA	CD22	NA	NA	228	1108	104	62	0.565789	NA	0.654332	NA	0.25	NA	NA	0.33871	NA	NA	3.45233	NA	3.84608	NA	0.990238	NA	NA	1.48823	NA	NA	1.84895	2.39246	0	0	0	0	0.257703	0.257703	0.072	0.195783	TRUE	TRUE	TRUE	TRUE	TRUE
1123	CD14-monocyte_Naive-B_RETN:CAP1	CD14-monocyte_Naive-B	CD14-monocyte	Naive-B	RETN:CAP1	RETN	NA	CAP1	NA	NA	228	1108	104	62	0.197368	NA	0.502708	NA	0.471154	NA	NA	0.403226	NA	NA	1.40274	NA	5.24181	NA	2.25653	NA	NA	1.95028	NA	NA	1.77914	3.19734	0.002	0.00599943	0.33	0.57771	0.58619	0.58619	0	0	TRUE	TRUE	TRUE	TRUE	TRUE
1124	CD14-monocyte_Naive-B_S100A8:CD69	CD14-monocyte_Naive-B	CD14-monocyte	Naive-B	S100A8:CD69	S100A8	NA	CD69	NA	NA	228	1108	104	62	1	NA	0.999097	NA	0.365385	NA	NA	0.548387	NA	NA	223.528	NA	469.029	NA	2.37031	NA	NA	4.93828	NA	NA	23.0181	48.1269	0	0	0	0	0.737561	0.737561	0	0	TRUE	TRUE	TRUE	TRUE	TRUE
1125	CD14-monocyte_Naive-B_S100A8:ITGB2	CD14-monocyte_Naive-B	CD14-monocyte	Naive-B	S100A8:ITGB2	S100A8	NA	ITGB2	NA	NA	228	1108	104	62	1	NA	0.999097	NA	0.221154	NA	NA	0.241935	NA	NA	223.528	NA	469.029	NA	0.860639	NA	NA	0.852318	NA	NA	13.87	19.994	0	0	0.002	0.00510558	0.365706	0.365706	0.052	0.155174	TRUE	TRUE	TRUE	TRUE	TRUE
1126	CD14-monocyte_Naive-B_S100A9:ITGB2	CD14-monocyte_Naive-B	CD14-monocyte	Naive-B	S100A9:ITGB2	S100A9	NA	ITGB2	NA	NA	228	1108	104	62	1	NA	0.999097	NA	0.221154	NA	NA	0.241935	NA	NA	210.695	NA	409.366	NA	0.860639	NA	NA	0.852318	NA	NA	13.466	18.6791	0	0	0.003	0.00750791	0.327241	0.327241	0.073	0.197884	TRUE	TRUE	TRUE	TRUE	TRUE
1127	CD14-monocyte_Naive-B_SIRPA:CD47	CD14-monocyte_Naive-B	CD14-monocyte	Naive-B	SIRPA:CD47	SIRPA	NA	CD47	NA	NA	228	1108	104	62	0.114035	NA	0.166065	NA	0.375	NA	NA	0.322581	NA	NA	0.511316	NA	0.557486	NA	1.73153	NA	NA	1.38131	NA	NA	0.940934	0.87753	0	0	0	0	-0.0697611	0.0697611	0.682	0.819376	TRUE	TRUE	TRUE	TRUE	TRUE
1128	CD14-monocyte_Naive-B_TGFB1:CXCR4	CD14-monocyte_Naive-B	CD14-monocyte	Naive-B	TGFB1:CXCR4	TGFB1	NA	CXCR4	NA	NA	228	1108	104	62	0.263158	NA	0.316787	NA	0.875	NA	NA	1	NA	NA	1.12143	NA	1.27821	NA	10.6127	NA	NA	29.0609	NA	NA	3.44984	6.09474	0	0	0	0	0.569099	0.569099	0	0	TRUE	TRUE	TRUE	TRUE	TRUE
1129	CD14-monocyte_Naive-B_THBS1:CD47	CD14-monocyte_Naive-B	CD14-monocyte	Naive-B	THBS1:CD47	THBS1	NA	CD47	NA	NA	228	1108	104	62	0.131579	NA	0.550542	NA	0.375	NA	NA	0.322581	NA	NA	0.785353	NA	4.16187	NA	1.73153	NA	NA	1.38131	NA	NA	1.16613	2.39767	0	0	0	0	0.720807	0.720807	0	0	TRUE	TRUE	TRUE	TRUE	TRUE
1130	CD14-monocyte_Naive-B_TIMP2:CD44	CD14-monocyte_Naive-B	CD14-monocyte	Naive-B	TIMP2:CD44	TIMP2	NA	CD44	NA	NA	228	1108	104	62	0.289474	NA	0.297834	NA	0.153846	NA	NA	0.145161	NA	NA	1.38779	NA	1.1217	NA	0.563577	NA	NA	0.678342	NA	NA	0.88438	0.872294	0	0	0.957	1	-0.0137594	0.0137594	0.949	0.974776	TRUE	TRUE	TRUE	TRUE	TRUE
1131	CD14-monocyte_Naive-B_TNFSF13B:CD40	CD14-monocyte_Naive-B	CD14-monocyte	Naive-B	TNFSF13B:CD40	TNFSF13B	NA	CD40	NA	NA	228	1108	104	62	0.578947	NA	0.65343	NA	0.259615	NA	NA	0.258065	NA	NA	4.03901	NA	3.89946	NA	1.27168	NA	NA	1.02104	NA	NA	2.26635	1.99537	0	0	0	0	-0.127339	0.127339	0.463	0.654881	TRUE	TRUE	TRUE	TRUE	TRUE
1132	CD14-monocyte_Naive-B_TNFSF13B:HLA-DPB1	CD14-monocyte_Naive-B	CD14-monocyte	Naive-B	TNFSF13B:HLA-DPB1	TNFSF13B	NA	HLA-DPB1	NA	NA	228	1108	104	62	0.578947	NA	0.65343	NA	0.990385	NA	NA	0.967742	NA	NA	4.03901	NA	3.89946	NA	29.9153	NA	NA	28.0698	NA	NA	10.9922	10.4622	0	0	0	0	-0.0494179	0.0494179	0.367	0.568353	TRUE	TRUE	TRUE	TRUE	TRUE
1133	CD14-monocyte_Naive-B_TNFSF13B:TNFRSF13C	CD14-monocyte_Naive-B	CD14-monocyte	Naive-B	TNFSF13B:TNFRSF13C	TNFSF13B	NA	TNFRSF13C	NA	NA	228	1108	104	62	0.578947	NA	0.65343	NA	0.0865385	NA	NA	0.16129	NA	NA	4.03901	NA	3.89946	NA	0.343717	NA	NA	0.722183	NA	NA	1.17825	1.67813	0	0	0	0	0.353649	0.353649	0.123	0.283844	FALSE	TRUE	TRUE	TRUE	TRUE
1134	CD14-monocyte_Naive-B_VCAN:CD44	CD14-monocyte_Naive-B	CD14-monocyte	Naive-B	VCAN:CD44	VCAN	NA	CD44	NA	NA	228	1108	104	62	0.864035	NA	0.930505	NA	0.153846	NA	NA	0.145161	NA	NA	11.2145	NA	14.3624	NA	0.563577	NA	NA	0.678342	NA	NA	2.51401	3.12131	0	0	0.054	0.112657	0.216375	0.216375	0.316	0.518704	TRUE	TRUE	TRUE	TRUE	TRUE
1135	CD14-monocyte_Naive-B_VCAN:ITGA4	CD14-monocyte_Naive-B	CD14-monocyte	Naive-B	VCAN:ITGA4	VCAN	NA	ITGA4	NA	NA	228	1108	104	62	0.864035	NA	0.930505	NA	0.115385	NA	NA	0.0483871	NA	NA	11.2145	NA	14.3624	NA	0.458315	NA	NA	0.206523	NA	NA	2.26711	1.72226	0	0	0.159	0.301265	-0.27487	0.27487	0.369	0.570199	TRUE	FALSE	TRUE	TRUE	TRUE
1136	CD14-monocyte_Naive-B_VCAN:SELL	CD14-monocyte_Naive-B	CD14-monocyte	Naive-B	VCAN:SELL	VCAN	NA	SELL	NA	NA	228	1108	104	62	0.864035	NA	0.930505	NA	0.625	NA	NA	0.5	NA	NA	11.2145	NA	14.3624	NA	4.27457	NA	NA	3.90415	NA	NA	6.92367	7.48819	0	0	0	0	0.0783801	0.0783801	0.466	0.656989	TRUE	TRUE	TRUE	TRUE	TRUE
1137	CD14-monocyte_Plasma cell_APP:CD74	CD14-monocyte_Plasma cell	CD14-monocyte	Plasma cell	APP:CD74	APP	NA	CD74	NA	NA	228	1108	117	180	0.140351	NA	0.107401	NA	0.991453	NA	NA	0.977778	NA	NA	0.507539	NA	0.313554	NA	12.808	NA	NA	11.4423	NA	NA	2.54961	1.89414	0.001	0.00309463	1	1	-0.297177	0.297177	0.008	0.0371147	TRUE	TRUE	TRUE	TRUE	TRUE
1138	CD14-monocyte_Plasma cell_CD14:ITGA4	CD14-monocyte_Plasma cell	CD14-monocyte	Plasma cell	CD14:ITGA4	CD14	NA	ITGA4	NA	NA	228	1108	117	180	0.732456	NA	0.836643	NA	0.196581	NA	NA	0.2	NA	NA	7.72117	NA	8.92414	NA	0.185271	NA	NA	0.112257	NA	NA	1.19604	1.0009	0	0	0.995	1	-0.178116	0.178116	0.287	0.488976	TRUE	TRUE	TRUE	TRUE	TRUE
1139	CD14-monocyte_Plasma cell_CD14:ITGB1	CD14-monocyte_Plasma cell	CD14-monocyte	Plasma cell	CD14:ITGB1	CD14	NA	ITGB1	NA	NA	228	1108	117	180	0.732456	NA	0.836643	NA	0.307692	NA	NA	0.438889	NA	NA	7.72117	NA	8.92414	NA	0.85909	NA	NA	0.472161	NA	NA	2.5755	2.05271	0	0	0	0	-0.22688	0.22688	0.137	0.304292	TRUE	TRUE	TRUE	TRUE	TRUE
1140	CD14-monocyte_Plasma cell_COPA:CD74	CD14-monocyte_Plasma cell	CD14-monocyte	Plasma cell	COPA:CD74	COPA	NA	CD74	NA	NA	228	1108	117	180	0.184211	NA	0.200361	NA	0.991453	NA	NA	0.977778	NA	NA	0.740786	NA	0.676481	NA	12.808	NA	NA	11.4423	NA	NA	3.08025	2.78217	0	0	0.808	1	-0.101781	0.101781	0.291	0.493152	TRUE	TRUE	TRUE	TRUE	TRUE
1141	CD14-monocyte_Plasma cell_CXCL8:CD79A	CD14-monocyte_Plasma cell	CD14-monocyte	Plasma cell	CXCL8:CD79A	CXCL8	NA	CD79A	NA	NA	228	1108	117	180	0.201754	NA	0.261733	NA	0.871795	NA	NA	0.905556	NA	NA	2.66227	NA	2.94843	NA	5.66271	NA	NA	3.26317	NA	NA	3.88274	3.10181	0	0	0	0	-0.224555	0.224555	0.06	0.171755	TRUE	TRUE	TRUE	TRUE	TRUE
1142	CD14-monocyte_Plasma cell_CXCL8:SDC1	CD14-monocyte_Plasma cell	CD14-monocyte	Plasma cell	CXCL8:SDC1	CXCL8	NA	SDC1	NA	NA	228	1108	117	180	0.201754	NA	0.261733	NA	0.470085	NA	NA	0.733333	NA	NA	2.66227	NA	2.94843	NA	0.838645	NA	NA	1.338	NA	NA	1.49422	1.9862	0	0	0	0	0.284617	0.284617	0.022	0.0818457	TRUE	TRUE	TRUE	TRUE	TRUE
1143	CD14-monocyte_Plasma cell_HBEGF:CD9	CD14-monocyte_Plasma cell	CD14-monocyte	Plasma cell	HBEGF:CD9	HBEGF	NA	CD9	NA	NA	228	1108	117	180	0.0614035	NA	0.199458	NA	0.452991	NA	NA	0.555556	NA	NA	0.303568	NA	0.827895	NA	1.30239	NA	NA	0.799327	NA	NA	0.62878	0.813486	0	0	0	0	0.257547	0.257547	0.097	0.240863	FALSE	TRUE	FALSE	TRUE	TRUE
1144	CD14-monocyte_Plasma cell_HMGB1:SDC1	CD14-monocyte_Plasma cell	CD14-monocyte	Plasma cell	HMGB1:SDC1	HMGB1	NA	SDC1	NA	NA	228	1108	117	180	0.627193	NA	0.632671	NA	0.470085	NA	NA	0.733333	NA	NA	4.39429	NA	3.50614	NA	0.838645	NA	NA	1.338	NA	NA	1.9197	2.16592	0	0	0	0	0.120675	0.120675	0.148	0.320133	TRUE	TRUE	TRUE	TRUE	TRUE
1145	CD14-monocyte_Plasma cell_LGALS1:ITGB1	CD14-monocyte_Plasma cell	CD14-monocyte	Plasma cell	LGALS1:ITGB1	LGALS1	NA	ITGB1	NA	NA	228	1108	117	180	0.964912	NA	0.987365	NA	0.307692	NA	NA	0.438889	NA	NA	28.8152	NA	48.6071	NA	0.85909	NA	NA	0.472161	NA	NA	4.97543	4.79066	0	0	0.158	0.299534	-0.0378436	0.0378436	0.816	0.904579	TRUE	TRUE	TRUE	TRUE	TRUE
1146	CD14-monocyte_Plasma cell_LGALS1:LGALS1	CD14-monocyte_Plasma cell	CD14-monocyte	Plasma cell	LGALS1:LGALS1	LGALS1	NA	LGALS1	NA	NA	228	1108	117	180	0.964912	NA	0.987365	NA	0.871795	NA	NA	0.888889	NA	NA	28.8152	NA	48.6071	NA	7.9361	NA	NA	3.67046	NA	NA	15.1222	13.357	0	0	1	1	-0.124119	0.124119	0.255	0.453605	TRUE	TRUE	TRUE	TRUE	TRUE
1147	CD14-monocyte_Plasma cell_LGALS9:CD47	CD14-monocyte_Plasma cell	CD14-monocyte	Plasma cell	LGALS9:CD47	LGALS9	NA	CD47	NA	NA	228	1108	117	180	0.223684	NA	0.352888	NA	0.581197	NA	NA	0.566667	NA	NA	1.06407	NA	1.37626	NA	1.02094	NA	NA	0.608944	NA	NA	1.04228	0.915459	0.004	0.0115638	0.849	1	-0.129742	0.129742	0.384	0.584251	TRUE	TRUE	TRUE	TRUE	TRUE
1148	CD14-monocyte_Plasma cell_LGALS9:SLC1A5	CD14-monocyte_Plasma cell	CD14-monocyte	Plasma cell	LGALS9:SLC1A5	LGALS9	NA	SLC1A5	NA	NA	228	1108	117	180	0.223684	NA	0.352888	NA	0.205128	NA	NA	0.422222	NA	NA	1.06407	NA	1.37626	NA	0.225922	NA	NA	0.345931	NA	NA	0.490302	0.689993	0	0	0	0	0.341659	0.341659	0.024	0.0875279	TRUE	TRUE	FALSE	TRUE	TRUE
1149	CD14-monocyte_Plasma cell_NAMPT:INSR	CD14-monocyte_Plasma cell	CD14-monocyte	Plasma cell	NAMPT:INSR	NAMPT	NA	INSR	NA	NA	228	1108	117	180	0.179825	NA	0.73917	NA	0.0940171	NA	NA	0.227778	NA	NA	0.903556	NA	6.77655	NA	0.11646	NA	NA	0.200479	NA	NA	0.324389	1.16557	0.004	0.0115638	0	0	1.27902	1.27902	0	0	FALSE	TRUE	FALSE	TRUE	TRUE
1150	CD14-monocyte_Plasma cell_NRG1:HLA-DPB1	CD14-monocyte_Plasma cell	CD14-monocyte	Plasma cell	NRG1:HLA-DPB1	NRG1	NA	HLA-DPB1	NA	NA	228	1108	117	180	0.22807	NA	0.196751	NA	0.324786	NA	NA	0.266667	NA	NA	1.22516	NA	0.769638	NA	0.590173	NA	NA	0.317372	NA	NA	0.850327	0.494228	0.007	0.0195046	1	1	-0.542624	0.542624	0.001	0.00651022	TRUE	TRUE	TRUE	FALSE	TRUE
1151	CD14-monocyte_Plasma cell_PECAM1:CD38	CD14-monocyte_Plasma cell	CD14-monocyte	Plasma cell	PECAM1:CD38	PECAM1	NA	CD38	NA	NA	228	1108	117	180	0.267544	NA	0.345668	NA	0.65812	NA	NA	0.761111	NA	NA	1.34871	NA	1.35152	NA	1.39841	NA	NA	1.22739	NA	NA	1.37334	1.28796	0	0	0	0	-0.0641836	0.0641836	0.507	0.691568	TRUE	TRUE	TRUE	TRUE	TRUE
1152	CD14-monocyte_Plasma cell_PECAM1:PECAM1	CD14-monocyte_Plasma cell	CD14-monocyte	Plasma cell	PECAM1:PECAM1	PECAM1	NA	PECAM1	NA	NA	228	1108	117	180	0.267544	NA	0.345668	NA	0.299145	NA	NA	0.433333	NA	NA	1.34871	NA	1.35152	NA	0.376618	NA	NA	0.39445	NA	NA	0.712704	0.730141	0	0	0.159	0.301265	0.0241707	0.0241707	0.852	0.92332	TRUE	TRUE	TRUE	TRUE	TRUE
1153	CD14-monocyte_Plasma cell_S100A8:CD68	CD14-monocyte_Plasma cell	CD14-monocyte	Plasma cell	S100A8:CD68	S100A8	NA	CD68	NA	NA	228	1108	117	180	1	NA	0.999097	NA	0.111111	NA	NA	0.116667	NA	NA	223.528	NA	469.029	NA	0.142017	NA	NA	0.0861588	NA	NA	5.63425	6.35696	0	0	1	1	0.120685	0.120685	0.666	0.808636	TRUE	TRUE	TRUE	TRUE	TRUE
1154	CD14-monocyte_Plasma cell_S100A9:ALCAM	CD14-monocyte_Plasma cell	CD14-monocyte	Plasma cell	S100A9:ALCAM	S100A9	NA	ALCAM	NA	NA	228	1108	117	180	1	NA	0.999097	NA	0.034188	NA	NA	0.116667	NA	NA	210.695	NA	409.366	NA	0.0208935	NA	NA	0.088959	NA	NA	2.09813	6.03463	0	0	0.002	0.00510558	1.05647	1.05647	0.003	0.0166764	FALSE	TRUE	TRUE	TRUE	TRUE
1155	CD14-monocyte_Plasma cell_S100A9:CD68	CD14-monocyte_Plasma cell	CD14-monocyte	Plasma cell	S100A9:CD68	S100A9	NA	CD68	NA	NA	228	1108	117	180	1	NA	0.999097	NA	0.111111	NA	NA	0.116667	NA	NA	210.695	NA	409.366	NA	0.142017	NA	NA	0.0861588	NA	NA	5.47013	5.9389	0	0	1	1	0.0822206	0.0822206	0.774	0.879297	TRUE	TRUE	TRUE	TRUE	TRUE
1156	CD14-monocyte_Plasma cell_SIRPA:CD47	CD14-monocyte_Plasma cell	CD14-monocyte	Plasma cell	SIRPA:CD47	SIRPA	NA	CD47	NA	NA	228	1108	117	180	0.114035	NA	0.166065	NA	0.581197	NA	NA	0.566667	NA	NA	0.511316	NA	0.557486	NA	1.02094	NA	NA	0.608944	NA	NA	0.722512	0.582647	0	0	0.024	0.0530832	-0.215152	0.215152	0.196	0.383935	TRUE	TRUE	TRUE	FALSE	TRUE
1157	CD14-monocyte_Plasma cell_TGFB1:CXCR4	CD14-monocyte_Plasma cell	CD14-monocyte	Plasma cell	TGFB1:CXCR4	TGFB1	NA	CXCR4	NA	NA	228	1108	117	180	0.263158	NA	0.316787	NA	0.589744	NA	NA	0.933333	NA	NA	1.12143	NA	1.27821	NA	1.983	NA	NA	6.21172	NA	NA	1.49124	2.81778	1	1	0	0	0.63634	0.63634	0	0	TRUE	TRUE	TRUE	TRUE	FALSE
1158	CD14-monocyte_Plasma cell_THBS1:CD47	CD14-monocyte_Plasma cell	CD14-monocyte	Plasma cell	THBS1:CD47	THBS1	NA	CD47	NA	NA	228	1108	117	180	0.131579	NA	0.550542	NA	0.581197	NA	NA	0.566667	NA	NA	0.785353	NA	4.16187	NA	1.02094	NA	NA	0.608944	NA	NA	0.895433	1.59196	0.005	0.014266	0	0	0.575416	0.575416	0	0	TRUE	TRUE	TRUE	TRUE	TRUE
1159	CD14-monocyte_Plasma cell_THBS1:ITGA6	CD14-monocyte_Plasma cell	CD14-monocyte	Plasma cell	THBS1:ITGA6	THBS1	NA	ITGA6	NA	NA	228	1108	117	180	0.131579	NA	0.550542	NA	0.17094	NA	NA	0.177778	NA	NA	0.785353	NA	4.16187	NA	0.180899	NA	NA	0.114344	NA	NA	0.376922	0.689843	0	0	0	0	0.604428	0.604428	0.015	0.0608541	TRUE	TRUE	FALSE	TRUE	TRUE
1160	CD14-monocyte_Plasma cell_THBS1:SDC1	CD14-monocyte_Plasma cell	CD14-monocyte	Plasma cell	THBS1:SDC1	THBS1	NA	SDC1	NA	NA	228	1108	117	180	0.131579	NA	0.550542	NA	0.470085	NA	NA	0.733333	NA	NA	0.785353	NA	4.16187	NA	0.838645	NA	NA	1.338	NA	NA	0.811562	2.35978	0	0	0	0	1.06736	1.06736	0	0	TRUE	TRUE	TRUE	TRUE	TRUE
1161	CD14-monocyte_Plasma cell_TIMP1:CD63	CD14-monocyte_Plasma cell	CD14-monocyte	Plasma cell	TIMP1:CD63	TIMP1	NA	CD63	NA	NA	228	1108	117	180	0.355263	NA	0.624549	NA	0.777778	NA	NA	0.938889	NA	NA	1.78568	NA	3.61415	NA	2.75798	NA	NA	3.21682	NA	NA	2.2192	3.40971	0	0	0	0	0.429477	0.429477	0	0	TRUE	TRUE	TRUE	TRUE	TRUE
1162	CD14-monocyte_Plasma cell_TIMP2:CD44	CD14-monocyte_Plasma cell	CD14-monocyte	Plasma cell	TIMP2:CD44	TIMP2	NA	CD44	NA	NA	228	1108	117	180	0.289474	NA	0.297834	NA	0.358974	NA	NA	0.438889	NA	NA	1.38779	NA	1.1217	NA	0.596333	NA	NA	0.354922	NA	NA	0.909717	0.630965	0	0	1	1	-0.365883	0.365883	0.004	0.0210691	TRUE	TRUE	TRUE	FALSE	TRUE
1163	CD14-monocyte_Plasma cell_TIMP2:ITGB1	CD14-monocyte_Plasma cell	CD14-monocyte	Plasma cell	TIMP2:ITGB1	TIMP2	NA	ITGB1	NA	NA	228	1108	117	180	0.289474	NA	0.297834	NA	0.307692	NA	NA	0.438889	NA	NA	1.38779	NA	1.1217	NA	0.85909	NA	NA	0.472161	NA	NA	1.0919	0.727753	0	0	0.274	0.491116	-0.40571	0.40571	0.01	0.0442923	TRUE	TRUE	TRUE	TRUE	TRUE
1164	CD14-monocyte_Plasma cell_TNFSF13B:CD40	CD14-monocyte_Plasma cell	CD14-monocyte	Plasma cell	TNFSF13B:CD40	TNFSF13B	NA	CD40	NA	NA	228	1108	117	180	0.578947	NA	0.65343	NA	0.264957	NA	NA	0.333333	NA	NA	4.03901	NA	3.89946	NA	0.287018	NA	NA	0.235108	NA	NA	1.07669	0.957493	0	0	0	0	-0.11733	0.11733	0.42	0.617386	TRUE	TRUE	TRUE	TRUE	TRUE
1165	CD14-monocyte_Plasma cell_TNFSF13B:TNFRSF13B	CD14-monocyte_Plasma cell	CD14-monocyte	Plasma cell	TNFSF13B:TNFRSF13B	TNFSF13B	NA	TNFRSF13B	NA	NA	228	1108	117	180	0.578947	NA	0.65343	NA	0.564103	NA	NA	0.722222	NA	NA	4.03901	NA	3.89946	NA	1.02386	NA	NA	0.779469	NA	NA	2.03356	1.74342	0	0	0	0	-0.15394	0.15394	0.06	0.171755	TRUE	TRUE	TRUE	TRUE	TRUE
1166	CD14-monocyte_Plasma cell_TNFSF13B:TNFRSF17	CD14-monocyte_Plasma cell	CD14-monocyte	Plasma cell	TNFSF13B:TNFRSF17	TNFSF13B	NA	TNFRSF17	NA	NA	228	1108	117	180	0.578947	NA	0.65343	NA	0.905983	NA	NA	0.883333	NA	NA	4.03901	NA	3.89946	NA	5.41926	NA	NA	2.89451	NA	NA	4.67851	3.35961	0	0	0	0	-0.331153	0.331153	0	0	TRUE	TRUE	TRUE	TRUE	TRUE
1167	CD14-monocyte_Plasma cell_VCAN:CD44	CD14-monocyte_Plasma cell	CD14-monocyte	Plasma cell	VCAN:CD44	VCAN	NA	CD44	NA	NA	228	1108	117	180	0.864035	NA	0.930505	NA	0.358974	NA	NA	0.438889	NA	NA	11.2145	NA	14.3624	NA	0.596333	NA	NA	0.354922	NA	NA	2.58604	2.25777	0	0	0.998	1	-0.135749	0.135749	0.203	0.392451	TRUE	TRUE	TRUE	TRUE	TRUE
1168	CD14-monocyte_Plasma cell_VCAN:ITGA4	CD14-monocyte_Plasma cell	CD14-monocyte	Plasma cell	VCAN:ITGA4	VCAN	NA	ITGA4	NA	NA	228	1108	117	180	0.864035	NA	0.930505	NA	0.196581	NA	NA	0.2	NA	NA	11.2145	NA	14.3624	NA	0.185271	NA	NA	0.112257	NA	NA	1.44143	1.26975	0	0	0.96	1	-0.126812	0.126812	0.412	0.609815	TRUE	TRUE	TRUE	TRUE	TRUE
1169	CD14-monocyte_Plasma cell_VCAN:ITGB1	CD14-monocyte_Plasma cell	CD14-monocyte	Plasma cell	VCAN:ITGB1	VCAN	NA	ITGB1	NA	NA	228	1108	117	180	0.864035	NA	0.930505	NA	0.307692	NA	NA	0.438889	NA	NA	11.2145	NA	14.3624	NA	0.85909	NA	NA	0.472161	NA	NA	3.10391	2.6041	0	0	0	0	-0.175575	0.175575	0.268	0.468292	TRUE	TRUE	TRUE	TRUE	TRUE
[truncated: 21,853 more rows]
[truncated: 8 more columns]

## Sheet: NK cells communication
Supplementary Table S9. Differential intercellular communication analysis upon G-CSF administration in NK cells with potential senders.
[truncated: 10,577 more rows]
[truncated: 8 more columns]
